# Supplementary material for: Exosomal microRNA let-7c-5p enhances cell malignant characteristics by inhibiting TAGLN in oral cancer
Source: Oncol Res. 2024 Sep 18;32(10):1623–35. doi: 10.32604/or.2024.048191 (PMC11413824; doi:10.32604/or.2024.048191)
Supplement: Supplementary file 5 [file OncolRes-32-48191-s005.xlsx]

## Sheet: Table S2
Table S2: The expression levels of endogenous let-7c-5p in cell.
	cells	U6					hsa-let-7c-5p					2^-ΔCT			2^-ΔΔCT
		cq1	cq2	cq3	cq mean	SD	cq1	cq2	cq3	cq mean	SD	1	2	3	1	2	3
	TCA8113	25.1929	25.2168	25.2981	25.2359	0.05519	N/A	N/A	N/A	#DIV/0!	0	#VALUE!	#VALUE!	#VALUE!	#VALUE!	#VALUE!	#VALUE!
	CAL-27	25.0964	25.0825	25.1449	25.1079	0.0327587	35.7295	N/A	38.033	36.8813	21.3245	0.000634713	#VALUE!	0.000128575	#VALUE!	#VALUE!	#VALUE!
