# Supplementary material for: Exosomal microRNA let-7c-5p enhances cell malignant characteristics by inhibiting TAGLN in oral cancer
Source: Oncol Res. 2024 Sep 18;32(10):1623–35. doi: 10.32604/or.2024.048191 (PMC11413824; doi:10.32604/or.2024.048191)
Supplement: Supplementary file 6 [file OncolRes-32-48191-s006.xlsx]

## Sheet: Table S3
Table S3 Differentially expressed genes in Control-exo and oe-let-7c-5p-exo groups
genes	gene_name	CTL-exo	OE-exo	logFC	logCPM	PValue	Signifi
ENSG00000272438	AL645608.6	8	53	2.42007	0.0233069	5.01e-06	up
ENSG00000223764	LINC02593	40	0	-8.47905	-0.40891	9.6e-12	down
ENSG00000187961	KLHL17	72	190	1.10727	2.06617	0.000111439	up
ENSG00000162572	SCNN1D	218	52	-2.35613	2.24138	9.86e-16	down
ENSG00000169962	TAS1R3	36	96	1.12115	1.10358	0.00161991	up
ENSG00000235098	ANKRD65	64	24	-1.70078	0.632552	1.59e-05	down
ENSG00000178821	TMEM52	110	62	-1.11689	1.55854	0.000272571	down
ENSG00000142609	CFAP74	72	20	-2.13181	0.705484	9.22e-08	down
ENSG00000272449	AL139246.5	94	54	-1.08921	1.34469	0.000746897	down
ENSG00000157870	PRXL2B	62	196	1.36746	2.03556	2.95e-06	up
ENSG00000169598	DFFB	195	91	-1.38964	2.29323	4.39e-07	down
ENSG00000116251	RPL22	166	71	-1.51493	2.02917	1.56e-07	down
ENSG00000225077	LINC00337	0	98	9.47835	0.635669	6.63e-20	up
ENSG00000049246	PER3	137	360	1.10173	2.97639	1.16e-05	up
ENSG00000049247	UTS2	19	118	2.33643	1.12498	6.53e-10	up
ENSG00000049249	TNFRSF9	82	282	1.48927	2.51916	4.08e-08	up
ENSG00000284747	AL034417.4	76	8	-3.51691	0.601034	8.8e-14	down
ENSG00000238290	AL034417.2	232	139	-1.02977	2.65145	7.42e-05	down
ENSG00000227634	LINC01714	2	54	4.38821	-0.10589	4.15e-10	up
ENSG00000171608	PIK3CD	26	91	1.51186	0.925336	5.95e-05	up
ENSG00000130940	CASZ1	37	189	2.05801	1.82941	7.7e-11	up
ENSG00000285646	AL021155.4	5	53	3.0862	-0.0512051	6.61e-08	up
ENSG00000243073	PRAMEF4	62	1	-6.06229	0.212557	5.94e-17	down
ENSG00000186510	CLCNKA	38	0	-8.40526	-0.478034	2.8e-11	down
ENSG00000142632	ARHGEF19	348	172	-1.30745	3.14701	1.11e-07	down
ENSG00000055070	SZRD1	98	39	-1.61734	1.25301	1.49e-06	down
ENSG00000080947	CROCCP3	32	94	1.26018	1.03483	0.000362155	up
ENSG00000142619	PADI3	4	200	5.31341	1.64952	1.85e-28	up
ENSG00000159339	PADI4	87	22	-2.26784	0.947218	2.55e-09	down
ENSG00000074964	ARHGEF10L	86	280	1.41039	2.52956	1.83e-07	up
ENSG00000169991	IFFO2	174	56	-1.92443	1.99971	7.81e-11	down
ENSG00000230424	EMC1-AS1	20	77	1.64789	0.664103	4.94e-05	up
ENSG00000189410	SH2D5	28	8	-2.07999	-0.579716	0.00057344	down
ENSG00000142794	NBPF3	95	309	1.40909	2.67004	1.1e-07	up
ENSG00000179546	HTR1D	121	68	-1.12128	1.69252	0.000215249	down
ENSG00000261326	LINC01355	99	57	-1.08608	1.41906	0.000638636	down
ENSG00000007968	E2F2	379	209	-1.14963	3.31704	1.9e-06	down
ENSG00000142661	MYOM3	30	10	-1.8621	-0.443583	0.000883481	down
ENSG00000142677	IL22RA1	90	343	1.63753	2.76117	5.72e-10	up
ENSG00000185436	IFNLR1	285	86	-2.01827	2.68758	6.64e-14	down
ENSG00000020633	RUNX3	4	44	3.13249	-0.300266	9.25e-07	up
ENSG00000204178	MACO1	536	270	-1.2803	3.77582	4.22e-08	down
ENSG00000253368	TRNP1	32	16	-1.28416	-0.211282	0.00931543	down
ENSG00000000938	FGR	36	12	-1.86447	-0.198628	0.000205848	down
ENSG00000130775	THEMIS2	13	43	1.42656	-0.0735376	0.00470459	up
ENSG00000169403	PTAFR	125	385	1.33069	3.00474	1.43e-07	up
ENSG00000279443	AL513497.1	42	0	-8.54925	-0.342867	3.33e-12	down
ENSG00000162419	GMEB1	100	27	-2.17471	1.16111	1.06e-09	down
ENSG00000134668	SPOCD1	236	140	-1.04408	2.67122	5.45e-05	down
ENSG00000160051	IQCC	0	46	8.38949	-0.368168	1.64e-11	up
ENSG00000222046	DCDC2B	39	17	-1.48192	0.00241349	0.00141482	down
ENSG00000182866	LCK	23	134	2.24552	1.31582	4.73e-10	up
ENSG00000162520	SYNC	61	28	-1.41042	0.640263	0.000294643	down
ENSG00000004455	AK2	78	195	1.02941	2.12717	0.000253635	up
ENSG00000142920	AZIN2	37	14	-1.68382	-0.120228	0.000602715	down
ENSG00000146463	ZMYM4	988	578	-1.06472	4.72266	1.29e-06	down
ENSG00000142686	C1orf216	437	236	-1.17983	3.51232	6.44e-07	down
ENSG00000214193	SH3D21	72	16	-2.45128	0.649972	6.98e-09	down
ENSG00000163873	GRIK3	28	2	-4.00861	-0.799979	1.75e-07	down
ENSG00000224592	MIR3659HG	66	10	-2.99666	0.454031	8.05e-11	down
ENSG00000116983	HPCAL4	60	4	-4.15226	0.226558	4.51e-13	down
ENSG00000049089	COL9A2	72	42	-1.06659	0.97606	0.00212081	down
ENSG00000272145	NFYC-AS1	37	1	-5.31931	-0.481587	4.79e-11	down
ENSG00000179862	CITED4	82	44	-1.18705	1.12091	0.00047084	down
ENSG00000127129	EDN2	0	46	8.38949	-0.368168	1.64e-11	up
ENSG00000274386	TMEM269	79	28	-1.78286	0.908943	1.15e-06	down
ENSG00000227533	SLC2A1-AS1	9	63	2.50114	0.2439	4.53e-07	up
ENSG00000186973	FAM183A	49	15	-1.98941	0.197177	1.46e-05	down
ENSG00000171872	KLF17	94	0	-9.70939	0.777859	2.18e-23	down
ENSG00000117480	FAAH	28	2	-4.00861	-0.799979	1.75e-07	down
ENSG00000186160	CYP4Z1	36	0	-8.3275	-0.550539	8.24e-11	down
ENSG00000132122	SPATA6	24	66	1.16424	0.573709	0.00366554	up
ENSG00000204006	C1orf185	36	0	-8.3275	-0.550539	8.24e-11	down
ENSG00000085831	TTC39A	57	210	1.588	2.07706	5.2e-08	up
ENSG00000227070	EPS15-AS1	22	74	1.45389	0.654586	0.000228795	up
ENSG00000169213	RAB3B	18	90	2.0237	0.803204	5.15e-07	up
ENSG00000203995	ZYG11A	241	144	-1.03371	2.70467	5.66e-05	down
ENSG00000121310	ECHDC2	24	60	1.02704	0.483088	0.0111375	up
ENSG00000259818	AL606760.3	48	8	-2.85519	0.0285091	6.58e-08	down
ENSG00000174332	GLIS1	11	53	1.96611	0.0943964	5.69e-05	up
ENSG00000234810	AL603840.1	54	30	-1.13585	0.55159	0.00459709	down
ENSG00000235545	AC103923.1	34	12	-1.78227	-0.257748	0.000426762	down
ENSG00000162437	RAVER2	427	251	-1.05759	3.51774	7.8e-06	down
ENSG00000184588	PDE4B	20	96	1.96556	0.90272	3.56e-07	up
ENSG00000152763	DNAI4	98	20	-2.576	1.06603	1.16e-11	down
ENSG00000081985	IL12RB2	145	73	-1.27994	1.90154	1.19e-05	down
ENSG00000285407	AL033530.1	29	4	-3.10623	-0.681581	3.93e-06	down
ENSG00000033122	LRRC7	87	50	-1.08844	1.23556	0.00126123	down
ENSG00000162620	LRRIQ3	80	40	-1.28853	1.05554	0.000161425	down
ENSG00000154027	AK5	87	42	-1.33923	1.15915	8.01e-05	down
ENSG00000233290	AL157944.1	134	69	-1.24736	1.79881	2.35e-05	down
ENSG00000203943	SAMD13	35	0	-8.28698	-0.588165	1.42e-10	down
ENSG00000097096	SYDE2	191	53	-2.13807	2.09047	5.08e-13	down
ENSG00000171502	COL24A1	50	30	-1.02506	0.480521	0.0111375	down
ENSG00000137975	CLCA2	5	90	3.8486	0.60432	2.87e-13	up
ENSG00000117228	GBP1	49	126	1.06938	1.49901	0.000724463	up
ENSG00000162654	GBP4	0	77	9.13098	0.310639	2.5e-16	up
ENSG00000197147	LRRC8B	25	104	1.76056	1.05411	1.97e-06	up
ENSG00000171492	LRRC8D	444	1250	1.20164	4.73027	5.69e-08	up
ENSG00000228175	GEMIN8P4	80	28	-1.80098	0.922532	8.8e-07	down
ENSG00000232882	PHKA1P1	12	48	1.69922	0.0130188	0.000577021	up
ENSG00000162669	HFM1	1761	700	-1.62223	5.39736	1.17e-13	down
ENSG00000172031	EPHX4	101	47	-1.39247	1.35516	2.13e-05	down
ENSG00000189195	BTBD8	27	90	1.44172	0.927183	0.000117311	up
ENSG00000162676	GFI1	75	0	-9.38405	0.459259	1.57e-19	down
ENSG00000067208	EVI5	1316	805	-1.00043	5.1568	3.66e-06	down
ENSG00000226835	ARHGAP29-AS1	21	66	1.35592	0.522368	0.00108855	up
ENSG00000143036	SLC44A3	16	53	1.43011	0.20605	0.00158739	up
ENSG00000117519	CNN3	10	41	1.73287	-0.203243	0.00118125	up
ENSG00000228971	LINC02607	51	7	-3.13162	0.0804558	5.18e-09	down
ENSG00000237435	LINC02790	48	2	-4.78381	-0.110899	1.94e-12	down
ENSG00000224445	LINC01708	64	12	-2.69258	0.449245	1.95e-09	down
ENSG00000099260	PALMD	66	19	-2.07997	0.593448	2.8e-07	down
ENSG00000122477	LRRC39	32	16	-1.28416	-0.211282	0.00931543	down
ENSG00000224616	RTCA-AS1	30	6	-2.58607	-0.57242	2.14e-05	down
ENSG00000226715	LINC01709	8	48	2.27751	-0.0882288	1.35e-05	up
ENSG00000233359	AC114485.1	35	2	-4.32938	-0.521042	2.41e-09	down
ENSG00000185946	RNPC3	1057	532	-1.28171	4.75309	6.45e-09	down
ENSG00000240038	AMY2B	119	30	-2.27414	1.39028	3.79e-11	down
ENSG00000237480	AL355306.2	41	9	-2.46114	-0.132485	5.16e-06	down
ENSG00000198890	PRMT6	8	48	2.27751	-0.0882288	1.35e-05	up
ENSG00000162631	NTNG1	59	22	-1.70842	0.517121	2.69e-05	down
ENSG00000241361	SLC25A24P1	139	83	-1.03413	1.91813	0.000313139	down
ENSG00000258673	LINC01397	54	0	-8.91096	0.00131328	7.36e-15	down
ENSG00000143119	CD53	73	2	-5.38752	0.45446	7.19e-18	down
ENSG00000232811	AL360270.1	60	21	-1.79931	0.519428	1.06e-05	down
ENSG00000121931	LRIF1	84	40	-1.35882	1.10402	6.78e-05	down
ENSG00000134198	TSPAN2	64	26	-1.58593	0.660843	4.94e-05	down
ENSG00000233154	LINC01762	50	6	-3.32088	0.0342931	1.89e-09	down
ENSG00000203864	LINC02868	0	38	8.11476	-0.61328	7.43e-10	up
ENSG00000155761	SPAG17	45	12	-2.1855	0.0418043	5.01e-06	down
ENSG00000203857	HSD3B1	0	51	8.53793	-0.234157	1.17e-12	up
ENSG00000143067	ZNF697	236	118	-1.29046	2.59478	7.51e-07	down
ENSG00000273136	NBPF26	180	104	-1.08186	2.27134	7.18e-05	down
ENSG00000231752	EMBP1	22	95	1.8137	0.917934	1.61e-06	up
ENSG00000272419	LINC01145	261	121	-1.39948	2.70807	7.15e-08	down
ENSG00000236140	AC245014.1	6	45	2.59306	-0.215599	6.24e-06	up
ENSG00000162825	NBPF20	158	53	-1.8646	1.87473	8.84e-10	down
ENSG00000271425	NBPF10	182	91	-1.29017	2.223	3e-06	down
ENSG00000276975	HYDIN2	40	99	1.01393	1.17887	0.00304304	up
ENSG00000116128	BCL9	111	365	1.42497	2.90304	2.63e-08	up
ENSG00000270629	NBPF14	906	550	-1.01135	4.61537	4.54e-06	down
ENSG00000203814	H2BC18	362	176	-1.33119	3.19683	5.94e-08	down
ENSG00000285184	AC244033.2	57	8	-3.10259	0.237735	2.77e-10	down
ENSG00000143387	CTSK	22	56	1.05266	0.38135	0.013628	up
ENSG00000143412	ANXA9	46	184	1.7061	1.86328	2.3e-08	up
ENSG00000143373	ZNF687	220	559	1.05351	3.621	7.87e-06	up
ENSG00000143390	RFX5	382	1008	1.10817	4.44972	7.11e-07	up
ENSG00000163191	S100A11	35	16	-1.41301	-0.12635	0.00377845	down
ENSG00000163209	SPRR3	36	4	-3.41709	-0.422771	7.82e-08	down
ENSG00000143546	S100A8	10	50	2.01831	0.00736064	7.67e-05	up
ENSG00000196420	S100A5	15	62	1.74828	0.347418	6.36e-05	up
ENSG00000143603	KCNN3	10	42	1.76753	-0.178212	0.00118125	up
ENSG00000125459	MSTO1	241	101	-1.54484	2.55493	7.1e-09	down
ENSG00000246203	AL353807.3	63	179	1.21362	1.95027	3.61e-05	up
ENSG00000203761	MSTO2P	51	136	1.12186	1.59033	0.00029532	up
ENSG00000163472	TMEM79	31	139	1.8695	1.43517	2.58e-08	up
ENSG00000187800	PEAR1	222	98	-1.46987	2.45695	4.49e-08	down
ENSG00000160838	LRRC71	20	58	1.23993	0.376519	0.00404431	up
ENSG00000286151	AL732406.1	30	0	-8.06536	-0.79207	3.99e-09	down
ENSG00000228560	AL513323.1	50	5	-3.57746	0.0120951	3.87e-10	down
ENSG00000186517	ARHGAP30	57	31	-1.1666	0.617238	0.00231748	down
ENSG00000188931	CFAP126	52	18	-1.8141	0.317055	3.34e-05	down
ENSG00000288670	AL592295.6	104	39	-1.70297	1.31632	2.97e-07	down
ENSG00000198929	NOS1AP	1408	804	-1.0997	5.22181	3.59e-07	down
ENSG00000162733	DDR2	101	39	-1.66079	1.28501	7.47e-07	down
ENSG00000143157	POGK	140	512	1.57849	3.34695	1.7e-10	up
ENSG00000272205	AL451050.2	77	29	-1.69554	0.893315	3.57e-06	down
ENSG00000143147	GPR161	159	87	-1.16013	2.06933	4.13e-05	down
ENSG00000228697	AL023755.1	193	78	-1.59681	2.22361	1.17e-08	down
ENSG00000143184	XCL1	28	105	1.61154	1.10016	7.14e-06	up
ENSG00000213062	Z99572.1	34	12	-1.78227	-0.257748	0.000426762	down
ENSG00000231407	GORAB-AS1	46	27	-1.05632	0.354848	0.0120505	down
ENSG00000231424	BX284613.2	36	7	-2.63044	-0.33431	4.85e-06	down
ENSG00000076258	FMO4	42	12	-2.08622	-0.0341167	1.54e-05	down
ENSG00000117533	VAMP4	229	562	1.00341	3.64494	2.04e-05	up
ENSG00000197959	DNM3	393	166	-1.53402	3.25973	3.86e-10	down
ENSG00000227373	RABGAP1L-DT	2	39	3.92013	-0.509409	3.37e-07	up
ENSG00000236021	AL591043.2	110	32	-2.0681	1.31669	2.01e-09	down
ENSG00000231966	LINC02818	25	71	1.21076	0.660931	0.00171283	up
ENSG00000198216	CACNA1E	27	8	-2.02774	-0.617724	0.000857787	down
ENSG00000121446	RGSL1	65	13	-2.60069	0.48392	4.03e-09	down
ENSG00000135828	RNASEL	30	117	1.66832	1.2377	1.49e-06	up
ENSG00000143333	RGS16	119	58	-1.32624	1.60673	2.27e-05	down
ENSG00000135838	NPL	68	15	-2.46124	0.568203	1.05e-08	down
ENSG00000143344	RGL1	138	47	-1.84235	1.68651	3.45e-09	down
ENSG00000230426	LINC01036	142	37	-2.22754	1.65031	6.29e-12	down
ENSG00000134376	CRB1	48	11	-2.40243	0.0931609	6.09e-07	down
ENSG00000229989	MIR181A1HG	10	46	1.89836	-0.0823493	0.000305088	up
ENSG00000231718	LINC02789	1	51	5.23116	-0.205754	2.41e-10	up
ENSG00000230623	AC104461.1	142	76	-1.19181	1.89827	4.45e-05	down
ENSG00000282849	AL359834.1	42	6	-3.06996	-0.17968	9.94e-08	down
ENSG00000260088	DDX59-AS1	56	31	-1.14112	0.600548	0.00422381	down
ENSG00000233217	MROH3P	35	14	-1.6039	-0.176176	0.00118125	down
ENSG00000116852	KIF21B	100	53	-1.20527	1.39581	0.000156131	down
ENSG00000229191	AL358473.1	94	26	-2.13971	1.08001	5.57e-09	down
ENSG00000143862	ARL8A	132	324	1.00339	2.85737	7.54e-05	up
ENSG00000143847	PPFIA4	10	57	2.20686	0.151728	9.37e-06	up
ENSG00000174529	TMEM81	25	75	1.28968	0.714872	0.000855913	up
ENSG00000133069	TMCC2	83	270	1.4091	2.47824	2.17e-07	up
ENSG00000276600	RAB7B	107	50	-1.38662	1.43862	1.41e-05	down
ENSG00000266094	RASSF5	24	88	1.57853	0.863369	2.93e-05	up
ENSG00000162894	FCMR	85	221	1.08605	2.28681	7.7e-05	up
ENSG00000162896	PIGR	0	36	8.03705	-0.681871	2.27e-09	up
ENSG00000283044	AL391597.1	28	0	-7.96621	-0.882162	1.25e-08	down
ENSG00000232537	AC092810.2	32	9	-2.1047	-0.406341	0.000184687	down
ENSG00000224260	AL023754.1	19	69	1.56351	0.532951	0.000192791	up
ENSG00000203706	SERTAD4-AS1	40	101	1.04274	1.19786	0.00214618	up
ENSG00000198570	RD3	38	0	-8.40526	-0.478034	2.8e-11	down
ENSG00000287445	AC092803.3	60	4	-4.15226	0.226558	4.51e-13	down
ENSG00000286213	AC092803.2	43	8	-2.69689	-0.101888	5.19e-07	down
ENSG00000260805	AC092803.1	30	2	-4.10776	-0.714816	5.91e-08	down
ENSG00000143494	VASH2	2	45	4.12591	-0.333879	2.98e-08	up
ENSG00000196482	ESRRG	157	60	-1.67691	1.90881	1.71e-08	down
ENSG00000162814	SPATA17	85	48	-1.11366	1.19463	0.000987517	down
ENSG00000228063	LYPLAL1-DT	29	4	-3.10623	-0.681581	3.93e-06	down
ENSG00000228536	LYPLAL1-AS1	28	0	-7.96621	-0.882162	1.25e-08	down
ENSG00000116141	MARK1	340	172	-1.2739	3.1234	2.43e-07	down
ENSG00000117791	MTARC2	331	162	-1.32156	3.07101	1.06e-07	down
ENSG00000232436	AL360013.2	30	0	-8.06536	-0.79207	3.99e-09	down
ENSG00000236230	AL356108.1	40	10	-2.27579	-0.135574	7.7e-06	down
ENSG00000143512	HHIPL2	138	48	-1.81206	1.69327	5.8e-09	down
ENSG00000225265	TAF1A-AS1	53	16	-2.01008	0.301599	5.78e-06	down
ENSG00000143502	SUSD4	1	37	4.76966	-0.609719	1.62e-07	up
ENSG00000272645	GTF2IP20	50	157	1.35733	1.72547	9.16e-06	up
ENSG00000229930	AC138393.2	43	0	-8.58311	-0.310918	1.97e-12	down
ENSG00000232628	AC092809.2	50	2	-4.84257	-0.0567827	7.3e-13	down
ENSG00000225334	LINC02813	42	1	-5.50166	-0.314257	3.33e-12	down
ENSG00000143819	EPHX1	109	303	1.1827	2.70597	5.88e-06	up
ENSG00000143751	SDE2	468	1191	1.05596	4.70616	1.69e-06	up
ENSG00000225518	LINC01703	96	26	-2.17005	1.10414	1.51e-09	down
ENSG00000143816	WNT9A	56	20	-1.76988	0.43004	1.86e-05	down
ENSG00000203684	IBA57-DT	16	47	1.25725	0.0875652	0.00631843	up
ENSG00000212237	RNA5SP18	44	7	-2.91913	-0.0988356	1.01e-07	down
ENSG00000135776	ABCB10	450	226	-1.28454	3.52306	6.73e-08	down
ENSG00000177614	PGBD5	79	11	-3.11992	0.69296	1.59e-12	down
ENSG00000286774	AL122003.2	44	0	-8.61619	-0.279645	1.17e-12	down
ENSG00000287423	AL360006.1	30	0	-8.06536	-0.79207	3.99e-09	down
ENSG00000183780	SLC35F3	77	29	-1.69554	0.893315	3.57e-06	down
ENSG00000227630	LINC01132	62	8	-3.22366	0.342343	3.54e-11	down
ENSG00000273416	AL732292.2	36	8	-2.44128	-0.306064	1.43e-05	down
ENSG00000285053	AL357556.3	39	12	-1.9796	-0.114109	6.82e-05	down
ENSG00000116962	NID1	326	198	-1.01032	3.14567	3.61e-05	down
ENSG00000077585	GPR137B	81	33	-1.58291	0.992465	8.63e-06	down
ENSG00000234464	AL356010.2	47	24	-1.25628	0.322243	0.00287911	down
ENSG00000155816	FMN2	48	29	-1.01498	0.427309	0.0123053	down
ENSG00000054277	OPN3	60	29	-1.33624	0.638091	0.000593123	down
ENSG00000180287	PLD5	42	17	-1.58854	0.0762795	0.000560744	down
ENSG00000240963	AL645465.1	55	25	-1.42399	0.4922	0.000430601	down
ENSG00000179397	CATSPERE	119	51	-1.51132	1.55571	1.63e-06	down
ENSG00000143653	SCCPDH	59	266	1.87918	2.34666	5.09e-11	up
ENSG00000153207	AHCTF1	2210	1305	-1.05137	5.8872	7.21e-07	down
ENSG00000175137	SH3BP5L	132	16	-3.32472	1.401	1.8e-18	down
ENSG00000184731	FAM110C	121	50	-1.56384	1.56577	5.88e-07	down
ENSG00000235779	AC079779.3	64	0	-9.15561	0.237198	3.71e-17	down
ENSG00000228613	AC141930.1	4	42	3.06559	-0.355139	1.45e-06	up
ENSG00000235078	AC231981.1	39	12	-1.9796	-0.114109	6.82e-05	down
ENSG00000287126	AC108488.3	57	196	1.48853	2.00407	4.23e-07	up
ENSG00000118004	COLEC11	58	33	-1.10183	0.66193	0.00312085	down
ENSG00000151360	ALLC	50	2	-4.84257	-0.0567827	7.3e-13	down
ENSG00000151692	RNF144A	93	48	-1.24326	1.28158	0.000180888	down
ENSG00000236790	LINC00299	40	11	-2.14007	-0.111052	1.98e-05	down
ENSG00000269973	AC010969.2	2	63	4.61008	0.090293	1.04e-11	up
ENSG00000285569	AC099344.3	3	36	3.24594	-0.569642	6.16e-06	up
ENSG00000225649	AC064875.1	36	10	-2.12424	-0.251282	9.19e-05	down
ENSG00000240857	RDH14	94	49	-1.22901	1.301	0.000210555	down
ENSG00000236204	LINC01376	166	100	-1.02163	2.17543	0.000229521	down
ENSG00000233005	AC018742.1	61	20	-1.89303	0.521735	3.94e-06	down
ENSG00000232451	AC018467.1	28	12	-1.50318	-0.450526	0.00360939	down
ENSG00000219626	FAM228B	183	24	-3.21483	1.87875	2.9e-21	down
ENSG00000231655	EMP2P1	76	39	-1.25103	0.994438	0.000468899	down
ENSG00000157833	GAREM2	40	6	-2.99976	-0.238362	2.42e-07	down
ENSG00000157856	DRC1	36	1	-5.27991	-0.517442	8.24e-11	down
ENSG00000138030	KHK	18	103	2.21806	0.955712	1.62e-08	up
ENSG00000221843	C2orf16	43	134	1.34608	1.50608	3.42e-05	up
ENSG00000189350	TOGARAM2	30	2	-4.10776	-0.714816	5.91e-08	down
ENSG00000162949	CAPN13	6	59	2.98281	0.101143	2.89e-08	up
ENSG00000162959	MEMO1	55	14	-2.2543	0.30671	5.52e-07	down
ENSG00000272716	AL121658.1	10	80	2.6949	0.542722	5.57e-09	up
ENSG00000018699	TTC27	945	494	-1.22703	4.60793	3.26e-08	down
ENSG00000150938	CRIM1	1424	731	-1.2533	5.1909	8.02e-09	down
ENSG00000236213	AC006369.1	10	58	2.23189	0.171191	6.58e-06	up
ENSG00000115841	RMDN2	79	45	-1.10103	1.09545	0.00118179	down
ENSG00000231367	LINC02613	28	76	1.14595	0.772822	0.0030621	up
ENSG00000152154	TMEM178A	40	11	-2.14007	-0.111052	1.98e-05	down
ENSG00000227028	SLC8A1-AS1	58	20	-1.82041	0.4674	1e-05	down
ENSG00000183023	SLC8A1	52	28	-1.18058	0.485196	0.0034238	down
ENSG00000162878	PKDCC	0	70	8.99374	0.183344	6.21e-15	up
ENSG00000231826	LINC01819	36	6	-2.84821	-0.363158	1.45e-06	down
ENSG00000152527	PLEKHH2	90	26	-2.07705	1.03053	2.22e-08	down
ENSG00000171132	PRKCE	665	406	-1.00308	4.17289	8.85e-06	down
ENSG00000250565	ATP6V1E2	118	23	-2.64331	1.32011	3.26e-13	down
ENSG00000222005	LINC01118	64	21	-1.89225	0.588987	2.31e-06	down
ENSG00000273269	AC073283.3	32	4	-3.24773	-0.565125	5.49e-07	down
ENSG00000228033	AC010967.1	79	18	-2.41638	0.786074	1.27e-09	down
ENSG00000272180	AC011306.1	51	15	-2.04699	0.240896	7.34e-06	down
ENSG00000285755	AC132153.1	67	13	-2.64433	0.520083	1.96e-09	down
ENSG00000170264	FAM161A	323	81	-2.28505	2.8178	1.95e-17	down
ENSG00000186889	TMEM17	54	32	-1.04315	0.58144	0.00655998	down
ENSG00000115507	OTX1	10	111	3.16669	0.941164	2.68e-13	up
ENSG00000273763	AC007318.1	24	65	1.14226	0.559007	0.00459709	up
ENSG00000236780	LINC01829	8	57	2.52478	0.106561	1.63e-06	up
ENSG00000115956	PLEK	33	6	-2.72308	-0.464126	5.57e-06	down
ENSG00000169621	APLF	210	79	-1.70018	2.31918	1.07e-09	down
ENSG00000287250	AC073046.4	36	6	-2.84821	-0.363158	1.45e-06	down
ENSG00000257800	FNBP1P1	100	41	-1.57455	1.29243	2.48e-06	down
ENSG00000217702	AC073263.1	262	70	-2.19338	2.53338	4.48e-15	down
ENSG00000225439	BOLA3-AS1	50	28	-1.12412	0.448433	0.00547566	down
ENSG00000115317	HTRA2	202	571	1.20723	3.60389	3.55e-07	up
ENSG00000204792	LINC01291	97	44	-1.4291	1.28778	1.78e-05	down
ENSG00000115353	TACR1	68	5	-4.02021	0.40908	6.71e-14	down
ENSG00000227088	AC012494.1	2358	1440	-1.00288	5.99663	2.13e-06	down
ENSG00000230975	AC012355.1	45	24	-1.1937	0.281099	0.00480939	down
ENSG00000115423	DNAH6	15	66	1.83828	0.414214	2.53e-05	up
ENSG00000042445	RETSAT	713	409	-1.093	4.24382	1.17e-06	down
ENSG00000204745	AC083899.1	27	71	1.1002	0.692327	0.00358445	up
ENSG00000284879	AC133644.2	66	19	-2.07997	0.593448	2.8e-07	down
ENSG00000287670	AC108479.1	2	37	3.84446	-0.573161	8.97e-07	up
ENSG00000172071	EIF2AK3	1049	571	-1.16871	4.77607	1.09e-07	down
ENSG00000286156	AC026273.1	50	150	1.29159	1.6792	2.55e-05	up
ENSG00000275111	ZNF2	19	97	2.05406	0.900854	1.38e-07	up
ENSG00000232931	LINC00342	423	234	-1.14514	3.47627	1.43e-06	down
ENSG00000231584	FAHD2CP	77	8	-3.53575	0.617883	4.04e-14	down
ENSG00000274286	ADRA2B	8	52	2.39267	0.00169819	7.29e-06	up
ENSG00000163121	NEURL3	164	64	-1.6469	1.9784	2.19e-08	down
ENSG00000228486	C2orf92	0	40	8.1885	-0.547882	2.46e-10	up
ENSG00000168658	VWA3B	106	45	-1.52465	1.38793	3.35e-06	down
ENSG00000144218	AFF3	104	51	-1.31714	1.41809	3.68e-05	down
ENSG00000281162	LINC01127	0	40	8.1885	-0.547882	2.46e-10	up
ENSG00000115590	IL1R2	56	156	1.18497	1.76465	9.28e-05	up
ENSG00000135966	TGFBRAP1	377	178	-1.37346	3.2432	1.84e-08	down
ENSG00000272994	AC012360.3	6	78	3.38475	0.441422	8.05e-11	up
ENSG00000071051	NCK2	30	7	-2.36831	-0.539045	6.4e-05	down
ENSG00000237223	SULT1C2P1	0	53	8.59328	-0.183927	8.6e-12	up
ENSG00000214184	GCC2-AS1	42	2	-4.59165	-0.286244	6.46e-11	down
ENSG00000153201	RANBP2	1498	873	-1.07032	5.32053	6.93e-07	down
ENSG00000259863	SH3RF3-AS1	39	4	-3.53222	-0.324279	1.84e-08	down
ENSG00000144061	NPHP1	74	202	1.1561	2.1381	4.25e-05	up
ENSG00000125637	PSD4	168	79	-1.37845	2.08331	1.19e-06	down
ENSG00000226856	THORLNC	8	47	2.24722	-0.111642	1.98e-05	up
ENSG00000019169	MARCO	6	43	2.52768	-0.267304	9.45e-06	up
ENSG00000115107	STEAP3	119	14	-3.36617	1.24938	8.45e-18	down
ENSG00000171227	TMEM37	20	104	2.08088	0.992251	5.11e-08	up
ENSG00000088179	PTPN4	832	363	-1.48772	4.3511	4.99e-11	down
ENSG00000115112	TFCP2L1	110	11	-3.59692	1.11792	1.15e-17	down
ENSG00000213225	NOC2LP1	52	154	1.27306	1.72135	3.96e-05	up
ENSG00000233221	AC133785.1	195	510	1.09513	3.4764	4.61e-06	up
ENSG00000233087	RAB6D	15	54	1.54944	0.203442	0.000704966	up
ENSG00000152128	TMEM163	9	38	1.77385	-0.311331	0.000878105	up
ENSG00000231890	DARS-AS1	13	46	1.52355	-0.00596877	0.00191784	up
ENSG00000121966	CXCR4	200	112	-1.127	2.40755	2.44e-05	down
ENSG00000144229	THSD7B	98	29	-2.04301	1.15778	7.72e-09	down
ENSG00000075884	ARHGAP15	52	30	-1.08152	0.516478	0.00718682	down
ENSG00000231969	MMADHC-DT	34	4	-3.33489	-0.492249	2.07e-07	down
ENSG00000123610	TNFAIP6	8	52	2.39267	0.00169819	7.29e-06	up
ENSG00000183091	NEB	88	16	-2.74038	0.890608	6.22e-12	down
ENSG00000182389	CACNB4	112	22	-2.63183	1.24751	9.28e-13	down
ENSG00000227400	AC012501.2	44	8	-2.72997	-0.0748773	3.43e-07	down
ENSG00000162989	KCNJ3	34	18	-1.20277	-0.105137	0.0133442	down
ENSG00000235724	AC009299.2	39	19	-1.32267	0.0463649	0.00397843	down
ENSG00000144290	SLC4A10	49	18	-1.72856	0.254466	0.00011673	down
ENSG00000082438	COBLL1	154	443	1.23232	3.23327	5.41e-07	up
ENSG00000178662	CSRNP3	20	55	1.16349	0.325181	0.00834949	up
ENSG00000163092	XIRP2	12	62	2.06752	0.287634	8.07e-06	up
ENSG00000228222	AC073050.1	127	6	-4.66375	1.26209	2.67e-24	down
ENSG00000154479	CCDC173	12	45	1.60639	-0.0535573	0.00149235	up
ENSG00000213160	KLHL23	807	368	-1.42398	4.32424	3.14e-10	down
ENSG00000144357	UBR3	1478	871	-1.05424	5.30637	1e-06	down
ENSG00000071909	MYO3B	73	43	-1.05263	1.00001	0.00240092	down
ENSG00000213981	AC007277.1	29	2	-4.05904	-0.75679	1.02e-07	down
ENSG00000115844	DLX2	26	78	1.28983	0.768819	0.000641377	up
ENSG00000091428	RAPGEF4	86	233	1.14543	2.34367	2.6e-05	up
ENSG00000144306	SCRN3	62	171	1.17075	1.89825	7.62e-05	up
ENSG00000236501	AC074286.1	32	1	-5.11054	-0.670197	7.43e-10	down
ENSG00000284741	PDE11A	34	1	-5.19771	-0.591859	2.46e-10	down
ENSG00000079156	OSBPL6	348	1010	1.24547	4.4108	3.21e-08	up
ENSG00000223960	CHROMR	110	293	1.12115	2.6768	1.76e-05	up
ENSG00000204311	PJVK	72	13	-2.748	0.606798	3.28e-10	down
ENSG00000155657	TTN	36	16	-1.45353	-0.0990751	0.00277966	down
ENSG00000115252	PDE1A	67	26	-1.65191	0.708522	2.2e-05	down
ENSG00000286152	AC096555.1	43	16	-1.70913	0.0790965	0.000219377	down
ENSG00000286980	AC020584.1	12	42	1.50717	-0.123468	0.00377845	up
ENSG00000170396	ZNF804A	64	26	-1.58593	0.660843	4.94e-05	down
ENSG00000237877	LINC01473	371	220	-1.04491	3.3199	1.42e-05	down
ENSG00000128694	OSGEPL1	28	12	-1.50318	-0.450526	0.00360939	down
ENSG00000151690	MFSD6	412	162	-1.63727	3.30163	2.9e-11	down
ENSG00000284052	AC006460.2	70	38	-1.16991	0.903601	0.00115065	down
ENSG00000228509	AC006460.1	323	169	-1.22529	3.06422	6.76e-07	down
ENSG00000138378	STAT4	40	22	-1.14901	0.132977	0.00749061	down
ENSG00000233766	CAVIN2-AS1	199	81	-1.5866	2.27	1.37e-08	down
ENSG00000225539	LINC01821	58	15	-2.23217	0.384517	4.66e-07	down
ENSG00000118997	DNAH7	90	15	-2.86505	0.906329	3.21e-12	down
ENSG00000138411	HECW2	128	18	-3.11181	1.37832	7.14e-17	down
ENSG00000003400	CASP10	18	119	2.42612	1.12332	2.22e-10	up
ENSG00000116117	PARD3B	266	97	-1.74539	2.64742	5.57e-11	down
ENSG00000229647	MYOSLID	39	1	-5.39504	-0.412374	1.64e-11	down
ENSG00000163249	CCNYL1	220	117	-1.20149	2.52081	5.86e-06	down
ENSG00000115020	PIKFYVE	1458	852	-1.0664	5.28279	7.75e-07	down
ENSG00000144407	PTH2R	73	9	-3.29169	0.564476	1.33e-12	down
ENSG00000078018	MAP2	28	113	1.71734	1.17852	1.37e-06	up
ENSG00000021826	CPS1	639	1724	1.14028	5.21156	1.53e-07	up
ENSG00000178568	ERBB4	238	41	-2.82457	2.29937	1.04e-20	down
ENSG00000144452	ABCA12	97	43	-1.46217	1.27878	1.17e-05	down
ENSG00000180871	CXCR2	27	4	-3.00355	-0.764588	1.06e-05	down
ENSG00000018280	SLC11A1	48	8	-2.85519	0.0285091	6.58e-08	down
ENSG00000127831	VIL1	80	48	-1.02632	1.13758	0.00245586	down
ENSG00000115556	PLCD4	26	192	2.58788	1.76755	1.4e-14	up
ENSG00000135929	CYP27A1	76	7	-3.70608	0.58624	1.6e-14	down
ENSG00000228135	LINC01494	12	40	1.43701	-0.172101	0.00512099	up
ENSG00000163499	CRYBA2	0	56	8.67252	-0.111784	1.94e-12	up
ENSG00000163521	GLB1L	25	77	1.32758	0.741084	0.000535268	up
ENSG00000175084	DES	10	127	3.36074	1.11	2.76e-15	up
ENSG00000188760	TMEM198	11	51	1.91076	0.0529264	0.000111871	up
ENSG00000227308	LINC02832	30	8	-2.17914	-0.506472	0.00016937	down
ENSG00000171951	SCG2	211	125	-1.04595	2.51028	7.25e-05	down
ENSG00000144460	NYAP2	68	11	-2.90394	0.506779	1.35e-10	down
ENSG00000123977	DAW1	30	7	-2.36831	-0.539045	6.4e-05	down
ENSG00000153820	SPHKAP	38	2	-4.44766	-0.415839	5.04e-10	down
ENSG00000232023	LINC01807	45	22	-1.31848	0.244023	0.00196109	down
ENSG00000153832	FBXO36	141	70	-1.30004	1.85577	8.85e-06	down
ENSG00000279964	AC009949.1	28	0	-7.96621	-0.882162	1.25e-08	down
ENSG00000235419	AC010149.1	94	33	-1.79737	1.1511	2.69e-07	down
ENSG00000224376	AC017104.1	1	38	4.80799	-0.576681	9.7e-08	up
ENSG00000283491	AC017104.4	88	48	-1.16364	1.22784	0.000565006	down
ENSG00000163286	ALPG	70	231	1.42956	2.25157	4.24e-07	up
ENSG00000224287	MSL3P1	0	48	8.45071	-0.313025	5.65e-12	up
ENSG00000233611	AC019068.1	2	49	4.24841	-0.227968	4.38e-09	up
ENSG00000177483	RBM44	76	15	-2.62145	0.700306	4.87e-10	down
ENSG00000132329	RAMP1	12	80	2.43454	0.576484	3.73e-08	up
ENSG00000258984	UBE2F-SCLY	259	97	-1.70693	2.61817	1.41e-10	down
ENSG00000178752	ERFE	200	36	-2.76069	2.05805	1.81e-18	down
ENSG00000132326	PER2	328	115	-1.80229	2.93523	2.44e-12	down
ENSG00000260942	CAPN10-DT	50	12	-2.33714	0.160324	7.68e-07	down
ENSG00000142330	CAPN10	212	125	-1.05277	2.51481	6.53e-05	down
ENSG00000130294	KIF1A	64	30	-1.38049	0.715726	0.000221149	down
ENSG00000146205	ANO7	6	71	3.24934	0.325384	3.32e-10	up
ENSG00000176720	BOK	72	326	1.88571	2.6339	4.56e-12	up
ENSG00000224318	CHL1-AS2	44	2	-4.65859	-0.22546	1.42e-11	down
ENSG00000134121	CHL1	43	0	-8.58311	-0.310918	1.97e-12	down
ENSG00000134115	CNTN6	58	35	-1.01729	0.689549	0.00621651	down
ENSG00000144619	CNTN4	31	87	1.19435	0.945856	0.00108111	up
ENSG00000223727	AC034195.1	128	60	-1.38253	1.69442	5.46e-06	down
ENSG00000229642	AC087857.1	37	2	-4.4093	-0.450085	8.47e-10	down
ENSG00000189229	AC069277.1	1436	580	-1.59916	5.10897	3.78e-13	down
ENSG00000227110	LMCD1-AS1	106	20	-2.68909	1.16127	7.7e-13	down
ENSG00000214021	TTLL3	33	15	-1.42069	-0.208117	0.00408027	down
ENSG00000157014	TATDN2	12	94	2.66683	0.766268	4.87e-10	up
ENSG00000225526	MKRN2OS	64	8	-3.26939	0.382197	1.57e-11	down
ENSG00000088726	TMEM40	197	886	1.87706	4.06402	1.93e-15	up
ENSG00000163517	HDAC11	61	391	2.38668	2.80195	6.2e-18	up
ENSG00000180438	TPRXL	32	309	2.97559	2.39093	1.04e-21	up
ENSG00000131378	RFTN1	40	17	-1.51834	0.0274427	0.00104138	down
ENSG00000154822	PLCL2	92	31	-1.85619	1.10751	1.77e-07	down
ENSG00000228956	SATB1-AS1	53	26	-1.31438	0.471638	0.00115793	down
ENSG00000183960	KCNH8	49	4	-3.86068	-0.0364106	1.03e-10	down
ENSG00000287069	AC061958.1	68	24	-1.78809	0.697033	5.11e-06	down
ENSG00000170142	UBE2E1	797	441	-1.14501	4.38773	3.02e-07	down
ENSG00000237838	AC092422.1	92	23	-2.28461	1.02329	1.31e-09	down
ENSG00000144642	RBMS3	32	6	-2.67884	-0.499359	8.72e-06	down
ENSG00000170293	CMTM8	39	116	1.27868	1.32254	0.00011908	up
ENSG00000271643	AC112220.2	268	96	-1.77112	2.65224	3e-11	down
ENSG00000229589	ACVR2B-AS1	42	16	-1.67528	0.0549061	0.000303319	down
ENSG00000287780	AC104850.2	63	28	-1.45688	0.672634	0.000177466	down
ENSG00000170011	MYRIP	37	4	-3.4565	-0.389211	4.82e-08	down
ENSG00000114857	NKTR	225	130	-1.08206	2.59049	2.92e-05	down
ENSG00000144647	POMGNT2	115	286	1.02221	2.67347	7.67e-05	up
ENSG00000236869	ZKSCAN7-AS1	102	52	-1.26122	1.40699	7.68e-05	down
ENSG00000283646	LINC02009	89	2	-5.67303	0.727743	5.62e-21	down
ENSG00000260236	AC099778.1	0	44	8.32556	-0.42556	2.8e-11	up
ENSG00000224424	PRKAR2A-AS1	69	16	-2.38998	0.600129	1.91e-08	down
ENSG00000270441	LAMB2P1	2	49	4.24841	-0.227968	4.38e-09	up
ENSG00000088543	C3orf18	30	92	1.32198	0.988356	0.000258396	up
ENSG00000114904	NEK4	149	388	1.08871	3.08741	1.12e-05	up
ENSG00000056736	IL17RB	30	75	1.02772	0.789447	0.00716369	up
ENSG00000157445	CACNA2D3	97	30	-1.97955	1.15611	1.97e-08	down
ENSG00000187672	ERC2	132	53	-1.60542	1.67906	2.03e-07	down
ENSG00000163946	TASOR	631	315	-1.29337	4.0068	1.74e-08	down
ENSG00000163687	DNASE1L3	232	88	-1.68845	2.46472	5.2e-10	down
ENSG00000163686	ABHD6	44	108	1.00216	1.30401	0.00232438	up
ENSG00000168306	ACOX2	133	365	1.16434	2.97688	3.58e-06	up
ENSG00000243295	AC126121.3	65	34	-1.22303	0.783398	0.000955102	down
ENSG00000144724	PTPRG	581	331	-1.10284	3.94604	1.52e-06	down
ENSG00000163618	CADPS	54	32	-1.04315	0.58144	0.00655998	down
ENSG00000224479	AC104162.1	5	48	2.94363	-0.168764	5.63e-07	up
ENSG00000163634	THOC7	28	0	-7.96621	-0.882162	1.25e-08	down
ENSG00000151276	MAGI1	560	303	-1.1772	3.86979	3.17e-07	down
ENSG00000163376	KBTBD8	96	48	-1.28901	1.31291	0.000101377	down
ENSG00000241316	SUCLG2-AS1	50	144	1.23275	1.6383	6.98e-05	up
ENSG00000163378	EOGT	79	35	-1.46234	0.988828	4.63e-05	down
ENSG00000241163	LINC00877	38	7	-2.70821	-0.271861	2.05e-06	down
ENSG00000172986	GXYLT2	43	23	-1.18932	0.219824	0.00525818	down
ENSG00000121440	PDZRN3	32	15	-1.37645	-0.237492	0.00557603	down
ENSG00000244026	FAM86DP	86	252	1.25846	2.42176	3.38e-06	up
ENSG00000169855	ROBO1	86	36	-1.54418	1.08691	1.14e-05	down
ENSG00000239440	LINC02008	52	26	-1.28696	0.453183	0.00149259	down
ENSG00000175161	CADM2	42	12	-2.08622	-0.0341167	1.54e-05	down
ENSG00000206538	VGLL3	22	66	1.28916	0.539674	0.00166818	up
ENSG00000283544	ABBA01000935.2	7	45	2.37446	-0.187386	1.71e-05	up
ENSG00000244681	MTHFD2P1	53	26	-1.31438	0.471638	0.00115793	down
ENSG00000144810	COL8A1	40	116	1.24226	1.33264	0.000167904	up
ENSG00000154175	ABI3BP	14	41	1.25204	-0.0938444	0.0133442	up
ENSG00000286699	AC084198.2	60	4	-4.15226	0.226558	4.51e-13	down
ENSG00000170044	ZPLD1	221	92	-1.55437	2.42834	1.09e-08	down
ENSG00000242759	LINC00882	163	87	-1.19595	2.09372	2.39e-05	down
ENSG00000243701	DUBR	46	18	-1.63763	0.189133	0.000294925	down
ENSG00000273125	LINC01990	0	40	8.1885	-0.547882	2.46e-10	up
ENSG00000228980	LINC01205	80	19	-2.35707	0.813549	2.3e-09	down
ENSG00000214380	NFYBP1	4	36	2.84399	-0.533964	2.14e-05	up
ENSG00000153283	CD96	27	13	-1.33671	-0.453998	0.0126641	down
ENSG00000240891	PLCXD2	166	47	-2.10866	1.89535	5.57e-12	down
ENSG00000176040	TMPRSS7	0	38	8.11476	-0.61328	7.43e-10	up
ENSG00000174500	GCSAM	42	0	-8.54925	-0.342867	3.33e-12	down
ENSG00000261488	TBILA	50	10	-2.59691	0.119605	9.45e-08	down
ENSG00000239482	AC112487.1	52	2	-4.89903	-0.00457795	2.76e-13	down
ENSG00000206530	CFAP44	43	2	-4.62551	-0.25554	3.89e-11	down
ENSG00000172020	GAP43	50	25	-1.28678	0.398846	0.00159636	down
ENSG00000185565	LSAMP	5649	3062	-1.17494	7.20146	1.99e-08	down
ENSG00000144847	IGSF11	9	45	2.01697	-0.132456	0.000212314	up
ENSG00000121577	POPDC2	28	11	-1.62723	-0.481691	0.00510013	down
ENSG00000113924	HGD	28	106	1.6252	1.11019	5.65e-06	up
ENSG00000145087	STXBP5L	94	54	-1.08921	1.34469	0.000746897	down
ENSG00000196981	WDR5B	401	193	-1.34583	3.33968	2.68e-08	down
ENSG00000273033	LINC02035	154	18	-3.37838	1.6163	2.65e-20	down
ENSG00000082684	SEMA5B	46	20	-1.48672	0.227737	0.000899245	down
ENSG00000160145	KALRN	133	63	-1.36753	1.75319	5.48e-06	down
ENSG00000231305	AC112484.1	58	21	-1.75049	0.483388	1.94e-05	down
ENSG00000249846	LINC02021	42	20	-1.35581	0.138457	0.00277865	down
ENSG00000206384	COL6A6	67	13	-2.64433	0.520083	1.96e-09	down
ENSG00000261167	AC107027.3	0	48	8.45071	-0.313025	5.65e-12	up
ENSG00000073711	PPP2R3A	530	207	-1.64716	3.66148	4.7e-12	down
ENSG00000181322	NME9	29	6	-2.53735	-0.610333	5.25e-05	down
ENSG00000158186	MRAS	36	8	-2.44128	-0.306064	1.43e-05	down
ENSG00000158220	ESYT3	0	53	8.59328	-0.183927	8.6e-12	up
ENSG00000158258	CLSTN2	79	32	-1.5911	0.95516	1.09e-05	down
ENSG00000155893	PXYLP1	18	62	1.48703	0.404963	0.000588384	up
ENSG00000120756	PLS1	79	218	1.17181	2.2414	2.93e-05	up
ENSG00000175040	CHST2	36	2	-4.3699	-0.48514	1.43e-09	down
ENSG00000114698	PLSCR4	92	254	1.17269	2.45804	1.32e-05	up
ENSG00000163746	PLSCR2	41	12	-2.05155	-0.0603076	2.24e-05	down
ENSG00000243620	AC092957.1	91	17	-2.70194	0.943213	6.88e-12	down
ENSG00000285557	AC069410.1	62	17	-2.14917	0.492762	6.39e-07	down
ENSG00000169903	TM4SF4	13	59	1.88169	0.254093	4.43e-05	up
ENSG00000206199	ANKUB1	44	2	-4.65859	-0.22546	1.42e-11	down
ENSG00000286501	AC018545.1	38	2	-4.44766	-0.415839	5.04e-10	down
ENSG00000240137	ERICH6-AS1	46	1	-5.63257	-0.192792	2.49e-13	down
ENSG00000244265	SIAH2-AS1	70	23	-1.89089	0.714823	1.5e-06	down
ENSG00000238755	LINC02006	122	29	-2.35871	1.41128	8.07e-12	down
ENSG00000174948	GPR149	40	18	-1.43652	0.0492133	0.00180168	down
ENSG00000241135	LINC00881	0	43	8.29249	-0.455158	4.79e-11	up
ENSG00000242536	AC079943.2	44	3	-4.10491	-0.199165	1.48e-10	down
ENSG00000118849	RARRES1	46	12	-2.21713	0.0662754	3.45e-06	down
ENSG00000244040	IL12A-AS1	78	35	-1.44399	0.975865	5.85e-05	down
ENSG00000213186	TRIM59	2	36	3.80508	-0.606159	1.47e-06	up
ENSG00000229320	KRT8P12	144	88	-1.00082	1.97959	0.000497711	down
ENSG00000288087	AC112770.1	42	6	-3.06996	-0.17968	9.94e-08	down
ENSG00000169064	ZBBX	56	16	-2.08935	0.362344	2.11e-06	down
ENSG00000206120	EGFEM1P	115	41	-1.77597	1.44196	5.56e-08	down
ENSG00000154310	TNIK	1514	884	-1.06758	5.33672	7.27e-07	down
ENSG00000226782	AC117465.1	35	4	-3.37658	-0.457105	1.27e-07	down
ENSG00000231574	LINC02015	56	0	-8.96332	0.0516112	1.69e-15	down
ENSG00000286003	AC110992.1	30	10	-1.8621	-0.443583	0.000883481	down
ENSG00000114757	PEX5L	46	17	-1.71945	0.169412	0.000159262	down
ENSG00000078081	LAMP3	18	66	1.57704	0.469244	0.000260181	up
ENSG00000145198	VWA5B2	31	0	-8.11249	-0.74899	2.27e-09	down
ENSG00000090539	CHRD	37	93	1.03601	1.085	0.00315408	up
ENSG00000229433	LINC02069	47	8	-2.82489	0.00332919	9.93e-08	down
ENSG00000187068	C3orf70	58	8	-3.12763	0.259257	1.83e-10	down
ENSG00000113790	EHHADH	2	42	4.02669	-0.418903	7.82e-08	up
ENSG00000171658	NMRAL2P	260	121	-1.39394	2.7041	8.01e-08	down
ENSG00000058866	DGKG	214	123	-1.08955	2.51631	3.6e-05	down
ENSG00000113838	TBCCD1	30	150	2.0264	1.51122	1.47e-09	up
ENSG00000188729	OSTN	30	0	-8.06536	-0.79207	3.99e-09	down
ENSG00000233058	LINC00884	61	36	-1.04942	0.749341	0.00464257	down
ENSG00000231770	TMEM44-AS1	35	18	-1.24445	-0.078284	0.0101184	down
ENSG00000185112	FAM43A	46	16	-1.80619	0.149402	8.23e-05	down
ENSG00000237222	LINC01968	55	23	-1.54359	0.460298	0.000152688	down
ENSG00000242086	MUC20-OT1	372	137	-1.73157	3.13229	5.63e-12	down
ENSG00000224652	LINC00885	22	75	1.47322	0.66831	0.000177466	up
ENSG00000119227	PIGZ	4	73	3.8611	0.320474	7.35e-12	up
ENSG00000169026	SLC49A3	7	51	2.55452	-0.0454302	1.55e-06	up
ENSG00000249592	AC139887.2	142	84	-1.04767	1.94409	0.000263387	down
ENSG00000168993	CPLX1	10	38	1.62363	-0.281146	0.00318237	up
ENSG00000215367	TMED11P	39	16	-1.56866	-0.0201058	0.000793692	down
ENSG00000196810	CTBP1-DT	18	125	2.49701	1.18139	5.38e-11	up
ENSG00000244459	AC147067.1	50	25	-1.28678	0.398846	0.00159636	down
ENSG00000159733	ZFYVE28	209	107	-1.25627	2.43087	2.99e-06	down
ENSG00000249673	NOP14-AS1	171	90	-1.2162	2.15597	1.18e-05	down
ENSG00000184160	ADRA2C	30	4	-3.15495	-0.641744	2.4e-06	down
ENSG00000173040	EVC2	6	37	2.31161	-0.434972	0.000112452	up
ENSG00000013288	MAN2B2	418	1048	1.03441	4.52926	3.28e-06	up
ENSG00000246526	LINC02481	0	48	8.45071	-0.313025	5.65e-12	up
ENSG00000287331	AC106045.1	30	186	2.33648	1.75959	1.62e-12	up
ENSG00000184985	SORCS2	280	90	-1.92726	2.68084	6.89e-13	down
ENSG00000155275	TRMT44	159	35	-2.47041	1.77117	1.76e-14	down
ENSG00000109684	CLNK	32	16	-1.28416	-0.211282	0.00931543	down
ENSG00000249631	AC005699.1	28	97	1.49737	1.01719	3.63e-05	up
ENSG00000286297	AC006445.3	28	0	-7.96621	-0.882162	1.25e-08	down
ENSG00000287360	AC006296.3	28	2	-4.00861	-0.799979	1.75e-07	down
ENSG00000249252	C1QTNF7-AS1	27	9	-1.86052	-0.583364	0.00188854	down
ENSG00000048342	CC2D2A	48	27	-1.11757	0.393974	0.00599328	down
ENSG00000169762	TAPT1	345	187	-1.17442	3.17434	1.63e-06	down
ENSG00000263327	TAPT1-AS1	82	31	-1.6904	0.983184	2.31e-06	down
ENSG00000250039	AC096719.1	64	11	-2.81662	0.432792	6.09e-10	down
ENSG00000250137	AC093607.1	58	11	-2.67486	0.314364	8.76e-09	down
ENSG00000168228	ZCCHC4	325	888	1.15839	4.25205	3.13e-07	up
ENSG00000169851	PCDH7	2986	1527	-1.25889	6.25674	2.79e-09	down
ENSG00000286784	AC116611.1	44	4	-3.70578	-0.173373	1.06e-09	down
ENSG00000287968	AC093606.1	32	0	-8.15813	-0.707123	1.3e-09	down
ENSG00000250954	AC016687.3	38	1	-5.35767	-0.446577	2.8e-11	down
ENSG00000249207	AC079921.1	56	18	-1.92079	0.396613	9.41e-06	down
ENSG00000168421	RHOH	36	16	-1.45353	-0.0990751	0.00277966	down
ENSG00000182308	DCAF4L1	142	14	-3.62088	1.48011	4.23e-21	down
ENSG00000248143	LINC02383	30	2	-4.10776	-0.714816	5.91e-08	down
ENSG00000170516	COX7B2	16	54	1.457	0.224855	0.00119594	up
ENSG00000163288	GABRB1	53	25	-1.37066	0.455556	0.000730758	down
ENSG00000074966	TXK	45	27	-1.02469	0.334894	0.0151306	down
ENSG00000135605	TEC	217	132	-1.00786	2.56303	0.000105502	down
ENSG00000163071	SPATA18	36	0	-8.3275	-0.550539	8.24e-11	down
ENSG00000245067	IGFBP7-AS1	32	1	-5.11054	-0.670197	7.43e-10	down
ENSG00000251339	AC017091.1	40	4	-3.56864	-0.292847	1.14e-08	down
ENSG00000249066	LINC02496	44	6	-3.1369	-0.123227	2.63e-08	down
ENSG00000035720	STAP1	37	13	-1.78966	-0.144847	0.000302407	down
ENSG00000198092	TMPRSS11F	32	1	-5.11054	-0.670197	7.43e-10	down
ENSG00000185873	TMPRSS11B	35	3	-3.77571	-0.488694	2.11e-08	down
ENSG00000135226	UGT2B28	30	2	-4.10776	-0.714816	5.91e-08	down
ENSG00000156140	ADAMTS3	62	20	-1.91645	0.539413	2.11e-06	down
ENSG00000163626	COX18	247	146	-1.04929	2.73478	4.12e-05	down
ENSG00000169435	RASSF6	227	80	-1.79431	2.40886	8.9e-11	down
ENSG00000249942	AC239584.1	40	102	1.05694	1.20725	0.00179949	up
ENSG00000174808	BTC	36	156	1.8208	1.60659	2.27e-08	up
ENSG00000156219	ART3	53	145	1.15885	1.6694	0.000191087	up
ENSG00000138759	FRAS1	229	86	-1.7028	2.44264	4.47e-10	down
ENSG00000249307	LINC01088	38	4	-3.49486	-0.356391	2.98e-08	down
ENSG00000138675	FGF5	44	0	-8.61619	-0.279645	1.17e-12	down
ENSG00000189308	LIN54	1216	499	-1.57622	4.87503	1.21e-12	down
ENSG00000250546	AC079160.1	300	160	-1.19765	2.96659	1.61e-06	down
ENSG00000180769	WDFY3-AS2	38	9	-2.35183	-0.218309	1.71e-05	down
ENSG00000285458	AC093827.5	13	38	1.24883	-0.193984	0.014908	up
ENSG00000287181	AC107067.2	6	52	2.80105	-0.0483172	3.43e-07	up
ENSG00000248019	FAM13A-AS1	39	18	-1.4001	0.0245664	0.00241843	down
ENSG00000152208	GRID2	89	43	-1.33814	1.19157	7.81e-05	down
ENSG00000246541	AC096746.1	36	6	-2.84821	-0.363158	1.45e-06	down
ENSG00000263923	AC019131.1	47	23	-1.31732	0.304357	0.00182998	down
ENSG00000246090	AP002026.1	42	133	1.36915	1.48947	2.02e-05	up
ENSG00000164035	EMCN	42	23	-1.15546	0.197923	0.00680446	down
ENSG00000153064	BANK1	118	47	-1.61667	1.51672	3.46e-07	down
ENSG00000145354	CISD2	409	191	-1.38934	3.35585	9.06e-09	down
ENSG00000164038	SLC9B2	66	222	1.45701	2.18818	2.88e-07	up
ENSG00000251170	AC004052.1	67	24	-1.76675	0.681174	6.8e-06	down
ENSG00000155011	DKK2	51	9	-2.77524	0.122384	1.92e-08	down
ENSG00000188517	COL25A1	35	15	-1.5053	-0.151035	0.00216503	down
ENSG00000138798	EGF	5	83	3.73197	0.501429	9.38e-13	up
ENSG00000138792	ENPEP	22	56	1.05266	0.38135	0.013628	up
ENSG00000164093	PITX2	16	70	1.83056	0.495756	1.43e-05	up
ENSG00000260526	AC109347.1	0	43	8.29249	-0.455158	4.79e-11	up
ENSG00000248697	TOX4P1	12	50	1.75795	0.0557036	0.000303319	up
ENSG00000174607	UGT8	2	116	5.48934	0.892271	1.59e-20	up
ENSG00000229565	LINC02264	34	2	-4.2877	-0.557831	4.09e-09	down
ENSG00000154608	CEP170P1	57	30	-1.2137	0.602757	0.00231748	down
ENSG00000260404	AC110079.1	30	88	1.25794	0.944024	0.00061055	up
ENSG00000172403	SYNPO2	48	28	-1.06537	0.410743	0.00868047	down
ENSG00000178636	AC092656.1	49	4	-3.86068	-0.0364106	1.03e-10	down
ENSG00000283050	GTF2IP12	6	82	3.45677	0.503689	2.55e-11	up
ENSG00000250938	AC073475.1	169	50	-2.04547	1.93325	1.72e-11	down
ENSG00000224786	CETN4P	0	52	8.56587	-0.208818	1.42e-11	up
ENSG00000138685	FGF2	776	388	-1.29115	4.30523	1.06e-08	down
ENSG00000196159	FAT4	74	20	-2.17128	0.736573	3.6e-08	down
ENSG00000250149	AC104664.1	86	17	-2.62051	0.874727	3.5e-11	down
ENSG00000164066	INTU	233	68	-2.06596	2.38909	2.28e-13	down
ENSG00000251432	LINC02615	50	21	-1.53681	0.329802	0.000210713	down
ENSG00000077684	JADE1	370	1110	1.29325	4.53256	7.87e-09	up
ENSG00000246876	LINC02466	29	3	-3.50536	-0.718662	7.6e-07	down
ENSG00000251598	AC093916.1	50	10	-2.59691	0.119605	9.45e-08	down
ENSG00000250241	AC105383.1	40	3	-3.96778	-0.320938	1.73e-09	down
ENSG00000251567	AC018680.1	8	39	1.9789	-0.31455	0.000287197	up
ENSG00000248869	LINC02511	65	24	-1.72311	0.648937	1.2e-05	down
ENSG00000250195	AC109927.1	9	61	2.4547	0.206732	9.39e-07	up
ENSG00000273247	AC097376.3	109	28	-2.2467	1.27034	1.5e-10	down
ENSG00000153132	CLGN	1	71	5.70739	0.223456	5.08e-14	up
ENSG00000109458	GAB1	116	70	-1.01872	1.66594	0.000893726	down
ENSG00000164164	OTUD4	802	390	-1.33128	4.34113	3.61e-09	down
ENSG00000151611	MMAA	44	10	-2.41293	-0.0281982	1.04e-06	down
ENSG00000151623	NR3C2	73	31	-1.52291	0.861585	2.93e-05	down
ENSG00000287292	AC002460.2	40	16	-1.60508	0.00531832	0.000577021	down
ENSG00000170390	DCLK2	94	37	-1.63296	1.19013	2.28e-06	down
ENSG00000198589	LRBA	2567	1496	-1.07036	6.09694	4.16e-07	down
ENSG00000268471	MIR4453HG	30	142	1.9474	1.44959	7.39e-09	up
ENSG00000243417	RPS3AP18	38	6	-2.92597	-0.299453	5.91e-07	down
ENSG00000256043	CTSO	8	74	2.90055	0.413948	4.09e-09	up
ENSG00000145431	PDGFC	291	129	-1.46412	2.84654	1.06e-08	down
ENSG00000164125	GASK1B	2	44	4.09359	-0.361653	2.98e-08	up
ENSG00000171509	RXFP1	47	22	-1.38106	0.286233	0.0011292	down
ENSG00000109756	RAPGEF2	727	232	-1.93865	4.05083	1.86e-16	down
ENSG00000168843	FSTL5	143	83	-1.07503	1.94516	0.000181235	down
ENSG00000248319	LINC02275	60	30	-1.28755	0.652226	0.000907958	down
ENSG00000250266	LINC01612	30	5	-2.84265	-0.606638	9.87e-06	down
ENSG00000174473	GALNTL6	141	75	-1.20069	1.88547	3.92e-05	down
ENSG00000248774	AC097534.1	30	114	1.63089	1.21	2.95e-06	up
ENSG00000250708	LINC02269	42	12	-2.08622	-0.0341167	1.54e-05	down
ENSG00000145451	GLRA3	108	9	-3.85603	1.07304	1.26e-18	down
ENSG00000150625	GPM6A	71	34	-1.3502	0.869802	0.000192398	down
ENSG00000150627	WDR17	45	4	-3.73812	-0.14495	6.62e-10	down
ENSG00000250131	AC078881.1	60	18	-2.02014	0.472127	2.63e-06	down
ENSG00000231171	LINC01098	27	9	-1.86052	-0.583364	0.00188854	down
ENSG00000186352	ANKRD37	49	136	1.17945	1.57333	0.00016586	up
ENSG00000164342	TLR3	12	107	2.85345	0.922262	9.52e-12	up
ENSG00000251165	F11-AS1	30	15	-1.28368	-0.298025	0.0103064	down
ENSG00000250590	LINC02492	0	40	8.1885	-0.547882	2.46e-10	up
ENSG00000213331	AC108073.1	22	74	1.45389	0.654586	0.000228795	up
ENSG00000179059	ZFP42	6	36	2.27223	-0.464981	0.00016937	up
ENSG00000245685	FRG1-DT	4	40	2.99544	-0.412248	3.55e-06	up
ENSG00000206077	ZDHHC11B	74	37	-1.28829	0.945878	0.000335547	down
ENSG00000164362	TERT	53	27	-1.26021	0.487532	0.00178899	down
ENSG00000286388	AC026748.7	110	36	-1.89886	1.35149	1.34e-08	down
ENSG00000248973	AC106799.2	78	24	-1.98573	0.846927	2.17e-07	down
ENSG00000215231	LINC01020	38	0	-8.40526	-0.478034	2.8e-11	down
ENSG00000250490	LINC02145	11	41	1.59683	-0.175156	0.00216503	up
ENSG00000287031	AC093307.1	38	14	-1.72218	-0.0930182	0.000429203	down
ENSG00000250974	LINC02196	102	8	-3.94087	0.986316	1.76e-18	down
ENSG00000249782	AC091953.1	40	0	-8.47905	-0.40891	9.6e-12	down
ENSG00000249781	LINC02112	56	0	-8.96332	0.0516112	1.69e-15	down
ENSG00000259802	AC012640.2	22	115	2.08898	1.12996	1.32e-08	up
ENSG00000169862	CTNND2	242	131	-1.17605	2.66514	5.47e-06	down
ENSG00000248131	LINC01194	169	75	-1.46183	2.06887	3.87e-07	down
ENSG00000039139	DNAH5	74	31	-1.54251	0.875599	2.28e-05	down
ENSG00000250182	EEF1A1P13	28	72	1.06809	0.721037	0.00570193	up
ENSG00000249332	LINC02149	18	54	1.2882	0.266806	0.00311624	up
ENSG00000248150	LINC02150	14	41	1.25204	-0.0938444	0.0133442	up
ENSG00000248693	LINC02100	395	224	-1.10933	3.38915	3.5e-06	down
ENSG00000249174	AC106744.1	40	5	-3.25634	-0.265329	5.79e-08	down
ENSG00000145526	CDH18	311	181	-1.0718	3.05786	1.26e-05	down
ENSG00000286751	AC140168.1	36	9	-2.27407	-0.278396	3.79e-05	down
ENSG00000253766	AC091946.1	50	2	-4.84257	-0.0567827	7.3e-13	down
ENSG00000040731	CDH10	45	24	-1.1937	0.281099	0.00480939	down
ENSG00000251273	LINC02228	30	14	-1.38228	-0.325918	0.00607118	down
ENSG00000113100	CDH9	102	7	-4.13003	0.975076	2.67e-19	down
ENSG00000287176	AC099517.1	68	21	-1.97956	0.655428	6.8e-07	down
ENSG00000250697	AC010343.3	142	66	-1.39495	1.83878	2.81e-06	down
ENSG00000249572	AC034231.1	10	44	1.83443	-0.129459	0.000602715	up
ENSG00000151388	ADAMTS12	142	17	-3.34325	1.50354	2.73e-19	down
ENSG00000215158	AC138409.2	947	526	-1.13955	4.63778	2.52e-07	down
ENSG00000152582	SPEF2	28	6	-2.48692	-0.649232	8.22e-05	down
ENSG00000250048	LINC00603	30	10	-1.8621	-0.443583	0.000883481	down
ENSG00000287597	AC108105.1	41	0	-8.51458	-0.37552	5.65e-12	down
ENSG00000283286	AC093277.1	36	3	-3.81622	-0.453595	1.27e-08	down
ENSG00000112964	GHR	79	4	-4.5485	0.592979	6.03e-17	down
ENSG00000251141	MRPS30-DT	28	12	-1.50318	-0.450526	0.00360939	down
ENSG00000285831	AC027329.1	0	37	8.07643	-0.647157	1.3e-09	up
ENSG00000164287	CDC20B	27	11	-1.57497	-0.517144	0.00718023	down
ENSG00000234602	MCIDAS	0	44	8.32556	-0.42556	2.8e-11	up
ENSG00000251307	AC026704.1	76	40	-1.21463	1.00542	0.000468899	down
ENSG00000113448	PDE4D	5385	3141	-1.06914	7.16575	3.1e-07	down
ENSG00000164197	RNF180	3	40	3.39739	-0.445063	9.44e-07	up
ENSG00000236068	AC091862.1	30	2	-4.10776	-0.714816	5.91e-08	down
ENSG00000049192	ADAMTS6	212	121	-1.09964	2.49964	3e-05	down
ENSG00000249364	AC112206.2	44	8	-2.72997	-0.0748773	3.43e-07	down
ENSG00000145675	PIK3R1	189	82	-1.49458	2.22001	9.98e-08	down
ENSG00000253366	GUSBP16	14	54	1.64821	0.181727	0.000400542	up
ENSG00000264391	RN7SL208P	33	6	-2.72308	-0.464126	5.57e-06	down
ENSG00000113273	ARSB	188	512	1.15348	3.46393	1.43e-06	up
ENSG00000164300	SERINC5	1194	483	-1.59689	4.84355	7.31e-13	down
ENSG00000152380	FAM151B	102	37	-1.75066	1.27754	1.63e-07	down
ENSG00000113319	RASGRF2	60	5	-3.83996	0.245658	3.07e-12	down
ENSG00000205464	ATP6AP1L	144	54	-1.70395	1.77899	2.57e-08	down
ENSG00000250437	LINC02161	48	9	-2.68798	0.0504049	6.58e-08	down
ENSG00000248555	LINC01339	69	18	-2.22142	0.629162	4.62e-08	down
ENSG00000281357	ARRDC3-AS1	145	71	-1.31994	1.88987	6.4e-06	down
ENSG00000248588	AC008517.1	375	150	-1.61249	3.17248	9.11e-11	down
ENSG00000248528	LINC02058	84	1	-6.49973	0.633341	1.36e-21	down
ENSG00000185261	KIAA0825	178	94	-1.2114	2.21475	1.13e-05	down
ENSG00000153347	FAM81B	3	40	3.39739	-0.445063	9.44e-07	up
ENSG00000251314	AC104123.1	4	58	3.52996	0.0334545	2.93e-09	up
ENSG00000247121	AC009126.1	61	34	-1.13156	0.722873	0.00232077	down
ENSG00000248489	LINC02062	157	78	-1.29916	2.00932	5.38e-06	down
ENSG00000205359	SLCO6A1	54	32	-1.04315	0.58144	0.00655998	down
ENSG00000250958	LINC00492	40	8	-2.59283	-0.185992	2.72e-06	down
ENSG00000145723	GIN1	69	249	1.55847	2.32528	2.8e-08	up
ENSG00000250145	AC114940.1	34	0	-8.2453	-0.626769	2.46e-10	down
ENSG00000145743	FBXL17	970	566	-1.06845	4.69496	1.21e-06	down
ENSG00000286503	AC008462.1	40	0	-8.47905	-0.40891	9.6e-12	down
ENSG00000272523	LINC01023	4	49	3.28731	-0.171795	9.94e-08	up
ENSG00000186952	TMEM232	86	28	-1.90518	1.00154	1.31e-07	down
ENSG00000152495	CAMK4	47	201	1.80255	1.96673	2.32e-09	up
ENSG00000134986	NREP	74	35	-1.36816	0.922849	0.000147678	down
ENSG00000129595	EPB41L4A	27	9	-1.86052	-0.583364	0.00188854	down
ENSG00000080709	KCNN2	51	11	-2.48969	0.163051	1.91e-07	down
ENSG00000246316	AC010230.1	28	10	-1.76295	-0.513586	0.00266073	down
ENSG00000248663	LINC00992	99	38	-1.66931	1.25459	7.11e-07	down
ENSG00000249797	LINC02147	57	34	-1.0339	0.659785	0.00679035	down
ENSG00000286745	AC114311.1	42	0	-8.54925	-0.342867	3.33e-12	down
ENSG00000184838	PRR16	97	1	-6.70707	0.834925	4.37e-24	down
ENSG00000229855	AC008568.1	32	6	-2.67884	-0.499359	8.72e-06	down
ENSG00000113083	LOX	55	227	1.75166	2.14947	1.75e-09	up
ENSG00000251538	LINC02201	43	20	-1.38967	0.161282	0.00210254	down
ENSG00000061455	PRDM6	28	4	-3.0558	-0.722508	6.44e-06	down
ENSG00000248752	AC116362.1	96	24	-2.2849	1.08349	6.93e-10	down
ENSG00000158987	RAPGEF6	6	63	3.07723	0.179921	5.63e-09	up
ENSG00000164403	SHROOM1	104	8	-3.96885	1.01215	8.67e-19	down
ENSG00000164404	GDF9	62	2	-5.15228	0.231881	1.55e-15	down
ENSG00000053108	FSTL4	60	20	-1.86923	0.503843	5.38e-06	down
ENSG00000271737	AC008608.2	5	38	2.60768	-0.438335	2.71e-05	up
ENSG00000280420	AC005355.2	50	24	-1.34534	0.38191	0.00100613	down
ENSG00000152705	CATSPER3	12	38	1.36327	-0.222493	0.00931543	up
ENSG00000287067	AC106791.3	42	6	-3.06996	-0.17968	9.94e-08	down
ENSG00000170476	MZB1	18	49	1.14839	0.172963	0.00878151	up
ENSG00000171604	CXXC5	48	119	1.01669	1.4352	0.00170315	up
ENSG00000245146	MALINC1	62	9	-3.05645	0.359905	1.49e-10	down
ENSG00000182700	IGIP	163	73	-1.44864	2.0208	5.07e-07	down
ENSG00000113073	SLC4A9	0	36	8.03705	-0.681871	2.27e-09	up
ENSG00000249637	AC008438.1	69	190	1.16857	2.04773	4.22e-05	up
ENSG00000204956	PCDHGA1	0	49	8.48038	-0.286242	3.33e-12	up
ENSG00000113555	PCDH12	54	10	-2.7077	0.210554	1.3e-08	down
ENSG00000236714	LINC01844	58	13	-2.4366	0.349894	7.33e-08	down
ENSG00000251205	AC016598.2	34	7	-2.54824	-0.399487	1.15e-05	down
ENSG00000183775	KCTD16	42	10	-2.34599	-0.0809193	2.32e-06	down
ENSG00000251031	AC132803.1	48	8	-2.85519	0.0285091	6.58e-08	down
ENSG00000248125	AC008700.1	32	1	-5.11054	-0.670197	7.43e-10	down
ENSG00000275740	AC091959.1	96	14	-3.05664	0.975275	1.38e-13	down
ENSG00000156475	PPP2R2B	80	27	-1.85319	0.910843	8.8e-07	down
ENSG00000164266	SPINK1	65	14	-2.49485	0.499777	1.13e-08	down
ENSG00000133710	SPINK5	133	78	-1.06001	1.84679	0.000318439	down
ENSG00000164284	GRPEL2	47	20	-1.51767	0.249247	0.000674911	down
ENSG00000145882	PCYOX1L	80	32	-1.60922	0.968316	8.47e-06	down
ENSG00000164296	TIGD6	11	54	1.993	0.11468	4.05e-05	up
ENSG00000113721	PDGFRB	5	92	3.88026	0.632395	1.34e-13	up
ENSG00000286331	AC011388.1	18	65	1.55506	0.453448	0.000341983	up
ENSG00000197043	ANXA6	14	102	2.56402	0.891505	8.54e-10	up
ENSG00000198624	CCDC69	12	77	2.37949	0.532272	7.31e-08	up
ENSG00000123643	SLC36A1	231	663	1.22926	3.81143	1.4e-07	up
ENSG00000287963	AC010476.2	46	5	-3.45745	-0.0927349	2.35e-09	down
ENSG00000253311	LINC01847	30	0	-8.06536	-0.79207	3.99e-09	down
ENSG00000170214	ADRA1B	44	1	-5.5686	-0.252279	6.97e-13	down
ENSG00000145864	GABRB2	52	15	-2.07495	0.262283	3.69e-06	down
ENSG00000113327	GABRG2	43	4	-3.6727	-0.202352	1.7e-09	down
ENSG00000241956	AC109466.1	84	51	-1.00939	1.21202	0.00214618	down
ENSG00000134516	DOCK2	27	9	-1.86052	-0.583364	0.00188854	down
ENSG00000275038	AC091980.2	56	0	-8.96332	0.0516112	1.69e-15	down
ENSG00000214357	NEURL1B	96	391	1.73343	2.92553	3.17e-11	up
ENSG00000170091	NSG2	36	2	-4.3699	-0.48514	1.43e-09	down
ENSG00000170085	SIMC1	151	399	1.10981	3.12076	6.85e-06	up
ENSG00000160867	FGFR4	29	409	3.52142	2.73789	1e-29	up
ENSG00000184840	TMED9	1384	3439	1.02163	6.24408	1.3e-06	up
ENSG00000247679	AC139795.2	219	85	-1.65526	2.3901	1.54e-09	down
ENSG00000246596	AC139795.1	75	188	1.03321	2.07421	0.000281389	up
ENSG00000050767	COL23A1	51	17	-1.86796	0.278205	2.32e-05	down
ENSG00000178338	ZNF354B	87	51	-1.05995	1.24482	0.00126123	down
ENSG00000213316	LTC4S	30	96	1.38329	1.03133	0.000107786	up
ENSG00000287265	AL365272.1	28	83	1.27284	0.859085	0.00068116	up
ENSG00000137273	FOXF2	163	48	-2.05209	1.88028	2.26e-11	down
ENSG00000145949	MYLK4	42	16	-1.67528	0.0549061	0.000303319	down
ENSG00000288612	AL133351.4	36	14	-1.64441	-0.14794	0.000844689	down
ENSG00000228793	AL033523.1	43	135	1.3568	1.51365	2.85e-05	up
ENSG00000270504	AL391422.4	3	49	3.68927	-0.199628	2.3e-08	up
ENSG00000260604	AL590004.3	14	62	1.84705	0.327747	3.34e-05	up
ENSG00000234817	ECI2-DT	0	67	8.93067	0.12508	1.58e-14	up
ENSG00000272142	LYRM4-AS1	76	28	-1.72709	0.867412	4.64e-06	down
ENSG00000219607	PPP1R3G	46	16	-1.80619	0.149402	8.23e-05	down
ENSG00000124785	NRN1	29	0	-8.01664	-0.836435	7.04e-09	down
ENSG00000226281	AL031123.1	188	89	-1.36894	2.24674	7.43e-07	down
ENSG00000285771	AL139095.5	0	38	8.11476	-0.61328	7.43e-10	up
ENSG00000265818	EEF1E1-BLOC1S5	13	39	1.28617	-0.169047	0.0112329	up
ENSG00000232234	AL355499.1	33	10	-1.99911	-0.344348	0.000287197	down
ENSG00000183674	LINC00518	44	0	-8.61619	-0.279645	1.17e-12	down
ENSG00000111846	GCNT2	165	431	1.09324	3.23619	7.76e-06	up
ENSG00000272097	AL024498.1	0	41	8.22401	-0.51629	1.42e-10	up
ENSG00000272162	AL024498.2	55	11	-2.5984	0.251397	2.77e-08	down
ENSG00000153157	SYCP2L	38	0	-8.40526	-0.478034	2.8e-11	down
ENSG00000111859	NEDD9	7	44	2.34214	-0.212509	2.55e-05	up
ENSG00000229896	AL157373.2	37	16	-1.49293	-0.072287	0.00203931	down
ENSG00000078401	EDN1	73	32	-1.47731	0.873668	4.8e-05	down
ENSG00000010017	RANBP9	1674	976	-1.06969	5.48083	6.23e-07	down
ENSG00000272341	AL137003.1	328	96	-2.06247	2.88069	5.47e-15	down
ENSG00000283408	MIR548A1HG	56	13	-2.38607	0.309263	1.52e-07	down
ENSG00000228412	LNC-LBCS	257	120	-1.38917	2.68879	8.77e-08	down
ENSG00000286954	AL033539.2	28	0	-7.96621	-0.882162	1.25e-08	down
ENSG00000233358	AL035401.1	57	9	-2.93537	0.256639	1.11e-09	down
ENSG00000235743	AL139231.1	36	0	-8.3275	-0.550539	8.24e-11	down
ENSG00000146038	DCDC2	32	3	-3.64686	-0.599248	9.7e-08	down
ENSG00000112293	GPLD1	57	14	-2.30572	0.347388	2.72e-07	down
ENSG00000112294	ALDH5A1	19	77	1.72147	0.648231	2.85e-05	up
ENSG00000224164	LINC02828	39	3	-3.93136	-0.353008	2.84e-09	down
ENSG00000079689	SCGN	48	8	-2.85519	0.0285091	6.58e-08	down
ENSG00000275714	H3C1	39	22	-1.11258	0.109745	0.00971496	down
ENSG00000168298	H1-4	270	143	-1.20761	2.81241	2.12e-06	down
ENSG00000282988	AL031777.2	44	18	-1.57366	0.143933	0.000543102	down
ENSG00000277224	H2BC7	283	111	-1.64048	2.76132	3.53e-10	down
ENSG00000273983	H3C8	2	61	4.56364	0.0489934	2.59e-11	up
ENSG00000124508	BTN2A2	1	36	4.73028	-0.643554	2.71e-07	up
ENSG00000228223	HCG11	244	132	-1.17696	2.67665	5.44e-06	down
ENSG00000274997	H2AC12	12	89	2.58809	0.701374	1.84e-09	up
ENSG00000285703	AL021918.3	4	37	2.88337	-0.502528	1.37e-05	up
ENSG00000275379	H3C11	20	54	1.13709	0.30764	0.0105789	up
ENSG00000197153	H3C12	101	53	-1.21961	1.40554	0.000129988	down
ENSG00000226314	ZNF192P1	6	72	3.26948	0.342556	2.22e-10	up
ENSG00000137338	PGBD1	125	352	1.20146	2.91403	2.32e-06	up
ENSG00000189298	ZKSCAN3	74	237	1.38648	2.29929	5.95e-07	up
ENSG00000204701	OR2J3	32	0	-8.15813	-0.707123	1.3e-09	down
ENSG00000243729	OR5V1	60	1	-6.01507	0.167579	1.53e-16	down
ENSG00000204694	OR11A1	45	6	-3.16924	-0.0957846	1.69e-08	down
ENSG00000214922	HLA-F-AS1	98	276	1.20142	2.56759	6.35e-06	up
ENSG00000204625	HCG9	84	263	1.35397	2.45576	6e-07	up
ENSG00000238024	DDX39BP2	30	0	-8.06536	-0.79207	3.99e-09	down
ENSG00000272501	AL662844.4	22	136	2.33068	1.32294	1.79e-10	up
ENSG00000204520	MICA	41	103	1.03547	1.22744	0.00201	up
ENSG00000206337	HCP5	122	340	1.18645	2.86902	3.09e-06	up
ENSG00000227507	LTB	130	70	-1.18295	1.77525	5.97e-05	down
ENSG00000225914	TSBP1-AS1	38	101	1.11653	1.17562	0.00118732	up
ENSG00000204248	COL11A2	32	16	-1.28416	-0.211282	0.00931543	down
ENSG00000236104	ZBTB22	63	175	1.18104	1.92785	6.43e-05	up
ENSG00000161896	IP6K3	11	37	1.44925	-0.277962	0.00759456	up
ENSG00000270800	RPS10-NUDT3	280	156	-1.13464	2.88714	6.98e-06	down
ENSG00000272288	AL451165.2	28	70	1.02753	0.694408	0.00855414	up
ENSG00000064995	TAF11	286	139	-1.33152	2.85841	1.5e-07	down
ENSG00000023892	DEF6	18	82	1.88961	0.700444	3.84e-06	up
ENSG00000112039	FANCE	569	306	-1.18599	3.89003	2.6e-07	down
ENSG00000096060	FKBP5	442	1115	1.04328	4.61546	2.43e-06	up
ENSG00000220734	AL157823.1	16	45	1.1947	0.0457235	0.0107729	up
ENSG00000197753	LHFPL5	34	14	-1.56222	-0.204953	0.001648	down
ENSG00000156711	MAPK13	381	144	-1.69422	3.17544	1.4e-11	down
ENSG00000246982	Z84485.1	64	36	-1.11856	0.794139	0.00248088	down
ENSG00000180316	PNPLA1	134	376	1.19636	3.00966	2.1e-06	up
ENSG00000124772	CPNE5	58	21	-1.75049	0.483388	1.94e-05	down
ENSG00000183826	BTBD9	977	553	-1.11234	4.69127	4.37e-07	down
ENSG00000124721	DNAH8	13	47	1.55449	0.0158462	0.00141482	up
ENSG00000112167	SAYSD1	174	464	1.12308	3.33241	3.58e-06	up
ENSG00000161912	ADCY10P1	78	42	-1.1819	1.05203	0.000638974	down
ENSG00000231113	AL035587.1	74	10	-3.16146	0.596568	3.81e-12	down
ENSG00000236961	AL136131.2	28	12	-1.50318	-0.450526	0.00360939	down
ENSG00000231881	AL109615.2	10	55	2.15545	0.111975	1.89e-05	up
ENSG00000287562	AL109615.4	82	17	-2.55189	0.817547	1.81e-10	down
ENSG00000146232	NFKBIE	248	688	1.18025	3.87916	3.8e-07	up
ENSG00000112782	CLIC5	44	130	1.26933	1.48452	9.85e-05	up
ENSG00000172348	RCAN2	34	10	-2.04204	-0.312678	0.000196752	down
ENSG00000153291	SLC25A27	43	148	1.48931	1.60847	3.09e-06	up
ENSG00000153292	ADGRF1	66	25	-1.68653	0.679041	1.64e-05	down
ENSG00000153294	ADGRF4	8	62	2.64581	0.204138	2.49e-07	up
ENSG00000286811	AL353138.1	30	2	-4.10776	-0.714816	5.91e-08	down
ENSG00000137270	GCM1	48	7	-3.04436	0.00625253	1.84e-08	down
ENSG00000124743	KLHL31	4	51	3.34487	-0.123526	4.09e-08	up
ENSG00000124749	COL21A1	65	21	-1.91458	0.605879	1.7e-06	down
ENSG00000112200	ZNF451	507	278	-1.15796	3.73271	6.79e-07	down
ENSG00000283352	AL021368.4	47	8	-2.82489	0.00332919	9.93e-08	down
ENSG00000135298	ADGRB3	96	41	-1.51572	1.24985	6.02e-06	down
ENSG00000287300	AL080275.1	65	29	-1.45151	0.717817	0.000172321	down
ENSG00000271945	AL355612.1	97	42	-1.496	1.26973	7.57e-06	down
ENSG00000270362	HMGN3-AS1	28	8	-2.07999	-0.579716	0.00057344	down
ENSG00000287811	AL391840.3	1	38	4.80799	-0.576681	9.7e-08	up
ENSG00000118402	ELOVL4	82	445	2.14712	3.0263	5.44e-16	up
ENSG00000288071	AL591135.2	32	4	-3.24773	-0.565125	5.49e-07	down
ENSG00000233967	AL359715.1	162	0	-10.4939	1.55368	9.52e-35	down
ENSG00000286875	AL121977.2	8	54	2.44697	0.0445878	3.45e-06	up
ENSG00000083097	DOP1A	295	176	-1.03602	2.99376	2.97e-05	down
ENSG00000065609	SNAP91	64	4	-4.2452	0.311647	7.81e-14	down
ENSG00000135324	MRAP2	56	2	-5.00572	0.0946004	2.54e-14	down
ENSG00000234155	LINC02535	26	72	1.17456	0.690244	0.00200086	up
ENSG00000288009	AL353135.2	53	2	-4.92645	0.0208484	1.71e-13	down
ENSG00000285961	AL590814.1	30	8	-2.17914	-0.506472	0.00016937	down
ENSG00000287683	AL591519.1	38	10	-2.202	-0.192308	4.28e-05	down
ENSG00000172461	FUT9	58	0	-9.01385	0.100248	6.42e-16	down
ENSG00000284999	AL591518.1	32	15	-1.37645	-0.237492	0.00557603	down
ENSG00000272398	CD24	71	196	1.17224	2.09062	4.53e-05	up
ENSG00000112320	SOBP	112	58	-1.23886	1.54635	7.79e-05	down
ENSG00000185250	PPIL6	2	56	4.44055	-0.0598748	1.63e-10	up
ENSG00000155085	AK9	135	63	-1.38904	1.7684	3.88e-06	down
ENSG00000010810	FYN	56	138	1.00826	1.64582	0.00103491	up
ENSG00000287097	AL590550.1	61	1	-6.03888	0.190239	9.51e-17	down
ENSG00000111834	RSPH4A	263	34	-3.2377	2.39694	2.44e-25	down
ENSG00000196911	KPNA5	498	232	-1.39295	3.63795	3.75e-09	down
ENSG00000196376	SLC35F1	78	23	-2.04677	0.83458	1.07e-07	down
ENSG00000286540	AL096854.1	71	23	-1.91132	0.730333	1.12e-06	down
ENSG00000152661	GJA1	44	18	-1.57366	0.143933	0.000543102	down
ENSG00000146352	CLVS2	46	6	-3.20087	-0.0688405	1.09e-08	down
ENSG00000186439	TRDN	4	54	3.42712	-0.054094	1.09e-08	up
ENSG00000286215	AL356534.1	322	109	-1.85287	2.89749	1.04e-12	down
ENSG00000196569	LAMA2	83	38	-1.41531	1.0713	5.55e-05	down
ENSG00000164483	SAMD3	21	57	1.14489	0.378935	0.00758323	up
ENSG00000118507	AKAP7	181	63	-1.81177	2.08068	6.2e-10	down
ENSG00000154269	ENPP3	28	11	-1.62723	-0.481691	0.00510013	down
ENSG00000231023	LINC00326	56	18	-1.92079	0.396613	9.41e-06	down
ENSG00000236700	LINC01010	48	7	-3.04436	0.00625253	1.84e-08	down
ENSG00000231971	CT69	28	0	-7.96621	-0.882162	1.25e-08	down
ENSG00000231028	LINC00271	78	47	-1.02013	1.10397	0.00263209	down
ENSG00000171408	PDE7B	46	15	-1.89848	0.129093	4.05e-05	down
ENSG00000272189	AL024508.1	14	48	1.47874	0.0612548	0.00180168	up
ENSG00000237499	WAKMAR2	193	93	-1.34346	2.29151	1.02e-06	down
ENSG00000279968	CCDC28A-AS1	13	56	1.80658	0.198224	0.00011585	up
ENSG00000222764	RN7SKP106	34	12	-1.78227	-0.257748	0.000426762	down
ENSG00000236366	AL359313.1	30	10	-1.8621	-0.443583	0.000883481	down
ENSG00000118496	FBXO30	346	204	-1.05315	3.21701	1.41e-05	down
ENSG00000235652	FBXO30-DT	61	13	-2.50922	0.408826	2.46e-08	down
ENSG00000118492	ADGB	84	24	-2.09249	0.930069	2.89e-08	down
ENSG00000233452	STXBP5-AS1	182	103	-1.11171	2.27755	4.53e-05	down
ENSG00000285889	AL355312.4	27	6	-2.43467	-0.689169	0.000128569	down
ENSG00000120278	PLEKHG1	116	50	-1.50301	1.52161	1.95e-06	down
ENSG00000091831	ESR1	51	26	-1.259	0.434498	0.00192057	down
ENSG00000131018	SYNE1	129	71	-1.1514	1.77408	9.28e-05	down
ENSG00000227627	AL080276.2	105	63	-1.02682	1.52186	0.000946097	down
ENSG00000285159	AL627422.2	33	1	-5.15478	-0.630512	4.27e-10	down
ENSG00000203711	C6orf99	109	268	1.0057	2.58625	0.000142031	up
ENSG00000185345	PRKN	288	156	-1.17527	2.91489	3.06e-06	down
ENSG00000235538	AL078602.1	39	11	-2.10365	-0.138664	2.91e-05	down
ENSG00000233365	AL121956.1	51	159	1.34707	1.74603	9.11e-06	up
ENSG00000125337	KIF25	33	2	-4.24477	-0.595553	6.94e-09	down
ENSG00000112562	SMOC2	44	24	-1.16136	0.260096	0.00619366	down
ENSG00000223485	LINC01615	32	8	-2.27191	-0.436643	7.46e-05	down
ENSG00000226445	BX322234.1	39	7	-2.74557	-0.24159	1.33e-06	down
ENSG00000223855	HRAT92	10	56	2.18138	0.131992	1.33e-05	up
ENSG00000229043	ZFAND2A-DT	45	124	1.16889	1.44687	0.000322904	up
ENSG00000225968	ELFN1	19	54	1.21067	0.287359	0.00722371	up
ENSG00000236708	SDK1-AS1	974	206	-2.53194	4.36746	2.29e-26	down
ENSG00000146555	SDK1	349	181	-1.23806	3.17155	4.33e-07	down
ENSG00000136297	MMD2	48	17	-1.7807	0.213887	8.42e-05	down
ENSG00000196204	RNF216P1	57	32	-1.121	0.631567	0.00337949	down
ENSG00000272968	RBAK-RBAKDN	28	6	-2.48692	-0.649232	8.22e-05	down
ENSG00000164638	SLC29A4	40	18	-1.43652	0.0492133	0.00180168	down
ENSG00000235944	ZNF815P	59	186	1.36338	1.9627	3.4e-06	up
ENSG00000205903	ZNF316	32	111	1.49969	1.20384	1.45e-05	up
ENSG00000287860	AC079804.3	34	99	1.24768	1.11026	0.000330333	up
ENSG00000215018	COL28A1	31	87	1.19435	0.945856	0.00108111	up
ENSG00000272732	AC004982.1	45	17	-1.68782	0.146668	0.000218654	down
ENSG00000287409	AC004936.1	34	1	-5.19771	-0.591859	2.46e-10	down
ENSG00000005108	THSD7A	69	14	-2.58086	0.570463	2.76e-09	down
ENSG00000229618	AC011287.1	192	95	-1.30532	2.29506	2.02e-06	down
ENSG00000214960	CRPPA	95	25	-2.21124	1.08175	2.01e-09	down
ENSG00000106546	AHR	44	8	-2.72997	-0.0748773	3.43e-07	down
ENSG00000105877	DNAH11	123	29	-2.37048	1.42095	6.22e-12	down
ENSG00000230658	KLHL7-DT	56	14	-2.28024	0.327188	3.87e-07	down
ENSG00000169193	CCDC126	93	374	1.71507	2.86636	7.12e-11	up
ENSG00000196335	STK31	42	18	-1.50672	0.0973224	0.000993175	down
ENSG00000287523	AC003044.1	53	3	-4.37278	0.0429586	2.02e-12	down
ENSG00000214870	AC004540.1	41	6	-3.03529	-0.208732	1.55e-07	down
ENSG00000105991	HOXA1	496	300	-1.0165	3.7466	1.18e-05	down
ENSG00000106066	CPVL	57	322	2.20435	2.55608	7.96e-15	up
ENSG00000225264	ZNRF2P2	739	339	-1.41538	4.19983	5.54e-10	down
ENSG00000227855	DPY19L2P3	46	8	-2.79394	-0.022285	1.5e-07	down
ENSG00000180354	MTURN	44	139	1.3658	1.55219	1.95e-05	up
ENSG00000240583	AQP1	77	42	-1.16331	1.03964	0.000782576	down
ENSG00000286487	AC006398.1	32	3	-3.64686	-0.599248	9.7e-08	down
ENSG00000154678	PDE1C	152	78	-1.2525	1.97691	1.52e-05	down
ENSG00000236212	AC009262.1	59	30	-1.26335	0.635918	0.00115029	down
ENSG00000237400	AC006960.2	44	9	-2.56275	-0.0513364	1.04e-06	down
ENSG00000241127	YAE1	278	165	-1.04345	2.90618	3.15e-05	down
ENSG00000122641	INHBA	72	39	-1.17315	0.942157	0.00108111	down
ENSG00000232006	AC005537.1	63	4	-4.22252	0.290831	1.21e-13	down
ENSG00000106603	COA1	187	95	-1.26727	2.26848	4.46e-06	down
ENSG00000106633	GCK	27	0	-7.91396	-0.929338	2.21e-08	down
ENSG00000058404	CAMK2B	31	8	-2.22627	-0.47115	0.000112452	down
ENSG00000136274	NACAD	80	39	-1.32493	1.04494	0.000161425	down
ENSG00000179869	ABCA13	69	21	-2.00059	0.671583	5.01e-07	down
ENSG00000285741	AC005999.2	62	26	-1.54021	0.628184	8.45e-05	down
ENSG00000205628	LINC01446	127	15	-3.36135	1.34254	2.84e-18	down
ENSG00000164776	PHKG1	36	94	1.09082	1.08329	0.00195203	up
ENSG00000234444	ZNF736	366	206	-1.12013	3.27617	3.7e-06	down
ENSG00000196247	ZNF107	48	127	1.11045	1.49765	0.000466832	up
ENSG00000234585	CCT6P3	221	81	-1.73779	2.38345	3.23e-10	down
ENSG00000249319	AC068533.4	107	24	-2.44123	1.21131	2.31e-11	down
ENSG00000232546	AC027644.1	30	9	-2.01193	-0.474663	0.00040416	down
ENSG00000225718	AC092100.1	72	19	-2.20529	0.691817	4.08e-08	down
ENSG00000225969	ABHD11-AS1	28	87	1.34063	0.906099	0.000351094	up
ENSG00000175877	TMEM270	9	51	2.19702	0.00452995	2.47e-05	up
ENSG00000184616	SPDYE12P	10	67	2.43954	0.335189	3.87e-07	up
ENSG00000230882	AC005077.4	48	264	2.16535	2.28147	2.21e-13	up
ENSG00000177679	SRRM3	38	17	-1.44455	-0.0230411	0.00259342	down
ENSG00000259628	AC007000.3	38	13	-1.82802	-0.117168	0.000212314	down
ENSG00000170381	SEMA3E	62	34	-1.15498	0.738237	0.0018629	down
ENSG00000153993	SEMA3D	61	34	-1.13156	0.722873	0.00232077	down
ENSG00000182165	TP53TG1	28	120	1.80395	1.24369	2.61e-07	up
ENSG00000227646	STEAP2-AS1	82	14	-2.82952	0.779278	2.15e-11	down
ENSG00000105792	CFAP69	60	0	-9.06267	0.147329	2.46e-16	down
ENSG00000001629	ANKIB1	3117	1841	-1.05107	6.38312	5.96e-07	down
ENSG00000127980	PEX1	347	209	-1.02241	3.23127	2.56e-05	down
ENSG00000278959	AC006378.1	68	8	-3.3567	0.458812	2.08e-12	down
ENSG00000127995	CASD1	0	51	8.53793	-0.234157	1.17e-12	up
ENSG00000231764	DLX6-AS1	44	5	-3.39348	-0.148067	5.83e-09	down
ENSG00000284707	AC079781.5	38	5	-3.18255	-0.327622	1.46e-07	down
ENSG00000185467	KPNA7	30	84	1.19094	0.898249	0.00115065	up
ENSG00000221909	FAM200A	131	46	-1.79824	1.62222	1.11e-08	down
ENSG00000166529	ZSCAN21	32	158	2.00852	1.58725	1.75e-09	up
ENSG00000242798	AC073842.2	20	59	1.26453	0.393221	0.00316175	up
ENSG00000146834	MEPCE	308	178	-1.08192	3.04068	1.28e-05	down
ENSG00000077454	LRCH4	69	38	-1.14919	0.889881	0.0014179	down
ENSG00000087085	ACHE	20	62	1.33592	0.442162	0.00149259	up
ENSG00000205277	MUC12	37	6	-2.88761	-0.330965	9.25e-07	down
ENSG00000169871	TRIM56	1214	636	-1.22395	4.96973	2.15e-08	down
ENSG00000106404	CLDN15	66	24	-1.74509	0.665143	9.04e-06	down
ENSG00000128563	PRKRIP1	362	938	1.08191	4.35462	1.49e-06	up
ENSG00000233297	RASA4DP	25	62	1.01561	0.531384	0.0101038	up
ENSG00000170629	DPY19L2P2	99	31	-1.96186	1.18869	2.24e-08	down
ENSG00000187416	LHFPL3	175	94	-1.18689	2.19796	1.91e-05	down
ENSG00000225329	LHFPL3-AS2	29	0	-8.01664	-0.836435	7.04e-09	down
ENSG00000228393	LINC01004	313	163	-1.23205	3.01705	7.2e-07	down
ENSG00000128536	CDHR3	64	39	-1.0035	0.831729	0.00657398	down
ENSG00000226965	AC073114.1	83	48	-1.07936	1.17207	0.00142613	down
ENSG00000006652	IFRD1	29	0	-8.01664	-0.836435	7.04e-09	down
ENSG00000223646	AC002463.1	36	12	-1.86447	-0.198628	0.000205848	down
ENSG00000225457	AC073346.1	36	10	-2.12424	-0.251282	9.19e-05	down
ENSG00000154415	PPP1R3A	34	6	-2.76601	-0.429706	3.55e-06	down
ENSG00000233607	LINC01392	50	2	-4.84257	-0.0567827	7.3e-13	down
ENSG00000184408	KCND2	160	55	-1.82943	1.90046	9.85e-10	down
ENSG00000234418	AC015983.2	32	0	-8.15813	-0.707123	1.3e-09	down
ENSG00000081803	CADPS2	107	24	-2.44123	1.21131	2.31e-11	down
ENSG00000081800	SLC13A1	29	4	-3.10623	-0.681581	3.93e-06	down
ENSG00000179603	GRM8	138	57	-1.56479	1.75268	2.31e-07	down
ENSG00000280828	AC090114.3	328	175	-1.19716	3.09481	1.26e-06	down
ENSG00000281490	CICP14	50	24	-1.34534	0.38191	0.00100613	down
ENSG00000158525	CPA5	0	48	8.45071	-0.313025	5.65e-12	up
ENSG00000106477	CEP41	178	488	1.16305	3.39231	1.33e-06	up
ENSG00000198074	AKR1B10	118	294	1.02488	2.71191	7.76e-05	up
ENSG00000105875	WDR91	63	157	1.02458	1.82235	0.000612433	up
ENSG00000164707	SLC13A4	14	44	1.35359	-0.0252504	0.00575899	up
ENSG00000230649	AC024084.1	28	2	-4.00861	-0.799979	1.75e-07	down
ENSG00000232053	AC078845.1	54	5	-3.68825	0.109991	6.53e-11	down
ENSG00000105894	PTN	62	10	-2.90662	0.377242	5.59e-10	down
ENSG00000228360	AC009220.1	32	10	-1.95487	-0.376702	0.00041851	down
ENSG00000257335	MGAM	42	16	-1.67528	0.0549061	0.000303319	down
ENSG00000146904	EPHA1	78	207	1.11551	2.18497	6.48e-05	up
ENSG00000204947	ZNF425	42	19	-1.42929	0.118045	0.00169143	down
ENSG00000197024	ZNF398	155	54	-1.81007	1.85946	2.57e-09	down
ENSG00000204946	ZNF783	260	132	-1.26855	2.74003	8.24e-07	down
ENSG00000133624	ZNF767P	487	270	-1.14202	3.67981	1.07e-06	down
ENSG00000133619	KRBA1	0	200	10.5065	1.61697	3.99e-34	up
ENSG00000196584	XRCC2	674	363	-1.18393	4.13437	1.89e-07	down
ENSG00000287865	AC099552.5	8	66	2.73581	0.277601	5.56e-08	up
ENSG00000273117	AC144652.1	60	246	1.74228	2.26525	1.25e-09	up
ENSG00000283128	AC009403.2	110	30	-2.1608	1.29895	5.06e-10	down
ENSG00000234210	AC006372.3	29	2	-4.05904	-0.75679	1.02e-07	down
ENSG00000286407	AC004863.1	32	12	-1.6951	-0.319296	0.000878105	down
ENSG00000106018	VIPR2	89	272	1.31918	2.51314	1.03e-06	up
ENSG00000205755	CRLF2	229	597	1.09055	3.70347	3.38e-06	up
ENSG00000234129	AC073529.1	206	123	-1.03461	2.4797	8.43e-05	down
ENSG00000101958	GLRA2	124	17	-3.14787	1.32927	9.31e-17	down
ENSG00000169891	REPS2	90	50	-1.13729	1.26786	0.000445836	down
ENSG00000086717	PPEF1	84	38	-1.43256	1.08345	4.44e-05	down
ENSG00000149970	CNKSR2	58	20	-1.82041	0.4674	1e-05	down
ENSG00000102230	PCYT1B	46	4	-3.76975	-0.11706	4.15e-10	down
ENSG00000259849	VENTXP1	44	26	-1.04651	0.29672	0.0133673	down
ENSG00000242021	AC112493.1	69	10	-3.06069	0.50911	2.55e-11	down
ENSG00000233928	AL591501.1	38	18	-1.36273	-0.000492648	0.00432459	down
ENSG00000147027	TMEM47	11	55	2.01941	0.134674	4.05e-05	up
ENSG00000165164	CFAP47	71	9	-3.25167	0.529332	2.9e-12	down
ENSG00000250349	AF241726.1	129	53	-1.57228	1.65471	4.41e-07	down
ENSG00000214019	RBM39P1	25	63	1.03864	0.546385	0.0101038	up
ENSG00000183690	EFHC2	28	11	-1.62723	-0.481691	0.00510013	down
ENSG00000229491	AC136489.1	48	22	-1.41137	0.306899	0.000854382	down
ENSG00000236751	LINC01186	121	63	-1.23123	1.65846	5e-05	down
ENSG00000147119	CHST7	50	123	1.00558	1.48504	0.0015149	up
ENSG00000196741	LINC01560	69	34	-1.30904	0.841555	0.000384864	down
ENSG00000286268	AF196969.1	87	8	-3.71166	0.776525	8.85e-16	down
ENSG00000269313	MAGIX	52	24	-1.4018	0.420403	0.000588384	down
ENSG00000171365	CLCN5	376	136	-1.75755	3.14165	2.53e-12	down
ENSG00000179304	FAM156B	172	3	-6.06901	1.66049	1.21e-34	down
ENSG00000268350	FAM156A	102	50	-1.31765	1.39042	3.75e-05	down
ENSG00000184194	GPR173	44	8	-2.72997	-0.0748773	3.43e-07	down
ENSG00000232593	KANTR	1264	531	-1.54242	4.93941	3.04e-12	down
ENSG00000234068	PAGE2	36	0	-8.3275	-0.550539	8.24e-11	down
ENSG00000165591	FAAH2	487	290	-1.03897	3.71285	8.06e-06	down
ENSG00000184675	AMER1	2	54	4.38821	-0.10589	4.15e-10	up
ENSG00000226502	KRT8P27	33	0	-8.20238	-0.666403	4.27e-10	down
ENSG00000130052	STARD8	0	53	8.59328	-0.183927	8.6e-12	up
ENSG00000158813	EDA	59	155	1.10056	1.78073	0.000241173	up
ENSG00000120498	TEX11	75	39	-1.23195	0.981539	0.000578727	down
ENSG00000196338	NLGN3	58	6	-3.53456	0.22123	3.97e-11	down
ENSG00000147133	TAF1	1560	863	-1.14544	5.35514	1.1e-07	down
ENSG00000050030	NEXMIF	44	18	-1.57366	0.143933	0.000543102	down
ENSG00000102383	ZDHHC15	32	12	-1.6951	-0.319296	0.000878105	down
ENSG00000215105	TTC3P1	32	17	-1.19742	-0.185565	0.014908	down
ENSG00000280870	MIR325HG	38	6	-2.92597	-0.299453	5.91e-07	down
ENSG00000278530	CHMP1B2P	28	0	-7.96621	-0.882162	1.25e-08	down
ENSG00000165288	BRWD3	719	371	-1.24572	4.20875	3.95e-08	down
ENSG00000198157	HMGN5	31	16	-1.23852	-0.240693	0.0124967	down
ENSG00000165259	HDX	97	37	-1.67823	1.22352	1.13e-06	down
ENSG00000184788	SATL1	29	8	-2.13042	-0.542646	0.000382556	down
ENSG00000227581	STAU2P1	37	20	-1.17347	0.0188098	0.0139996	down
ENSG00000102290	PCDH11X	154	85	-1.14757	2.02767	5.69e-05	down
ENSG00000102362	SYTL4	591	346	-1.06354	3.98323	3.11e-06	down
ENSG00000007952	NOX1	47	4	-3.8007	-0.0896864	2.6e-10	down
ENSG00000179031	NSA2P3	42	22	-1.2192	0.178388	0.00441553	down
ENSG00000182489	XKRX	96	56	-1.06721	1.38162	0.000944723	down
ENSG00000182574	CSGALNACT2P1	27	12	-1.45093	-0.485205	0.0126641	down
ENSG00000287619	AL021308.1	41	5	-3.29187	-0.235135	3.65e-08	down
ENSG00000196507	TCEAL3	60	10	-2.8594	0.337298	1.22e-09	down
ENSG00000189108	IL1RAPL2	170	89	-1.22384	2.14528	1.04e-05	down
ENSG00000147231	RADX	60	15	-2.28098	0.423122	2.34e-07	down
ENSG00000243978	RTL9	66	0	-9.19992	0.280152	1.46e-17	down
ENSG00000077279	DCX	60	173	1.23473	1.89608	2.9e-05	up
ENSG00000123496	IL13RA2	50	130	1.08534	1.53799	0.000587082	up
ENSG00000268104	SLC6A14	33	5	-2.97967	-0.495804	1.51e-06	down
ENSG00000204019	CT83	82	209	1.05733	2.2166	0.000150794	up
ENSG00000147251	DOCK11	188	70	-1.71479	2.15731	2.06e-09	down
ENSG00000175556	LONRF3	567	293	-1.24351	3.86758	7.46e-08	down
ENSG00000260585	AL359851.1	38	0	-8.40526	-0.478034	2.8e-11	down
ENSG00000125675	GRIA3	44	14	-1.9331	0.0605935	3.82e-05	down
ENSG00000147255	IGSF1	285	156	-1.16017	2.90454	4.03e-06	down
ENSG00000076770	MBNL3	32	1	-5.11054	-0.670197	7.43e-10	down
ENSG00000165359	INTS6L	6	114	3.93143	0.922572	4.18e-16	up
ENSG00000232611	AL683813.1	117	51	-1.48689	1.53809	2.42e-06	down
ENSG00000234062	AL390879.1	143	39	-2.16198	1.67229	1.91e-11	down
ENSG00000129682	FGF13	139	80	-1.08716	1.90081	0.000151478	down
ENSG00000227234	SPANXB1	70	23	-1.89089	0.714823	1.5e-06	down
ENSG00000288098	AL031073.2	557	323	-1.07727	3.89354	2.8e-06	down
ENSG00000284377	AL589669.1	2	37	3.84446	-0.573161	8.97e-07	up
ENSG00000227505	AC016925.1	8	40	2.0153	-0.287517	0.000196752	up
ENSG00000269556	TMEM185A	188	528	1.19786	3.49457	5.2e-07	up
ENSG00000234825	XRCC6P2	43	107	1.02183	1.28486	0.00209644	up
ENSG00000011677	GABRA3	54	4	-4.00055	0.0889469	1.04e-11	down
ENSG00000273877	AC236972.3	1	44	5.01878	-0.393279	4.67e-09	up
ENSG00000285018	AC245140.3	12	37	1.32494	-0.24839	0.0124967	up
ENSG00000130827	PLXNA3	552	275	-1.29626	3.81348	2.45e-08	down
ENSG00000168939	SPRY3	87	6	-4.11859	0.750291	2.1e-17	down
ENSG00000223508	RPL23AP53	9	42	1.91775	-0.206331	0.000205848	up
ENSG00000180190	TDRP	162	88	-1.17062	2.09275	3.54e-05	down
ENSG00000182372	CLN8	61	31	-1.26426	0.68219	0.000715667	down
ENSG00000036448	MYOM2	97	25	-2.24126	1.10585	1.14e-09	down
ENSG00000253880	AC009435.1	50	13	-2.22292	0.180234	1.95e-06	down
ENSG00000253893	FAM85B	2	48	4.21874	-0.253707	7.06e-09	up
ENSG00000253958	CLDN23	32	121	1.62399	1.29456	1.99e-06	up
ENSG00000154319	FAM167A	55	197	1.5473	1.99667	1.77e-07	up
ENSG00000227203	SUB1P1	23	59	1.06395	0.449187	0.0098652	up
ENSG00000227888	FAM66A	53	0	-8.88405	-0.0244944	1.21e-14	down
ENSG00000038945	MSR1	40	10	-2.27579	-0.135574	7.7e-06	down
ENSG00000171428	NAT1	11	42	1.63148	-0.150597	0.00216503	up
ENSG00000158856	DMTN	157	65	-1.56169	1.93746	1.3e-07	down
ENSG00000275074	NUDT18	0	38	8.11476	-0.61328	7.43e-10	up
ENSG00000168490	PHYHIP	94	359	1.64062	2.82535	4.79e-10	up
ENSG00000254064	AC105206.2	37	94	1.05141	1.09517	0.00263209	up
ENSG00000241852	C8orf58	111	30	-2.17384	1.30938	3.9e-10	down
ENSG00000134020	PEBP4	14	81	2.23195	0.623638	1.47e-07	up
ENSG00000253891	AC023202.1	54	0	-8.91096	0.00131328	7.36e-15	down
ENSG00000147437	GNRH1	80	47	-1.0566	1.12758	0.00182655	down
ENSG00000221818	EBF2	30	3	-3.55409	-0.677786	4.53e-07	down
ENSG00000228451	SDAD1P1	55	33	-1.02536	0.61285	0.00743171	down
ENSG00000197892	KIF13B	162	78	-1.34436	2.04102	2.17e-06	down
ENSG00000253490	LINC02099	31	0	-8.11249	-0.74899	2.27e-09	down
ENSG00000248964	AC131254.1	44	116	1.10512	1.37235	0.00059571	up
ENSG00000248159	HSPA8P11	0	48	8.45071	-0.313025	5.65e-12	up
ENSG00000247134	AC090204.1	15	50	1.4387	0.125489	0.00169143	up
ENSG00000133874	RNF122	88	222	1.04258	2.30683	0.000127229	up
ENSG00000156687	UNC5D	171	94	-1.15356	2.17527	3.21e-05	down
ENSG00000253161	LINC01605	45	20	-1.45509	0.205912	0.00119594	down
ENSG00000183779	ZNF703	62	24	-1.65506	0.59923	2.81e-05	down
ENSG00000285632	AC084024.4	42	10	-2.34599	-0.0809193	2.32e-06	down
ENSG00000272092	AC087623.2	34	2	-4.2877	-0.557831	4.09e-09	down
ENSG00000104755	ADAM2	52	2	-4.89903	-0.00457795	2.76e-13	down
ENSG00000104368	PLAT	863	2711	1.35982	5.79858	2.26e-10	up
ENSG00000253608	AC022915.2	132	80	-1.01267	1.85169	0.000585975	down
ENSG00000147481	SNTG1	163	43	-2.2103	1.85038	2.02e-12	down
ENSG00000253664	AC012413.1	28	10	-1.76295	-0.513586	0.00266073	down
ENSG00000228801	AC064807.1	8	43	2.11929	-0.209419	9.19e-05	up
ENSG00000147488	ST18	94	9	-3.65596	0.890209	2.48e-16	down
ENSG00000164736	SOX17	34	16	-1.37133	-0.154131	0.00512099	down
ENSG00000253301	LINC01606	40	9	-2.42562	-0.160548	7.7e-06	down
ENSG00000285971	AC023095.1	46	1	-5.63257	-0.192792	2.49e-13	down
ENSG00000185942	NKAIN3	132	55	-1.55211	1.69261	4.72e-07	down
ENSG00000270673	YTHDF3-AS1	32	108	1.46021	1.17545	2.24e-05	up
ENSG00000261542	AC011978.2	10	48	1.95958	-0.0367755	0.000153408	up
ENSG00000272010	AC100814.1	53	25	-1.37066	0.455556	0.000730758	down
ENSG00000287127	AC009879.4	38	2	-4.44766	-0.415839	5.04e-10	down
ENSG00000178460	MCMDC2	68	9	-3.18949	0.47499	9.34e-12	down
ENSG00000104218	CSPP1	589	338	-1.09239	3.96905	1.76e-06	down
ENSG00000046889	PREX2	39	12	-1.9796	-0.114109	6.82e-05	down
ENSG00000165084	C8orf34	113	18	-2.93216	1.22103	1.12e-14	down
ENSG00000246366	LACTB2-AS1	6	51	2.77311	-0.0710279	5.19e-07	up
ENSG00000285579	AC015687.1	44	25	-1.10279	0.278531	0.00921389	down
ENSG00000253636	AC022893.1	52	1	-5.80904	-0.0274714	1.21e-14	down
ENSG00000121039	RDH10	28	9	-1.91278	-0.546249	0.00128926	down
ENSG00000104369	JPH1	1	68	5.64523	0.166813	1.26e-13	up
ENSG00000104381	GDAP1	148	408	1.17091	3.13392	2.26e-06	up
ENSG00000164749	HNF4G	26	151	2.2416	1.48296	9e-11	up
ENSG00000253661	ZFHX4-AS1	45	14	-1.96544	0.0847264	2.69e-05	down
ENSG00000091656	ZFHX4	108	61	-1.11386	1.53348	0.000284097	down
ENSG00000254266	PKIA-AS1	38	0	-8.40526	-0.478034	2.8e-11	down
ENSG00000171033	PKIA	12	47	1.66894	-0.0088226	0.000793692	up
ENSG00000104432	IL7	37	10	-2.16364	-0.221504	6.27e-05	down
ENSG00000285744	AC083837.1	42	14	-1.86616	0.0111241	7.67e-05	down
ENSG00000104435	STMN2	34	2	-4.2877	-0.557831	4.09e-09	down
ENSG00000249328	AC036214.1	2	45	4.12591	-0.333879	2.98e-08	up
ENSG00000260317	AC009812.4	28	0	-7.96621	-0.882162	1.25e-08	down
ENSG00000254202	AC015522.1	39	17	-1.48192	0.00241349	0.00141482	down
ENSG00000184672	RALYL	78	38	-1.32579	1.00903	0.000207922	down
ENSG00000133740	E2F5	65	17	-2.21722	0.546266	1.72e-07	down
ENSG00000185015	CA13	28	85	1.30713	0.882789	0.000438362	up
ENSG00000254380	AC084734.1	23	65	1.20337	0.541912	0.0031579	up
ENSG00000170289	CNGB3	38	12	-1.94223	-0.141755	9.87e-05	down
ENSG00000176571	CNBD1	318	188	-1.0492	3.09716	2.04e-05	down
ENSG00000253500	AF121898.1	25	104	1.76056	1.05411	1.97e-06	up
ENSG00000123119	NECAB1	58	17	-2.05314	0.418279	2.37e-06	down
ENSG00000214954	LRRC69	108	45	-1.55159	1.40745	2.2e-06	down
ENSG00000147606	SLC26A7	66	28	-1.52388	0.719906	8.23e-05	down
ENSG00000253901	AC103409.1	141	71	-1.27962	1.86176	1.21e-05	down
ENSG00000246662	LINC00535	104	28	-2.17903	1.21594	5.76e-10	down
ENSG00000164953	TMEM67	489	178	-1.74863	3.52159	5.23e-13	down
ENSG00000251234	PSMA2P2	48	6	-3.26212	-0.0163772	4.53e-09	down
ENSG00000261437	AC108860.2	8	40	2.0153	-0.287517	0.000196752	up
ENSG00000104324	CPQ	187	49	-2.22046	2.04504	1.85e-13	down
ENSG00000132554	RGS22	84	22	-2.21728	0.906687	6.25e-09	down
ENSG00000253666	AP000424.1	0	42	8.25866	-0.485391	8.24e-11	up
ENSG00000174226	SNX31	49	19	-1.65113	0.273038	0.000214124	down
ENSG00000104490	NCALD	72	28	-1.6492	0.810159	1.33e-05	down
ENSG00000246263	UBR5-AS1	45	12	-2.1855	0.0418043	5.01e-06	down
ENSG00000283959	AP002851.1	44	112	1.05456	1.33859	0.00118487	up
ENSG00000247081	BAALC-AS1	14	59	1.77566	0.274756	8.55e-05	up
ENSG00000285982	AC012213.5	62	29	-1.38346	0.670496	0.00036304	down
ENSG00000169946	ZFPM2	152	48	-1.95136	1.80092	2.63e-10	down
ENSG00000251003	ZFPM2-AS1	2287	1062	-1.39801	5.83253	6.43e-11	down
ENSG00000147655	RSPO2	0	36	8.03705	-0.681871	2.27e-09	up
ENSG00000253434	LINC02237	71	20	-2.11167	0.689691	1.26e-07	down
ENSG00000253398	AC021733.2	29	10	-1.81338	-0.478177	0.00127928	down
ENSG00000136982	DSCC1	30	75	1.02772	0.789447	0.00716369	up
ENSG00000172164	SNTB1	19	60	1.3623	0.390822	0.00159636	up
ENSG00000253819	LINC01151	16	53	1.43011	0.20605	0.00158739	up
ENSG00000214803	AC090921.1	27	6	-2.43467	-0.689169	0.000128569	down
ENSG00000183665	TRMT12	72	34	-1.37034	0.883726	0.000152401	down
ENSG00000253111	AC091114.1	11	67	2.30349	0.354713	9.3e-07	up
ENSG00000286122	AC016074.2	12	58	1.97153	0.214506	3.06e-05	up
ENSG00000253427	AC084116.2	54	18	-1.86843	0.357366	1.77e-05	down
ENSG00000246228	CASC8	88	40	-1.42585	1.15097	2.82e-05	down
ENSG00000249375	CASC11	58	27	-1.39001	0.575569	0.00051059	down
ENSG00000229140	CCDC26	195	102	-1.22525	2.34096	6.38e-06	down
ENSG00000165071	TMEM71	36	0	-8.3275	-0.550539	8.24e-11	down
ENSG00000042832	TG	31	4	-3.20208	-0.602943	8.97e-07	down
ENSG00000147724	FAM135B	109	36	-1.8857	1.34136	3.07e-08	down
ENSG00000181790	ADGRB1	83	41	-1.30606	1.10231	0.000126034	down
ENSG00000253741	LNCOC1	81	44	-1.16937	1.10909	0.000574176	down
ENSG00000177335	C8orf31	0	67	8.93067	0.12508	1.58e-14	up
ENSG00000180921	FAM83H	347	187	-1.18276	3.18008	1.39e-06	down
ENSG00000287222	AC234917.3	103	57	-1.14316	1.45697	0.000322904	down
ENSG00000288096	AC109322.2	50	25	-1.28678	0.398846	0.00159636	down
ENSG00000186583	SPATC1	44	6	-3.1369	-0.123227	2.63e-08	down
ENSG00000255224	AC109322.1	24	79	1.42313	0.751992	0.000213665	up
ENSG00000160949	TONSL	109	467	1.80658	3.16266	1.22e-12	up
ENSG00000167702	KIFC2	82	31	-1.6904	0.983184	2.31e-06	down
ENSG00000167701	GPT	18	47	1.08844	0.133583	0.0144973	up
ENSG00000196378	ZNF34	47	143	1.31177	1.60652	3.18e-05	up
ENSG00000147789	ZNF7	123	62	-1.27789	1.66784	2.59e-05	down
ENSG00000107099	DOCK8	62	30	-1.33477	0.684315	0.000563342	down
ENSG00000236404	VLDLR-AS1	39	4	-3.53222	-0.324279	1.84e-08	down
ENSG00000232104	RFX3-AS1	583	269	-1.40688	3.86084	1.59e-09	down
ENSG00000107249	GLIS3	45	0	-8.64853	-0.249019	4.16e-13	down
ENSG00000106686	SPATA6L	43	8	-2.69689	-0.101888	5.19e-07	down
ENSG00000286162	AL162253.2	8	57	2.52478	0.106561	1.63e-06	up
ENSG00000175893	ZDHHC21	58	164	1.20653	1.82885	5.55e-05	up
ENSG00000232000	CLCN3P1	226	134	-1.04478	2.60898	5.55e-05	down
ENSG00000213362	FTH1P12	442	1392	1.36336	4.83818	7.72e-10	up
ENSG00000173068	BNC2	143	80	-1.12805	1.92816	8.57e-05	down
ENSG00000147872	PLIN2	30	14	-1.38228	-0.325918	0.00607118	down
ENSG00000177076	ACER2	90	20	-2.45329	0.964189	1.82e-10	down
ENSG00000171843	MLLT3	470	258	-1.15632	3.62425	8.78e-07	down
ENSG00000264545	AL359922.1	37	12	-1.90388	-0.169921	0.000142624	down
ENSG00000107105	ELAVL2	493	243	-1.3116	3.64644	2.63e-08	down
ENSG00000198680	TUSC1	308	173	-1.12299	3.02756	5.81e-06	down
ENSG00000120162	MOB3B	270	958	1.53522	4.25555	2.4e-11	up
ENSG00000226562	CYP4F26P	61	27	-1.46263	0.625997	0.000182622	down
ENSG00000010438	PRSS3	32	1	-5.11054	-0.670197	7.43e-10	down
ENSG00000164976	MYORG	150	370	1.01056	3.04452	4.56e-05	up
ENSG00000164967	RPP25L	226	626	1.17798	3.74444	5.41e-07	up
ENSG00000137070	IL11RA	8	45	2.18467	-0.159677	4.28e-05	up
ENSG00000137094	DNAJB5	87	423	1.98872	2.98382	4.22e-14	up
ENSG00000137101	CD72	38	7	-2.70821	-0.271861	2.05e-06	down
ENSG00000137103	TMEM8B	13	121	2.91619	1.08491	1.27e-12	up
ENSG00000279561	AL845472.1	264	151	-1.09674	2.8148	1.39e-05	down
ENSG00000283378	CNTNAP3C	38	7	-2.70821	-0.271861	2.05e-06	down
ENSG00000231527	FAM27C	24	73	1.30938	0.672512	0.000715667	up
ENSG00000172014	ANKRD20A4P	30	6	-2.58607	-0.57242	2.14e-05	down
ENSG00000276386	CNTNAP3P2	179	29	-2.91137	1.88024	1.37e-18	down
ENSG00000196873	CBWD3	294	170	-1.08112	2.97419	1.5e-05	down
ENSG00000154330	PGM5	50	20	-1.60673	0.31198	0.000210713	down
ENSG00000119138	KLF9	266	62	-2.38995	2.52136	2.49e-17	down
ENSG00000198963	RORB	47	28	-1.03506	0.391536	0.013628	down
ENSG00000119121	TRPM6	33	14	-1.51929	-0.234293	0.0022933	down
ENSG00000148057	IDNK	126	47	-1.71122	1.58701	5.26e-08	down
ENSG00000254473	AL354920.1	14	83	2.26708	0.651453	7.75e-08	up
ENSG00000285987	AL157886.1	43	18	-1.54058	0.120809	0.000735123	down
ENSG00000148053	NTRK2	30	15	-1.28368	-0.298025	0.0103064	down
ENSG00000165121	AL353743.1	66	167	1.04659	1.90257	0.00035865	up
ENSG00000235819	AL158828.1	30	6	-2.58607	-0.57242	2.14e-05	down
ENSG00000287769	AL353748.3	106	51	-1.34459	1.4372	2.51e-05	down
ENSG00000130222	GADD45G	44	117	1.11749	1.38066	0.000500643	up
ENSG00000165025	SYK	456	246	-1.18138	3.57303	5.46e-07	down
ENSG00000225511	LINC00475	30	12	-1.60233	-0.383478	0.00179023	down
ENSG00000288271	AL136981.4	92	18	-2.63587	0.967889	1.41e-11	down
ENSG00000127084	FGD3	103	17	-2.88044	1.09562	1.08e-13	down
ENSG00000165238	WNK2	27	10	-1.71069	-0.549851	0.00381958	down
ENSG00000231990	AL442224.1	72	0	-9.32525	0.401953	6e-19	down
ENSG00000158079	PTPDC1	154	77	-1.28993	1.98449	8.46e-06	down
ENSG00000232063	AL691447.2	35	15	-1.5053	-0.151035	0.00216503	down
ENSG00000286850	AL358232.2	65	26	-1.60826	0.676907	3.77e-05	down
ENSG00000165244	ZNF367	1123	615	-1.15998	4.87698	1.18e-07	down
ENSG00000196597	ZNF782	154	53	-1.82763	1.84628	1.92e-09	down
ENSG00000165138	ANKS6	88	252	1.22534	2.43131	6.84e-06	up
ENSG00000204291	COL15A1	60	28	-1.38662	0.62381	0.000378996	down
ENSG00000106799	TGFBR1	290	132	-1.42603	2.85191	2.47e-08	down
ENSG00000136783	NIPSNAP3A	242	615	1.05378	3.75775	6.23e-06	up
ENSG00000188959	C9orf152	51	29	-1.10225	0.482859	0.00629561	down
ENSG00000204173	LRRC37A5P	49	27	-1.14725	0.41316	0.00472574	down
ENSG00000226609	AL390067.1	44	0	-8.61619	-0.279645	1.17e-12	down
ENSG00000136867	SLC31A2	38	19	-1.28531	0.0216888	0.00694453	down
ENSG00000157653	C9orf43	8	36	1.86384	-0.398942	0.000883481	up
ENSG00000106948	AKNA	13	161	3.32783	1.44165	3.1e-17	up
ENSG00000230054	TEX53	30	0	-8.06536	-0.79207	3.99e-09	down
ENSG00000173077	DELEC1	112	57	-1.26389	1.53886	5.63e-05	down
ENSG00000148219	ASTN2	166	35	-2.53253	1.82327	3.52e-15	down
ENSG00000285082	AL160272.2	11	43	1.66532	-0.126463	0.00157061	up
ENSG00000078725	BRINP1	35	11	-1.948	-0.254514	0.000134587	down
ENSG00000214654	B3GNT10	28	0	-7.96621	-0.882162	1.25e-08	down
ENSG00000261534	AL596244.1	26	64	1.00498	0.578115	0.0113306	up
ENSG00000186130	ZBTB6	559	281	-1.28332	3.83539	3.56e-08	down
ENSG00000261094	AC007066.2	48	14	-2.05833	0.154866	9.37e-06	down
ENSG00000196152	ZNF79	2	73	4.82219	0.280419	1.87e-13	up
ENSG00000148346	LCN2	104	311	1.28796	2.71249	8.13e-07	up
ENSG00000106976	DNM1	56	19	-1.84337	0.413429	1.86e-05	down
ENSG00000223478	AL441992.1	19	66	1.49951	0.487158	0.000430601	up
ENSG00000235007	AL158151.3	77	30	-1.64685	0.905141	6.25e-06	down
ENSG00000227619	AL391056.1	18	116	2.38933	1.09337	5.21e-10	up
ENSG00000160539	PLPP7	27	3	-3.40268	-0.803933	2.15e-06	down
ENSG00000196358	NTNG2	28	12	-1.50318	-0.450526	0.00360939	down
ENSG00000188523	CFAP77	74	31	-1.54251	0.875599	2.28e-05	down
ENSG00000165695	AK8	94	22	-2.37934	1.03767	3.18e-10	down
ENSG00000160325	CACFD1	313	825	1.1065	4.16248	1.16e-06	up
ENSG00000123453	SARDH	86	50	-1.07178	1.22464	0.00150725	down
ENSG00000235106	BRD3OS	276	701	1.05299	3.94573	4.84e-06	up
ENSG00000260220	CCDC187	86	284	1.43084	2.54432	1.27e-07	up
ENSG00000187796	CARD9	59	8	-3.15224	0.280471	1.21e-10	down
ENSG00000197355	UAP1L1	80	8	-3.59081	0.6673	1.27e-14	down
ENSG00000188747	NOXA1	127	74	-1.06928	1.77807	0.000323501	down
ENSG00000130653	PNPLA7	142	368	1.08176	3.01401	1.42e-05	up
ENSG00000142082	SIRT3	288	706	1.00186	3.97257	1.22e-05	up
ENSG00000174885	NLRP6	15	81	2.13318	0.63974	3.23e-07	up
ENSG00000251661	AC136475.1	12	48	1.69922	0.0130188	0.000577021	up
ENSG00000247095	MIR210HG	154	30	-2.6458	1.69953	2.74e-15	down
ENSG00000254872	LINC02688	82	18	-2.47007	0.830068	4.81e-10	down
ENSG00000198788	MUC2	52	27	-1.23279	0.469284	0.00228741	down
ENSG00000130592	LSP1	34	152	1.86555	1.56099	1.55e-08	up
ENSG00000130595	TNNT3	51	132	1.07884	1.56141	0.000559467	up
ENSG00000226416	MRPL23-AS1	41	22	-1.18453	0.155854	0.00575891	down
ENSG00000167333	TRIM68	133	0	-10.2096	1.27158	2.39e-30	down
ENSG00000183389	OR56A4	34	0	-8.2453	-0.626769	2.46e-10	down
ENSG00000179532	DNHD1	671	357	-1.20153	4.12258	1.25e-07	down
ENSG00000158077	NLRP14	34	10	-2.04204	-0.312678	0.000196752	down
ENSG00000166394	CYB5R2	0	52	8.56587	-0.208818	1.42e-11	up
ENSG00000166407	LMO1	2	66	4.67705	0.150063	2.68e-12	up
ENSG00000175356	SCUBE2	30	3	-3.55409	-0.677786	4.53e-07	down
ENSG00000246273	SBF2-AS1	27	75	1.17913	0.745142	0.00267405	up
ENSG00000255823	MTRNR2L8	26	66	1.04928	0.607001	0.00743171	up
ENSG00000110328	GALNT18	15	63	1.77131	0.364417	4.69e-05	up
ENSG00000286521	AC107881.1	43	0	-8.58311	-0.310918	1.97e-12	down
ENSG00000254670	RASSF10-DT	18	58	1.39104	0.33759	0.00106592	up
ENSG00000262655	SPON1	113	49	-1.49431	1.48669	2.34e-06	down
ENSG00000256206	AC018523.2	37	139	1.61508	1.49031	8.24e-07	up
ENSG00000152270	PDE3B	25	102	1.73259	1.03316	3.22e-06	up
ENSG00000186104	CYP2R1	56	34	-1.00841	0.643587	0.00836984	down
ENSG00000166796	LDHC	29	1	-4.96904	-0.796025	1.02e-07	down
ENSG00000247595	SPTY2D1OS	14	67	1.9587	0.411846	9.41e-06	up
ENSG00000255308	CSRP3-AS1	9	56	2.33161	0.109268	5.8e-06	up
ENSG00000254768	AC104009.1	3	39	3.36099	-0.475185	1.51e-06	up
ENSG00000198168	SVIP	44	220	2.02769	2.04895	2.02e-11	up
ENSG00000246225	AC006299.1	68	4	-4.33251	0.392087	9.04e-15	down
ENSG00000134343	ANO3	157	31	-2.62652	1.72983	2.45e-15	down
ENSG00000254560	BBOX1-AS1	54	163	1.3006	1.79366	2e-05	up
ENSG00000255496	AC103796.1	60	4	-4.15226	0.226558	4.51e-13	down
ENSG00000255094	AC090159.1	33	2	-4.24477	-0.595553	6.94e-09	down
ENSG00000066382	MPPED2	36	17	-1.36679	-0.0752849	0.00470459	down
ENSG00000170959	DCDC1	91	9	-3.60922	0.847873	7.36e-16	down
ENSG00000227160	THEM7P	29	15	-1.23495	-0.32923	0.013932	down
ENSG00000255202	AL049629.1	23	70	1.31006	0.61475	0.00096388	up
ENSG00000135363	LMO2	0	40	8.1885	-0.547882	2.46e-10	up
ENSG00000135362	PRR5L	134	76	-1.10822	1.84187	0.000167466	down
ENSG00000254562	LINC01493	48	6	-3.26212	-0.0163772	4.53e-09	down
ENSG00000255388	LINC02741	79	19	-2.33895	0.79887	3.17e-09	down
ENSG00000254907	AC087276.2	46	8	-2.79394	-0.022285	1.5e-07	down
ENSG00000254409	AC087521.3	33	14	-1.51929	-0.234293	0.0022933	down
ENSG00000157570	TSPAN18	31	4	-3.20208	-0.602943	8.97e-07	down
ENSG00000180423	HARBI1	126	60	-1.35983	1.67841	7.79e-06	down
ENSG00000134571	MYBPC3	0	57	8.69799	-0.0885335	1.19e-12	up
ENSG00000165917	RAPSN	33	2	-4.24477	-0.595553	6.94e-09	down
ENSG00000205035	AC136759.1	90	5	-4.42402	0.782656	4.48e-18	down
ENSG00000109991	P2RX3	56	34	-1.00841	0.643587	0.00836984	down
ENSG00000254979	AP000781.2	28	0	-7.96621	-0.882162	1.25e-08	down
ENSG00000186907	RTN4RL2	10	44	1.83443	-0.129459	0.000602715	up
ENSG00000156587	UBE2L6	151	403	1.1242	3.13056	4.99e-06	up
ENSG00000255139	AP000442.1	68	15	-2.46124	0.568203	1.05e-08	down
ENSG00000243742	RPLP0P2	82	20	-2.31916	0.85477	2.96e-09	down
ENSG00000149503	INCENP	269	156	-1.07685	2.84811	2.07e-05	down
ENSG00000149021	SCGB1A1	23	76	1.42849	0.697436	0.000283508	up
ENSG00000149489	ROM1	110	429	1.67101	3.07213	5.21e-11	up
ENSG00000168569	TMEM223	361	937	1.08436	4.35231	1.38e-06	up
ENSG00000184999	SLC22A10	38	11	-2.06628	-0.166796	4.28e-05	down
ENSG00000168005	SPINDOC	152	78	-1.2525	1.97691	1.52e-05	down
ENSG00000133315	MACROD1	109	63	-1.0807	1.55721	0.000425708	down
ENSG00000173511	VEGFB	346	127	-1.7363	3.02707	7.96e-12	down
ENSG00000110076	NRXN2	47	26	-1.14144	0.357328	0.00657299	down
ENSG00000068831	RASGRP2	25	84	1.45289	0.829156	9.99e-05	up
ENSG00000171219	CDC42BPG	194	73	-1.69966	2.20585	2.2e-09	down
ENSG00000168062	BATF2	52	0	-8.85663	-0.0507619	1.99e-14	down
ENSG00000162300	ZFPL1	181	491	1.14779	3.40573	2.01e-06	up
ENSG00000255200	PGAM1P8	52	5	-3.63392	0.0618528	1.59e-10	down
ENSG00000285816	AP000944.5	34	16	-1.37133	-0.154131	0.00512099	down
ENSG00000260233	ZNRD2-AS1	59	180	1.31611	1.92925	7.39e-06	up
ENSG00000173338	KCNK7	2	37	3.84446	-0.573161	8.97e-07	up
ENSG00000255557	AP001266.2	22	67	1.31081	0.554564	0.00130803	up
ENSG00000254470	AP5B1	413	239	-1.08015	3.46252	5.65e-06	down
ENSG00000172638	EFEMP2	68	36	-1.20587	0.851847	0.00105353	down
ENSG00000174080	CTSF	14	129	2.90242	1.17494	4.24e-13	up
ENSG00000254610	AC004923.1	34	11	-1.90632	-0.284935	0.000196752	down
ENSG00000255031	AP002807.1	147	45	-1.99597	1.74398	1.38e-10	down
ENSG00000286369	AP002813.1	2	44	4.09359	-0.361653	2.98e-08	up
ENSG00000162341	TPCN2	61	277	1.88961	2.40193	2.51e-11	up
ENSG00000287725	AP003071.5	56	30	-1.18821	0.585896	0.00291723	down
ENSG00000255774	LINC02747	58	34	-1.05894	0.675809	0.00444333	down
ENSG00000162344	FGF19	56	14	-2.28024	0.327188	3.87e-07	down
ENSG00000255191	AP003555.2	2	41	3.99204	-0.448428	1.27e-07	up
ENSG00000168040	FADD	64	176	1.16657	1.94016	7.23e-05	up
ENSG00000131626	PPFIA1	166	90	-1.17341	2.12671	2.65e-05	down
ENSG00000137496	IL18BP	60	12	-2.59964	0.372282	1.25e-08	down
ENSG00000256568	AP002761.2	27	4	-3.00355	-0.764588	1.06e-05	down
ENSG00000165434	PGM2L1	305	185	-1.0122	3.04948	3.96e-05	down
ENSG00000166439	RNF169	48	0	-8.74141	-0.160774	1.49e-13	down
ENSG00000137491	SLCO2B1	28	8	-2.07999	-0.579716	0.00057344	down
ENSG00000085741	WNT11	12	40	1.43701	-0.172101	0.00512099	up
ENSG00000204529	GUCY2EP	47	0	-8.71111	-0.189608	1.49e-13	down
ENSG00000149260	CAPN5	88	251	1.21961	2.42733	7.69e-06	up
ENSG00000137474	MYO7A	54	163	1.3006	1.79366	2e-05	up
ENSG00000087884	AAMDC	40	14	-1.79597	-0.0400404	0.000153408	down
ENSG00000246174	KCTD21-AS1	6	46	2.62467	-0.190445	4.12e-06	up
ENSG00000149256	TENM4	59	31	-1.21626	0.650068	0.00115029	down
ENSG00000255014	ARL6IP1P3	38	124	1.41215	1.38024	2.11e-05	up
ENSG00000137502	RAB30	100	18	-2.75602	1.06954	8.31e-13	down
ENSG00000137494	ANKRD42	345	165	-1.35485	3.12101	4.54e-08	down
ENSG00000149201	CCDC81	64	1	-6.10801	0.2562	2.33e-17	down
ENSG00000285835	AP000676.5	38	10	-2.202	-0.192308	4.28e-05	down
ENSG00000123892	RAB38	37	98	1.11145	1.13514	0.00151905	up
ENSG00000168959	GRM5	140	50	-1.77408	1.72242	1.05e-08	down
ENSG00000077498	TYR	41	0	-8.51458	-0.37552	5.65e-12	down
ENSG00000077616	NAALAD2	147	66	-1.44483	1.87439	1.21e-06	down
ENSG00000280385	AP000648.4	270	112	-1.55974	2.71405	2.57e-09	down
ENSG00000165323	FAT3	53	6	-3.40476	0.10719	5.16e-10	down
ENSG00000165325	DEUP1	31	10	-1.90923	-0.40977	0.000608709	down
ENSG00000181333	HEPHL1	46	22	-1.35011	0.265277	0.0014896	down
ENSG00000255929	AP000943.2	34	14	-1.56222	-0.204953	0.001648	down
ENSG00000149218	ENDOD1	39	117	1.29105	1.33114	9.84e-05	up
ENSG00000285842	AP000820.2	62	3	-4.59861	0.250932	2.06e-14	down
ENSG00000254587	AP003066.1	104	52	-1.2892	1.42624	5.28e-05	down
ENSG00000255502	LINC02713	42	0	-8.54925	-0.342867	3.33e-12	down
ENSG00000254599	AP003715.1	35	1	-5.23939	-0.554185	1.42e-10	down
ENSG00000165895	ARHGAP42	2036	1028	-1.27724	5.69921	2.37e-09	down
ENSG00000082175	PGR	54	8	-3.02474	0.171223	3.75e-09	down
ENSG00000152578	GRIA4	90	6	-4.16744	0.795544	4.48e-18	down
ENSG00000110675	ELMOD1	15	44	1.25482	-0.000264395	0.00913405	up
ENSG00000166323	C11orf65	6	74	3.30894	0.376285	3.79e-10	up
ENSG00000255292	AP002884.2	4	37	2.88337	-0.502528	1.37e-05	up
ENSG00000254968	LINC02763	30	0	-8.06536	-0.79207	3.99e-09	down
ENSG00000255663	AP002373.1	169	103	-1.00487	2.2066	0.000242117	down
ENSG00000095110	NXPE1	39	1	-5.39504	-0.412374	1.64e-11	down
ENSG00000160584	SIK3	797	266	-1.87407	4.19691	6.63e-16	down
ENSG00000149577	SIDT2	49	204	1.76393	1.99593	5.07e-09	up
ENSG00000149591	TAGLN	29	0	-8.01664	-0.836435	7.04e-09	down
ENSG00000186318	BACE1	4	56	3.47945	-0.00963935	4.53e-09	up
ENSG00000110274	CEP164	625	353	-1.11534	4.04711	9.9e-07	down
ENSG00000186166	CENATAC	941	486	-1.24446	4.59662	2.16e-08	down
ENSG00000271751	AP003392.4	0	49	8.48038	-0.286242	3.33e-12	up
ENSG00000160703	NLRX1	349	206	-1.05154	3.22994	1.38e-05	down
ENSG00000036672	USP2	31	10	-1.90923	-0.40977	0.000608709	down
ENSG00000245248	USP2-AS1	6	41	2.45919	-0.320991	2.16e-05	up
ENSG00000149403	GRIK4	1	51	5.23116	-0.205754	2.41e-10	up
ENSG00000166261	ZNF202	2	105	5.34579	0.759029	1.1e-18	up
ENSG00000110002	VWA5A	0	42	8.25866	-0.485391	8.24e-11	up
ENSG00000154146	NRGN	27	12	-1.45093	-0.485205	0.0126641	down
ENSG00000154134	ROBO3	60	184	1.32359	1.95822	6.31e-06	up
ENSG00000285825	CCDC15-DT	0	53	8.59328	-0.183927	8.6e-12	up
ENSG00000198331	HYLS1	77	6	-3.94268	0.588488	7.25e-15	down
ENSG00000255062	AP001318.2	11	37	1.44925	-0.277962	0.00759456	up
ENSG00000280832	GSEC	12	58	1.97153	0.214506	3.06e-05	up
ENSG00000149571	KIRREL3	187	92	-1.3135	2.25495	2e-06	down
ENSG00000151702	FLI1	32	90	1.19754	0.991936	0.000828892	up
ENSG00000120471	TP53AIP1	62	0	-9.10988	0.19295	9.51e-17	down
ENSG00000151715	TMEM45B	84	43	-1.25483	1.13433	0.0002196	down
ENSG00000166086	JAM3	8	40	2.0153	-0.287517	0.000196752	up
ENSG00000107959	PITRM1	182	62	-1.84275	2.08166	3.3e-10	down
ENSG00000233117	LINC00702	65	38	-1.06317	0.833696	0.00394756	down
ENSG00000178372	CALML5	12	40	1.43701	-0.172101	0.00512099	up
ENSG00000215244	LINC02649	12	45	1.60639	-0.0535573	0.00149235	up
ENSG00000287277	AL392086.3	63	20	-1.93949	0.556883	1.55e-06	down
ENSG00000198879	SFMBT2	89	8	-3.74441	0.806294	2.88e-16	down
ENSG00000148426	PROSER2	146	69	-1.37099	1.8851	2.84e-06	down
ENSG00000181192	DHTKD1	364	1588	1.83343	4.91147	3.7e-16	up
ENSG00000176244	ACBD7	32	16	-1.28416	-0.211282	0.00931543	down
ENSG00000176236	RPP38-DT	32	0	-8.15813	-0.707123	1.3e-09	down
ENSG00000287925	AL353576.1	38	1	-5.35767	-0.446577	2.8e-11	down
ENSG00000107611	CUBN	51	15	-2.04699	0.240896	7.34e-06	down
ENSG00000229124	VIM-AS1	36	97	1.13608	1.11362	0.00134281	up
ENSG00000148482	SLC39A12	29	10	-1.81338	-0.478177	0.00127928	down
ENSG00000165995	CACNB2	44	19	-1.49623	0.163993	0.000945626	down
ENSG00000120594	PLXDC2	54	16	-2.03699	0.322125	4.13e-06	down
ENSG00000179133	C10orf67	37	18	-1.32437	-0.0259776	0.00575899	down
ENSG00000151025	GPR158	187	38	-2.58607	1.98585	1.85e-16	down
ENSG00000095777	MYO3A	34	12	-1.78227	-0.257748	0.000426762	down
ENSG00000148459	PDSS1	298	153	-1.25248	2.94046	6.23e-07	down
ENSG00000107890	ANKRD26	650	251	-1.66367	3.95125	1.06e-12	down
ENSG00000169126	ARMC4	37	14	-1.68382	-0.120228	0.000602715	down
ENSG00000150054	MPP7	220	86	-1.64498	2.39913	1.64e-09	down
ENSG00000095739	BAMBI	22	138	2.35172	1.34002	1.07e-10	up
ENSG00000237036	ZEB1-AS1	84	239	1.216	2.35883	9.04e-06	up
ENSG00000280719	PCAT5	30	0	-8.06536	-0.79207	3.99e-09	down
ENSG00000175395	ZNF25	11	58	2.09584	0.193	1.46e-05	up
ENSG00000274167	AL031601.2	32	8	-2.27191	-0.436643	7.46e-05	down
ENSG00000233515	LINC01518	10	52	2.07474	0.050148	3.82e-05	up
ENSG00000198915	RASGEF1A	30	2	-4.10776	-0.714816	5.91e-08	down
ENSG00000150201	FXYD4	16	46	1.22631	0.0668014	0.00826295	up
ENSG00000196793	ZNF239	0	44	8.32556	-0.42556	2.8e-11	up
ENSG00000279058	AGAP14P	6	47	2.65561	-0.165734	2.72e-06	up
ENSG00000285402	AC244230.2	120	73	-1.00716	1.71798	0.000700521	down
ENSG00000265366	GLUD1P2	36	3	-3.81622	-0.453595	1.27e-08	down
ENSG00000150175	FRMPD2B	64	0	-9.15561	0.237198	3.71e-17	down
ENSG00000107643	MAPK8	759	396	-1.22977	4.29146	4.6e-08	down
ENSG00000197444	OGDHL	20	78	1.66648	0.677723	3.77e-05	up
ENSG00000226200	SGMS1-AS1	34	0	-8.2453	-0.626769	2.46e-10	down
ENSG00000236671	PRKG1-AS1	98	16	-2.89547	1.02319	1.7e-13	down
ENSG00000227121	LINC02672	160	71	-1.46186	1.99071	4.13e-07	down
ENSG00000150275	PCDH15	268	137	-1.25867	2.78641	9.4e-07	down
ENSG00000181915	ADO	91	41	-1.43865	1.19483	1.8e-05	down
ENSG00000224714	LINC02671	46	22	-1.35011	0.265277	0.0014896	down
ENSG00000228065	LINC01515	284	156	-1.1551	2.90108	4.42e-06	down
ENSG00000108187	PBLD	79	196	1.01844	2.13791	0.000276851	up
ENSG00000285300	AC073176.2	38	10	-2.202	-0.192308	4.28e-05	down
ENSG00000271848	AC073389.2	42	9	-2.49582	-0.104941	2.32e-06	down
ENSG00000250959	GLUD1P3	75	12	-2.92102	0.642289	2.43e-11	down
ENSG00000214655	ZSWIM8	159	54	-1.8468	1.88765	1.19e-09	down
ENSG00000079393	DUSP13	36	101	1.1943	1.15306	0.000627583	up
ENSG00000272692	AC010997.4	39	23	-1.04884	0.130234	0.0144973	down
ENSG00000230091	TMEM254-AS1	32	9	-2.1047	-0.406341	0.000184687	down
ENSG00000185737	NRG3	179	27	-3.01396	1.86834	1.91e-19	down
ENSG00000122375	OPN4	28	76	1.14595	0.772822	0.0030621	up
ENSG00000272631	AC067750.1	46	0	-8.68016	-0.219015	2.49e-13	down
ENSG00000173269	MMRN2	227	62	-2.16132	2.33354	3.29e-14	down
ENSG00000286445	AL355334.2	16	52	1.4027	0.186987	0.00158739	up
ENSG00000235100	AL157400.3	47	2	-4.75351	-0.138719	3.18e-12	down
ENSG00000148680	HTR7	326	187	-1.09272	3.11872	8.69e-06	down
ENSG00000148677	ANKRD1	58	28	-1.3378	0.590346	0.000800376	down
ENSG00000165338	HECTD2	229	75	-1.8999	2.3982	8.17e-12	down
ENSG00000095464	PDE6C	37	9	-2.31347	-0.24805	2.55e-05	down
ENSG00000180764	PIPSL	73	35	-1.34856	0.909293	0.000185746	down
ENSG00000226688	ENTPD1-AS1	46	125	1.14883	1.464	0.000366398	up
ENSG00000095585	BLNK	39	0	-8.44263	-0.443069	1.64e-11	down
ENSG00000155629	PIK3AP1	9	50	2.16853	-0.0173905	3.55e-05	up
ENSG00000181274	FRAT2	61	30	-1.31136	0.668357	0.000715667	down
ENSG00000227356	LINC00866	6	103	3.78523	0.792062	1.48e-14	up
ENSG00000138131	LOXL4	0	53	8.59328	-0.183927	8.6e-12	up
ENSG00000119943	PYROXD2	78	324	1.76153	2.65172	7.51e-11	up
ENSG00000155287	SLC25A28	502	218	-1.49423	3.62211	3.09e-10	down
ENSG00000107554	DNMBP	373	933	1.03102	4.36333	4.19e-06	up
ENSG00000231188	AL139819.1	103	38	-1.72639	1.29706	2.21e-07	down
ENSG00000107821	KAZALD1	123	390	1.37255	3.01162	6.51e-08	up
ENSG00000227128	LBX1-AS1	108	37	-1.83304	1.33985	3.9e-08	down
ENSG00000166171	DPCD	292	740	1.04982	4.02444	4.37e-06	up
ENSG00000286489	AC010789.2	18	47	1.08844	0.133583	0.0144973	up
ENSG00000224817	AC010789.1	101	31	-1.99069	1.21108	1.34e-08	down
ENSG00000077150	NFKB2	860	414	-1.34587	4.43754	2.14e-09	down
ENSG00000282772	AL358790.1	36	19	-1.20754	-0.0289154	0.0119749	down
ENSG00000151532	VTI1A	1608	923	-1.09221	5.41562	3.81e-07	down
ENSG00000169129	AFAP1L2	51	5	-3.60597	0.037183	2.48e-10	down
ENSG00000228484	AL137025.1	31	8	-2.22627	-0.47115	0.000112452	down
ENSG00000107518	ATRNL1	79	28	-1.78286	0.908943	1.15e-06	down
ENSG00000165868	HSPA12A	120	384	1.38578	2.9859	4.5e-08	up
ENSG00000107560	RAB11FIP2	251	140	-1.13294	2.73092	9.5e-06	down
ENSG00000177640	CASC2	0	58	8.72302	-0.0656593	1.19e-12	up
ENSG00000232139	LINC00867	48	28	-1.06537	0.410743	0.00868047	down
ENSG00000203805	PLPP4	70	2	-5.32707	0.397023	2.68e-17	down
ENSG00000066468	FGFR2	49	2	-4.81349	-0.0835934	1.19e-12	down
ENSG00000095574	IKZF5	344	198	-1.08783	3.19745	8.08e-06	down
ENSG00000230131	LINC02641	42	0	-8.54925	-0.342867	3.33e-12	down
ENSG00000121898	CPXM2	34	12	-1.78227	-0.257748	0.000426762	down
ENSG00000182022	CHST15	550	1364	1.01874	4.91336	3.21e-06	up
ENSG00000154493	C10orf90	63	37	-1.0565	0.792131	0.00427738	down
ENSG00000240707	LINC01168	12	38	1.36327	-0.222493	0.00931543	up
ENSG00000171798	KNDC1	34	139	1.73669	1.46299	2.04e-07	up
ENSG00000130649	CYP2E1	56	2	-5.00572	0.0946004	2.54e-14	down
ENSG00000261799	AC007406.4	126	69	-1.15862	1.73834	0.000130449	down
ENSG00000250770	AC005865.1	48	6	-3.26212	-0.0163772	4.53e-09	down
ENSG00000111218	PRMT8	38	16	-1.53129	-0.0459692	0.00149235	down
ENSG00000130038	CRACR2A	48	4	-3.831	-0.062809	1.63e-10	down
ENSG00000047617	ANO2	10	50	2.01831	0.00736064	7.67e-05	up
ENSG00000110799	VWF	28	6	-2.48692	-0.649232	8.22e-05	down
ENSG00000215039	CD27-AS1	59	34	-1.08355	0.691663	0.00358445	down
ENSG00000139192	TAPBPL	212	778	1.58374	3.94478	1.45e-11	up
ENSG00000010626	LRRC23	33	87	1.10447	0.971794	0.00212081	up
ENSG00000139182	CLSTN3	497	270	-1.17133	3.69992	5.57e-07	down
ENSG00000255967	HADHAP2	38	136	1.54528	1.47628	2.34e-06	up
ENSG00000139187	KLRG1	97	56	-1.08214	1.39143	0.000797253	down
ENSG00000284634	AC092821.3	44	116	1.10512	1.37235	0.00059571	up
ENSG00000197992	CLEC9A	29	1	-4.96904	-0.796025	1.02e-07	down
ENSG00000255819	KLRC4-KLRK1	41	2	-4.55698	-0.317597	1.08e-10	down
ENSG00000231887	PRH1	33	0	-8.20238	-0.666403	4.27e-10	down
ENSG00000070018	LRP6	214	127	-1.04343	2.53132	6.94e-05	down
ENSG00000111261	MANSC1	24	86	1.54541	0.839369	3.77e-05	up
ENSG00000247498	GPRC5D-AS1	195	97	-1.29766	2.31947	2.32e-06	down
ENSG00000255621	AC023790.2	36	12	-1.86447	-0.198628	0.000205848	down
ENSG00000273079	GRIN2B	86	29	-1.85479	1.0125	2.49e-07	down
ENSG00000214772	AC010168.1	37	16	-1.49293	-0.072287	0.00203931	down
ENSG00000261324	AC010168.2	40	0	-8.47905	-0.40891	9.6e-12	down
ENSG00000182993	C12orf60	64	24	-1.70078	0.632552	1.59e-05	down
ENSG00000283240	AC007529.2	106	58	-1.15951	1.49255	0.000260791	down
ENSG00000111404	RERGL	32	17	-1.19742	-0.185565	0.014908	down
ENSG00000139151	PLCZ1	0	48	8.45071	-0.313025	5.65e-12	up
ENSG00000172572	PDE3A	818	285	-1.8121	4.24793	4.63e-15	down
ENSG00000111700	SLCO1B3	42	2	-4.59165	-0.286244	6.46e-11	down
ENSG00000257046	SLCO1B3-SLCO1B7	243	96	-1.62991	2.54534	1.11e-09	down
ENSG00000257062	AC022335.1	52	14	-2.17355	0.243523	1.6e-06	down
ENSG00000084453	SLCO1A2	19	116	2.3118	1.1051	1.14e-09	up
ENSG00000121350	PYROXD1	491	288	-1.06075	3.7175	4.95e-06	down
ENSG00000134548	SPX	34	0	-8.2453	-0.626769	2.46e-10	down
ENSG00000069431	ABCC9	92	28	-2.00235	1.07653	2.57e-08	down
ENSG00000256995	AC084816.1	84	44	-1.22177	1.14428	0.000315767	down
ENSG00000134532	SOX5	373	153	-1.57624	3.17388	2.3e-10	down
ENSG00000118308	IRAG2	98	32	-1.90163	1.18705	5.43e-08	down
ENSG00000205693	MANSC4	52	12	-2.3936	0.205207	2.49e-07	down
ENSG00000087494	PTHLH	73	40	-1.15662	0.96669	0.00124604	down
ENSG00000243517	AC024940.2	15	48	1.37997	0.0848175	0.00299889	up
ENSG00000223722	IFITM3P2	65	176	1.14424	1.9468	9.33e-05	up
ENSG00000188906	LRRK2	39	10	-2.23937	-0.163671	2.91e-05	down
ENSG00000184613	NELL2	174	102	-1.06096	2.22969	0.000108297	down
ENSG00000257319	AC008127.1	32	0	-8.15813	-0.707123	1.3e-09	down
ENSG00000258017	AC011603.2	98	36	-1.73239	1.22513	5.33e-07	down
ENSG00000258334	AC125611.4	11	48	1.82354	-0.0116775	0.000305231	up
ENSG00000135519	KCNH3	57	25	-1.47541	0.527963	0.000252326	down
ENSG00000161791	FMNL3	129	68	-1.21356	1.75488	5.23e-05	down
ENSG00000167566	NCKAP5L	152	80	-1.21604	1.98789	2.01e-05	down
ENSG00000184271	POU6F1	74	45	-1.00684	1.03432	0.00365246	down
ENSG00000139567	ACVRL1	59	249	1.78395	2.27327	5.3e-10	up
ENSG00000063046	EIF4B	135	62	-1.41208	1.762	2.73e-06	down
ENSG00000123364	HOXC13	131	73	-1.13357	1.80158	0.000118485	down
ENSG00000228630	HOTAIR	70	34	-1.32976	0.855746	0.000242664	down
ENSG00000123388	HOXC11	20	90	1.87259	0.831638	1.87e-06	up
ENSG00000258056	AC009779.2	12	94	2.66683	0.766268	4.87e-10	up
ENSG00000135414	GDF11	100	26	-2.22888	1.15124	4.94e-10	down
ENSG00000123342	MMP19	0	48	8.45071	-0.313025	5.65e-12	up
ENSG00000110944	IL23A	22	88	1.70345	0.835506	1.02e-05	up
ENSG00000025423	HSD17B6	13	72	2.16836	0.473379	8.87e-07	up
ENSG00000166987	MBD6	48	165	1.48773	1.76163	1.33e-06	up
ENSG00000135454	B4GALNT1	32	0	-8.15813	-0.707123	1.3e-09	down
ENSG00000111012	CYP27B1	74	14	-2.68163	0.654312	4.81e-10	down
ENSG00000245651	AC083805.1	40	14	-1.79597	-0.0400404	0.000153408	down
ENSG00000257354	AC048341.1	64	30	-1.38049	0.715726	0.000221149	down
ENSG00000156076	WIF1	48	7	-3.04436	0.00625253	1.84e-08	down
ENSG00000241749	RPSAP52	95	47	-1.30421	1.29364	8.59e-05	down
ENSG00000127311	HELB	83	228	1.16531	2.30693	2.42e-05	up
ENSG00000203585	LINC02408	39	12	-1.9796	-0.114109	6.82e-05	down
ENSG00000247363	AC090061.1	51	29	-1.10225	0.482859	0.00629561	down
ENSG00000127329	PTPRB	45	25	-1.13513	0.299267	0.00722371	down
ENSG00000258053	AC025575.2	626	349	-1.13408	4.0435	6.41e-07	down
ENSG00000251138	LINC02882	173	33	-2.67662	1.86162	1.07e-16	down
ENSG00000180881	CAPS2	142	57	-1.60598	1.78298	9.05e-08	down
ENSG00000180481	GLIPR1L2	46	8	-2.79394	-0.022285	1.5e-07	down
ENSG00000257526	AC107032.2	28	2	-4.00861	-0.799979	1.75e-07	down
ENSG00000067798	NAV3	647	394	-1.00677	4.13217	8.56e-06	down
ENSG00000257557	PPP1R12A-AS1	2	50	4.27747	-0.202691	2.73e-09	up
ENSG00000111052	LIN7A	39	5	-3.21992	-0.29615	9.2e-08	down
ENSG00000111058	ACSS3	60	13	-2.48542	0.389441	3.54e-08	down
ENSG00000179104	TMTC2	209	121	-1.07909	2.48585	4.15e-05	down
ENSG00000258815	LINC02820	48	10	-2.53815	0.0719518	2.1e-07	down
ENSG00000198774	RASSF9	50	126	1.0403	1.50798	0.000946097	up
ENSG00000182050	MGAT4C	84	16	-2.67335	0.834034	3.29e-11	down
ENSG00000049130	KITLG	472	242	-1.25476	3.60046	1.04e-07	down
ENSG00000246363	LINC02458	13	45	1.49194	-0.0281301	0.00259342	up
ENSG00000258216	AC009522.1	98	59	-1.02182	1.42576	0.00131051	down
ENSG00000257242	LINC01619	25	69	1.16961	0.633161	0.00269905	up
ENSG00000257512	AC124947.2	30	4	-3.15495	-0.641744	2.4e-06	down
ENSG00000258272	AC007513.1	96	47	-1.3193	1.30407	7.05e-05	down
ENSG00000256870	SLC5A8	35	4	-3.37658	-0.457105	1.27e-07	down
ENSG00000196091	MYBPC1	32	12	-1.6951	-0.319296	0.000878105	down
ENSG00000136011	STAB2	45	11	-2.30954	0.0198227	1.95e-06	down
ENSG00000008405	CRY1	1298	791	-1.00587	5.13515	3.4e-06	down
ENSG00000257221	AC007569.1	8	46	2.21628	-0.135453	2.91e-05	up
ENSG00000089169	RPH3A	106	36	-1.84548	1.31056	6.27e-08	down
ENSG00000139410	SDSL	86	238	1.17605	2.36464	1.62e-05	up
ENSG00000249550	LINC01234	96	259	1.13947	2.49573	1.96e-05	up
ENSG00000135116	HRK	30	4	-3.15495	-0.641744	2.4e-06	down
ENSG00000275759	AC026367.3	43	5	-3.3604	-0.176526	9.2e-09	down
ENSG00000111725	PRKAB1	420	1126	1.13108	4.60167	3.57e-07	up
ENSG00000256008	AC125616.1	64	14	-2.47252	0.481564	1.6e-08	down
ENSG00000175970	UNC119B	131	329	1.03643	2.86854	4.21e-05	up
ENSG00000130783	CCDC62	21	69	1.41992	0.567089	0.00051059	up
ENSG00000130921	C12orf65	47	25	-1.19772	0.339898	0.00440653	down
ENSG00000275212	LINC02826	0	44	8.32556	-0.42556	2.8e-11	up
ENSG00000286016	AC079949.3	138	54	-1.6426	1.73316	9.86e-08	down
ENSG00000125207	PIWIL1	8	40	2.0153	-0.287517	0.000196752	up
ENSG00000060709	RIMBP2	51	15	-2.04699	0.240896	7.34e-06	down
ENSG00000280217	AC126564.1	76	23	-2.00935	0.805538	1.93e-07	down
ENSG00000185163	DDX51	264	129	-1.3237	2.74585	2.75e-07	down
ENSG00000256312	AC138466.1	13	60	1.90588	0.272232	3.21e-05	up
ENSG00000255916	AC148477.1	14	42	1.28669	-0.0706024	0.0101184	up
ENSG00000198393	ZNF26	147	397	1.14127	3.10388	4.33e-06	up
ENSG00000090612	ZNF268	133	33	-2.29756	1.54462	8.12e-12	down
ENSG00000280208	GGT4P	63	33	-1.22091	0.740301	0.00101524	down
ENSG00000206192	ANKRD20A9P	42	0	-8.54925	-0.342867	3.33e-12	down
ENSG00000275964	AL355001.2	2	48	4.21874	-0.253707	7.06e-09	up
ENSG00000121743	GJA3	64	20	-1.96217	0.57415	1.13e-06	down
ENSG00000165474	GJB2	44	342	2.66387	2.57199	1.51e-19	up
ENSG00000165480	SKA3	426	1363	1.38617	4.80159	4.26e-10	up
ENSG00000127863	TNFRSF19	3	42	3.46755	-0.386694	3.71e-07	up
ENSG00000230641	USP12-AS2	30	0	-8.06536	-0.79207	3.99e-09	down
ENSG00000275294	LINC02340	62	0	-9.10988	0.19295	9.51e-17	down
ENSG00000122035	RASL11A	28	10	-1.76295	-0.513586	0.00266073	down
ENSG00000139508	SLC46A3	41	319	2.66508	2.47315	3.53e-19	up
ENSG00000236444	UBE2L5	13	39	1.28617	-0.169047	0.0112329	up
ENSG00000230490	AL139383.1	152	72	-1.36777	1.94345	2.46e-06	down
ENSG00000120693	SMAD9	239	140	-1.0623	2.68336	4.08e-05	down
ENSG00000133107	TRPC4	132	13	-3.62145	1.37578	2.53e-20	down
ENSG00000223685	LINC00571	142	48	-1.85325	1.72484	2.54e-09	down
ENSG00000273507	AL354809.1	103	23	-2.44736	1.15626	4.06e-11	down
ENSG00000288542	AL133318.1	59	19	-1.91851	0.469764	3.62e-06	down
ENSG00000150907	FOXO1	419	230	-1.1563	3.45914	1.25e-06	down
ENSG00000102760	RGCC	46	16	-1.80619	0.149402	8.23e-05	down
ENSG00000283554	LINC02341	127	75	-1.04995	1.78439	0.000415026	down
ENSG00000120659	TNFSF11	35	0	-8.28698	-0.588165	1.42e-10	down
ENSG00000179813	FAM216B	30	0	-8.06536	-0.79207	3.99e-09	down
ENSG00000133106	EPSTI1	38	154	1.72443	1.60914	9.07e-08	up
ENSG00000227258	SMIM2-AS1	14	51	1.56596	0.122788	0.000735123	up
ENSG00000223732	AL359706.1	54	8	-3.02474	0.171223	3.75e-09	down
ENSG00000275202	AL161421.1	23	68	1.26833	0.586068	0.00155718	up
ENSG00000176124	DLEU1	573	317	-1.14516	3.91274	6.3e-07	down
ENSG00000197168	NEK5	10	77	2.63985	0.497469	1.13e-08	up
ENSG00000136114	THSD1	5	94	3.91124	0.659926	9.18e-14	up
ENSG00000136110	CNMD	38	3	-3.89399	-0.385787	4.67e-09	down
ENSG00000287722	AL356295.1	189	80	-1.53015	2.21069	5.1e-08	down
ENSG00000278630	LINC02335	39	3	-3.93136	-0.353008	2.84e-09	down
ENSG00000288015	AL159156.1	62	4	-4.19948	0.269717	1.87e-13	down
ENSG00000225249	LINC00378	149	34	-2.41842	1.68659	1.07e-13	down
ENSG00000227674	LINC00355	110	5	-4.7132	1.05538	1.32e-22	down
ENSG00000286395	AL158038.1	28	0	-7.96621	-0.882162	1.25e-08	down
ENSG00000230040	LINC00364	32	6	-2.67884	-0.499359	8.72e-06	down
ENSG00000287876	AL512452.1	117	6	-4.54553	1.14996	1.14e-22	down
ENSG00000150361	KLHL1	44	24	-1.16136	0.260096	0.00619366	down
ENSG00000118939	UCHL3	24	60	1.02704	0.483088	0.0111375	up
ENSG00000178695	KCTD12	77	18	-2.37944	0.755998	2.44e-09	down
ENSG00000234377	OBI1-AS1	42	22	-1.2192	0.178388	0.00441553	down
ENSG00000227354	RBM26-AS1	105	61	-1.07326	1.5066	0.000550183	down
ENSG00000227676	LINC01068	44	7	-2.91913	-0.0988356	1.01e-07	down
ENSG00000286746	AL590807.1	14	54	1.64821	0.181727	0.000400542	up
ENSG00000288016	AL162493.1	12	66	2.15753	0.357141	2.95e-06	up
ENSG00000226317	LINC00351	44	3	-4.10491	-0.199165	1.48e-10	down
ENSG00000232252	AL354994.1	29	2	-4.05904	-0.75679	1.02e-07	down
ENSG00000228824	MIR4500HG	102	11	-3.4881	1.01949	2.37e-16	down
ENSG00000229443	LINC00433	107	60	-1.12424	1.51697	0.000296295	down
ENSG00000271395	LINC02336	141	41	-2.06977	1.66979	1.06e-10	down
ENSG00000231674	LINC00410	41	4	-3.60417	-0.262065	7.06e-09	down
ENSG00000134873	CLDN10	29	14	-1.33355	-0.357744	0.00834208	down
ENSG00000286416	AL442067.3	46	19	-1.5602	0.208571	0.00052461	down
ENSG00000088386	SLC15A1	79	36	-1.42186	0.99987	7.23e-05	down
ENSG00000102452	NALCN	770	443	-1.08877	4.3559	1.13e-06	down
ENSG00000102466	FGF14	126	72	-1.09734	1.75775	0.000224054	down
ENSG00000041515	MYO16	142	57	-1.60598	1.78298	9.05e-08	down
ENSG00000285534	AL163541.1	100	32	-1.93074	1.20946	3.27e-08	down
ENSG00000275989	AL442128.1	68	10	-3.03966	0.490978	3.73e-11	down
ENSG00000258918	AL355922.4	28	0	-7.96621	-0.882162	1.25e-08	down
ENSG00000165804	ZNF219	214	83	-1.65625	2.35677	2.23e-09	down
ENSG00000277734	TRAC	30	80	1.12067	0.850931	0.00263221	up
ENSG00000129474	AJUBA	17	66	1.65897	0.451119	8.68e-05	up
ENSG00000092067	CEBPE	2	56	4.44055	-0.0598748	1.63e-10	up
ENSG00000215256	DHRS4-AS1	46	186	1.72169	1.87503	1.6e-08	up
ENSG00000129535	NRL	3	78	4.35845	0.385711	1.55e-13	up
ENSG00000092295	TGM1	0	64	8.86472	0.064315	6.55e-14	up
ENSG00000196943	NOP9	66	31	-1.37772	0.759587	0.000213665	down
ENSG00000213903	LTB4R	302	180	-1.03744	3.02694	2.82e-05	down
ENSG00000258744	AL132800.1	0	38	8.11476	-0.61328	7.43e-10	up
ENSG00000139910	NOVA1	38	8	-2.51904	-0.24482	6.24e-06	down
ENSG00000258081	AL110292.1	9	42	1.91775	-0.206331	0.000205848	up
ENSG00000258175	LINC02300	30	7	-2.36831	-0.539045	6.4e-05	down
ENSG00000186960	LINC01551	28	0	-7.96621	-0.882162	1.25e-08	down
ENSG00000151320	AKAP6	219	40	-2.7401	2.19089	6.45e-19	down
ENSG00000151322	NPAS3	105	44	-1.54331	1.36962	2.66e-06	down
ENSG00000129521	EGLN3	185	75	-1.59225	2.1642	2.3e-08	down
ENSG00000258342	AL133304.3	46	5	-3.45745	-0.0927349	2.35e-09	down
ENSG00000183032	SLC25A21	95	38	-1.60987	1.21086	1.81e-06	down
ENSG00000259072	AL355835.1	8	41	2.0508	-0.260996	0.000134587	up
ENSG00000259070	LINC00639	29	8	-2.13042	-0.542646	0.000382556	down
ENSG00000165379	LRFN5	30	5	-2.84265	-0.606638	9.87e-06	down
ENSG00000259126	AL161752.1	6	37	2.31161	-0.434972	0.000112452	up
ENSG00000258633	AL049870.2	47	145	1.33179	1.62059	2.24e-05	up
ENSG00000198718	TOGARAM1	64	2	-5.19801	0.274937	6.2e-16	down
ENSG00000139915	MDGA2	143	74	-1.24033	1.89353	2.17e-05	down
ENSG00000258808	LINC02310	39	0	-8.44263	-0.443069	1.64e-11	down
ENSG00000258694	LINC02319	28	77	1.16477	0.785475	0.00248088	up
ENSG00000087301	TXNDC16	516	228	-1.46924	3.6683	4.84e-10	down
ENSG00000180998	GPR137C	34	120	1.52486	1.30634	9.47e-06	up
ENSG00000258791	LINC00520	57	24	-1.53398	0.512501	0.000150034	down
ENSG00000258583	LINC01500	109	45	-1.56487	1.41712	1.78e-06	down
ENSG00000181619	GPR135	223	133	-1.03631	2.59264	6.91e-05	down
ENSG00000140015	KCNH5	42	22	-1.2192	0.178388	0.00441553	down
ENSG00000126803	HSPA2	0	112	9.67075	0.817277	3.4e-22	up
ENSG00000258760	AL355076.2	94	44	-1.38383	1.25588	3.33e-05	down
ENSG00000258847	AL391261.1	22	66	1.28916	0.539674	0.00166818	up
ENSG00000258466	AL049779.1	11	53	1.96611	0.0943964	5.69e-05	up
ENSG00000259062	ACTN1-AS1	50	8	-2.91395	0.0776226	2.89e-08	down
ENSG00000081177	EXD2	109	349	1.38653	2.84943	7.81e-08	up
ENSG00000100626	GALNT16	40	19	-1.35909	0.0706414	0.00299889	down
ENSG00000175985	PLEKHD1	41	2	-4.55698	-0.317597	1.08e-10	down
ENSG00000100652	SLC10A1	6	47	2.65561	-0.165734	2.72e-06	up
ENSG00000257759	AL357153.2	168	33	-2.63434	1.82556	3.39e-16	down
ENSG00000269927	AC004817.3	161	53	-1.89172	1.89572	4.95e-10	down
ENSG00000205683	DPF3	97	18	-2.71213	1.03224	2.13e-12	down
ENSG00000187097	ENTPD5	240	113	-1.37709	2.59406	1.75e-07	down
ENSG00000119703	ZC2HC1C	36	4	-3.41709	-0.422771	7.82e-08	down
ENSG00000071246	VASH1	0	38	8.11476	-0.61328	7.43e-10	up
ENSG00000273729	AC007686.3	0	43	8.29249	-0.455158	4.79e-11	up
ENSG00000021645	NRXN3	214	84	-1.639	2.36099	3.19e-09	down
ENSG00000211448	DIO2	554	304	-1.15691	3.86056	5.19e-07	down
ENSG00000165417	GTF2A1	354	155	-1.48211	3.12314	2.68e-09	down
ENSG00000259035	AL355838.1	33	0	-8.20238	-0.666403	4.27e-10	down
ENSG00000185070	FLRT2	122	39	-1.93304	1.49139	3.7e-09	down
ENSG00000258994	LINC02309	33	9	-2.14894	-0.373314	0.000124562	down
ENSG00000258859	LINC02296	50	23	-1.40638	0.36476	0.000616405	down
ENSG00000042317	SPATA7	54	151	1.19038	1.71721	0.000115244	up
ENSG00000070778	PTPN21	77	20	-2.22853	0.782014	1.41e-08	down
ENSG00000165521	EML5	58	20	-1.82041	0.4674	1e-05	down
ENSG00000259053	AL137230.2	60	8	-3.17645	0.301384	8.04e-11	down
ENSG00000133943	DGLUCY	332	976	1.26396	4.35619	2.21e-08	up
ENSG00000259066	AL110118.1	28	14	-1.28313	-0.390258	0.0114183	down
ENSG00000133958	UNC79	125	40	-1.93165	1.52625	2.66e-09	down
ENSG00000089723	OTUB2	1	36	4.73028	-0.643554	2.71e-07	up
ENSG00000119698	PPP4R4	92	36	-1.64135	1.15763	2.2e-06	down
ENSG00000227051	C14orf132	35	8	-2.40076	-0.337655	2.16e-05	down
ENSG00000225163	LINC00618	180	99	-1.15285	2.24877	2.32e-05	down
ENSG00000246223	LINC01550	32	8	-2.27191	-0.436643	7.46e-05	down
ENSG00000205476	CCDC85C	89	42	-1.37197	1.18194	5.24e-05	down
ENSG00000258982	AL133523.1	23	62	1.13534	0.496318	0.00501246	up
ENSG00000197119	SLC25A29	105	62	-1.04985	1.51425	0.000724463	down
ENSG00000258919	AL049836.1	210	80	-1.68207	2.32351	1.56e-09	down
ENSG00000259230	LINC02323	3	47	3.62932	-0.250583	5.79e-08	up
ENSG00000260285	AL133367.1	22	56	1.05266	0.38135	0.013628	up
ENSG00000258851	AL139300.2	30	0	-8.06536	-0.79207	3.99e-09	down
ENSG00000185100	ADSS1	98	287	1.25778	2.60679	2.12e-06	up
ENSG00000184986	TMEM121	30	8	-2.17914	-0.506472	0.00016937	down
ENSG00000180229	HERC2P3	806	324	-1.60583	4.27515	2.15e-12	down
ENSG00000258732	AC025884.1	60	32	-1.19486	0.680065	0.00136121	down
ENSG00000259905	PWRN1	39	8	-2.55641	-0.215116	4.12e-06	down
ENSG00000166206	GABRB3	56	28	-1.28728	0.556114	0.00130803	down
ENSG00000248334	WHAMMP2	119	16	-3.17528	1.26781	1.21e-16	down
ENSG00000104059	FAM189A1	63	16	-2.25895	0.495101	1.43e-07	down
ENSG00000215302	AC127502.1	24	75	1.3483	0.699509	0.000563342	up
ENSG00000259845	HERC2P10	55	20	-1.74394	0.411002	2.53e-05	down
ENSG00000182405	PGBD4	235	116	-1.30897	2.58331	7.45e-07	down
ENSG00000175265	GOLGA8A	687	334	-1.33156	4.1182	5.27e-09	down
ENSG00000248079	DPH6-DT	44	21	-1.35283	0.20325	0.00158739	down
ENSG00000134138	MEIS2	320	181	-1.11295	3.0856	5.58e-06	down
ENSG00000259345	AC013652.1	54	18	-1.86843	0.357366	1.77e-05	down
ENSG00000150667	FSIP1	9	53	2.25237	0.0473685	1.2e-05	up
ENSG00000248508	SRP14-AS1	30	78	1.0842	0.82666	0.00394756	up
ENSG00000104081	BMF	0	87	9.30684	0.474703	4.66e-18	up
ENSG00000169105	CHST14	208	90	-1.49862	2.35603	4.63e-08	down
ENSG00000159433	STARD9	121	20	-2.87984	1.32469	6.96e-15	down
ENSG00000140326	CDAN1	140	66	-1.3745	1.82429	3.92e-06	down
ENSG00000285080	AC068724.3	27	76	1.1982	0.75804	0.00215665	up
ENSG00000168781	PPIP5K1	111	318	1.22618	2.76195	2.12e-06	up
ENSG00000166762	CATSPER2	67	14	-2.5385	0.535542	5.57e-09	down
ENSG00000185880	TRIM69	351	1027	1.25717	4.43135	2.3e-08	up
ENSG00000259754	AC092078.2	12	41	1.47252	-0.147572	0.00377845	up
ENSG00000259488	AC023355.1	30	2	-4.10776	-0.714816	5.91e-08	down
ENSG00000185634	SHC4	22	88	1.70345	0.835506	1.02e-05	up
ENSG00000104047	DTWD1	783	378	-1.34176	4.30362	2.91e-09	down
ENSG00000104043	ATP8B4	95	29	-1.99821	1.12278	1.72e-08	down
ENSG00000140284	SLC27A2	3	72	4.24319	0.282916	1.99e-12	up
ENSG00000140287	HDC	1	36	4.73028	-0.643554	2.71e-07	up
ENSG00000259240	MIR4713HG	15	73	1.98342	0.52397	2.89e-06	up
ENSG00000128872	TMOD2	8	42	2.08545	-0.23497	9.19e-05	up
ENSG00000259712	AC023906.5	37	10	-2.16364	-0.221504	6.27e-05	down
ENSG00000128833	MYO5C	21	91	1.8185	0.857643	2.6e-06	up
ENSG00000137766	UNC13C	108	57	-1.21148	1.50303	0.000135718	down
ENSG00000171016	PYGO1	150	88	-1.05967	2.01829	0.000200296	down
ENSG00000230183	CNOT6LP1	54	29	-1.18453	0.536418	0.0031579	down
ENSG00000239703	RN7SL568P	31	4	-3.20208	-0.602943	8.97e-07	down
ENSG00000128849	CGNL1	55	6	-3.45809	0.153867	1.42e-10	down
ENSG00000128918	ALDH1A2	152	44	-2.07651	1.77568	2.62e-11	down
ENSG00000245534	RORA-AS1	29	4	-3.10623	-0.681581	3.93e-06	down
ENSG00000069667	RORA	155	86	-1.14005	2.03927	6.36e-05	down
ENSG00000103642	LACTB	64	183	1.2228	1.97883	3.06e-05	up
ENSG00000103657	HERC1	1820	1090	-1.03097	5.61399	1.33e-06	down
ENSG00000249240	AC069368.1	28	14	-1.28313	-0.390258	0.0114183	down
ENSG00000246922	UBAP1L	0	45	8.35788	-0.396572	1.64e-11	up
ENSG00000074621	SLC24A1	67	10	-3.01832	0.47262	5.48e-11	down
ENSG00000157890	MEGF11	68	25	-1.72953	0.710624	9.38e-06	down
ENSG00000137834	SMAD6	120	48	-1.6106	1.54213	3.62e-07	down
ENSG00000280639	LINC02204	0	42	8.25866	-0.485391	8.24e-11	up
ENSG00000103653	CSK	88	321	1.57432	2.68206	3.51e-09	up
ENSG00000182950	ODF3L1	80	26	-1.90735	0.899053	4.69e-07	down
ENSG00000159556	ISL2	22	76	1.4923	0.681902	0.000177466	up
ENSG00000140368	PSTPIP1	50	10	-2.59691	0.119605	9.45e-08	down
ENSG00000173517	PEAK1	692	377	-1.16737	4.1774	2.4e-07	down
ENSG00000167202	TBC1D2B	455	234	-1.25032	3.54903	1.26e-07	down
ENSG00000080644	CHRNA3	4	50	3.31638	-0.147453	6.37e-08	up
ENSG00000058335	RASGRF1	75	33	-1.47204	0.913082	4.75e-05	down
ENSG00000169330	MINAR1	93	5	-4.47127	0.826951	1.43e-18	down
ENSG00000103876	FAH	162	610	1.62069	3.5872	2.15e-11	up
ENSG00000259692	AC104041.1	15	55	1.57585	0.22227	0.00052461	up
ENSG00000188659	SAXO2	25	66	1.10561	0.590446	0.00526908	up
ENSG00000278202	AC243919.2	37	10	-2.16364	-0.221504	6.27e-05	down
ENSG00000197978	GOLGA6L9	121	50	-1.56384	1.56577	5.88e-07	down
ENSG00000276710	CSPG4P10	90	41	-1.42272	1.18358	2.24e-05	down
ENSG00000259442	AC105339.3	38	12	-1.94223	-0.141755	9.87e-05	down
ENSG00000259986	AC103876.1	38	21	-1.14191	0.0649979	0.0125613	down
[truncated: 553 more rows]
