# Supplementary material for: Exosomal microRNA let-7c-5p enhances cell malignant characteristics by inhibiting TAGLN in oral cancer
Source: Oncol Res. 2024 Sep 18;32(10):1623–35. doi: 10.32604/or.2024.048191 (PMC11413824; doi:10.32604/or.2024.048191)
Supplement: Supplementary file 7 [file OncolRes-32-48191-s007.xlsx]

## Sheet: Table S4
Table S4 GO enrichment analysis for identified DEGs
ONTOLOGY	ID	Description	GeneRatio	BgRatio	pvalue	p.adjust	qvalue	geneID	Count	query
CC	GO:0098793	presynapse	0.0504492	487/19520	5.72e-09	3.37e-06	3.03e-06	CDH10/SNAP91/ADGRL1/SCGN/CADPS2/RPH3A/SEPTIN3/SYNGR1/NTSR1/SNPH/PTN/DNM1/DNMBP/CNTNAP1/P2RX3/NRXN2/LIN7A/CDH9/RPL22/VAMP4/LRFN3/PRKCG/KIF1A/UNC13A/PPFIA1/CNTN6/UNC13C/PPFIA4/SLC4A10/GNRH1/NTRK2/GRIK4/KIRREL3/DOC2A/GPM6A/VTI1A/TMEM163/TNIK/MX1/SYNJ1/NTNG1/KCNJ3/CADPS/GRIK3/SLC9B2/SLC29A4/CACNB2/ATCAY/CPLX1/RAB3B/ZNF804A/CLCN5/CDK5R1/PPFIA3/ERBB4/KCTD12/CLN8/SLC8A1/MX2/KCTD16/ADRA2C/PDE4B/TMED9/PRK…	73	1447
CC	GO:0097060	synaptic membrane	0.040774	368/19520	1.45e-08	4.28e-06	3.84e-06	GABRA3/CDH10/SNAP91/ADGRL1/CHRNA3/RPH3A/SNPH/GLRA2/DNM1/CHRNE/CNTNAP1/P2RX3/LIN7A/CDH9/GABRG2/GRIA3/LRFN3/PRKCG/UNC13A/SYNE1/CNTN6/UNC13C/CLSTN3/ARRB2/GLRA3/GABRB2/GRIK4/CNKSR2/GPM6A/GRID2/GRIA4/NRGN/MX1/CLSTN2/KCNB1/SYNJ1/NTNG1/KCNJ3/GABRB1/ABHD6/GRIK3/LRFN5/RAPSN/GABRB3/GRM5/ERBB4/KCTD12/SLC8A1/MX2/KCTD16/ADRA2C/KCND2/SORCS2/SHC4/ERC2/NLGN3/NTNG2/DNM3/GRIN2B	59	1447
MF	GO:0022803	passive transmembrane transporter activity	0.0514653	478/18337	1.88e-08	1.27e-05	1.18e-05	NOX1/GABRA3/ANO2/ABCC9/TMEM38A/PANX2/SLC24A1/ANO8/CHRNA3/KCNN2/HCN2/GLRA2/NALCN/CHRNE/ASIC2/P2RX3/CLIC5/GABRG2/TRPM6/GJA3/GRIA3/TRPC4/ANO3/KCNH3/CLCA2/KCNH5/ANXA9/KCNN3/GLRA3/GABRB2/ANO7/SLC26A7/GRIK4/FXYD4/GPM6A/GRID2/GRIA4/GJA1/CATSPER3/CACNA2D3/KCNJ6/KCNB1/TPCN2/SCNN1D/KCNJ3/GABRB1/GRIK3/GJB2/CACNB2/GABRB3/CATSPER2/KCNAB3/CNGB3/LRRC8E/TMEM37/CLCN5/LRRC8D/KCNK7/CACNB4/KCNH8/KCND2/SLC24A3/CLCNKA…	72	1399
MF	GO:0005216	ion channel activity	0.0471766	429/18337	3.24e-08	1.27e-05	1.18e-05	GABRA3/ANO2/ABCC9/TMEM38A/SLC24A1/ANO8/CHRNA3/KCNN2/HCN2/GLRA2/NALCN/CHRNE/ASIC2/P2RX3/CLIC5/GABRG2/TRPM6/GRIA3/TRPC4/ANO3/KCNH3/CLCA2/KCNH5/ANXA9/KCNN3/GLRA3/GABRB2/ANO7/SLC26A7/GRIK4/FXYD4/GPM6A/GRID2/GRIA4/CATSPER3/CACNA2D3/KCNJ6/KCNB1/TPCN2/SCNN1D/KCNJ3/GABRB1/GRIK3/CACNB2/GABRB3/CATSPER2/KCNAB3/CNGB3/LRRC8E/TMEM37/CLCN5/LRRC8D/KCNK7/CACNB4/KCNH8/KCND2/SLC24A3/CLCNKA/ZACN/TRPV2/CACNA1H/ANXA6/…	66	1399
MF	GO:0015267	channel activity	0.0507505	477/18337	3.85e-08	1.27e-05	1.18e-05	NOX1/GABRA3/ANO2/ABCC9/TMEM38A/PANX2/SLC24A1/ANO8/CHRNA3/KCNN2/HCN2/GLRA2/NALCN/CHRNE/ASIC2/P2RX3/CLIC5/GABRG2/TRPM6/GJA3/GRIA3/TRPC4/ANO3/KCNH3/CLCA2/KCNH5/ANXA9/KCNN3/GLRA3/GABRB2/ANO7/SLC26A7/GRIK4/FXYD4/GPM6A/GRID2/GRIA4/GJA1/CATSPER3/CACNA2D3/KCNJ6/KCNB1/TPCN2/SCNN1D/KCNJ3/GABRB1/GRIK3/GJB2/CACNB2/GABRB3/CATSPER2/KCNAB3/CNGB3/LRRC8E/TMEM37/CLCN5/LRRC8D/KCNK7/CACNB4/KCNH8/KCND2/SLC24A3/CLCNKA…	71	1399
CC	GO:0045211	postsynaptic membrane	0.0304077	265/19520	3.62e-07	7.1e-05	6.38e-05	GABRA3/CDH10/CHRNA3/RPH3A/GLRA2/DNM1/CHRNE/LIN7A/CDH9/GABRG2/GRIA3/LRFN3/SYNE1/CLSTN3/ARRB2/GLRA3/GABRB2/GRIK4/CNKSR2/GRID2/GRIA4/NRGN/MX1/CLSTN2/KCNB1/GABRB1/ABHD6/GRIK3/LRFN5/RAPSN/GABRB3/GRM5/ERBB4/KCTD12/SLC8A1/MX2/KCTD16/ADRA2C/KCND2/SORCS2/SHC4/NLGN3/DNM3/GRIN2B	44	1447
MF	GO:0022836	gated channel activity	0.0378842	337/18337	3.6e-07	8.9e-05	8.29e-05	NOX1/GABRA3/ANO2/ABCC9/ANO8/CHRNA3/KCNN2/HCN2/GLRA2/NALCN/CHRNE/ASIC2/P2RX3/CLIC5/GABRG2/GRIA3/KCNH3/CLCA2/KCNH5/KCNN3/GLRA3/GABRB2/ANO7/GRIK4/GRID2/GRIA4/CATSPER3/CACNA2D3/KCNJ6/KCNB1/TPCN2/SCNN1D/KCNJ3/GABRB1/GRIK3/CACNB2/GABRB3/CATSPER2/KCNAB3/CNGB3/TMEM37/CLCN5/KCNK7/CACNB4/KCNH8/KCND2/CLCNKA/ZACN/CACNA1H/ANXA6/CACNA1E/AQP1/GRIN2B	53	1399
CC	GO:0034702	ion channel complex	0.032481	301/19520	9.13e-07	0.000134512	0.000120918	GABRA3/LRRC7/ANO2/ABCC9/CHRNA3/CATSPERG/HCN2/GLRA2/CHRNE/CLIC5/GABRG2/PDE4D/GRIA3/HSPA2/TRPC4/GLRA3/GABRB2/GRIK4/AKAP6/GRID2/GRIA4/CATSPER3/CACNA2D3/KCNJ6/KCNB1/SCNN1D/KCNJ3/GABRB1/ABHD6/GRIK3/CACNB2/GABRB3/CATSPER2/KCNAB3/LRRC8E/LRRC8D/CATSPERD/CATSPERE/CACNB4/KCND2/PDE4B/CLCNKA/CACNA1H/LRRC8B/CACNA1E/NOS1AP/GRIN2B	47	1447
CC	GO:1902495	transmembrane transporter complex	0.0338632	323/19520	1.28e-06	0.000141259	0.000126983	GABRA3/LRRC7/ANO2/ABCC9/CHRNA3/CATSPERG/HCN2/GLRA2/CHRNE/CLIC5/GABRG2/PDE4D/GRIA3/HSPA2/TRPC4/GLRA3/GABRB2/GRIK4/FXYD4/AKAP6/GRID2/GRIA4/CATSPER3/CACNA2D3/KCNJ6/KCNB1/SCNN1D/KCNJ3/GABRB1/ABHD6/GRIK3/CACNB2/GABRB3/CATSPER2/KCNAB3/CNGB3/LRRC8E/LRRC8D/CATSPERD/CATSPERE/CACNB4/KCND2/PDE4B/CLCNKA/CACNA1H/LRRC8B/CACNA1E/NOS1AP/GRIN2B	49	1447
CC	GO:0005891	voltage-gated calcium channel complex	0.00967519	43/19520	1.44e-06	0.000141259	0.000126983	CATSPERG/PDE4D/HSPA2/CATSPER3/CACNA2D3/CACNB2/CATSPER2/CATSPERD/CATSPERE/CACNB4/PDE4B/CACNA1H/CACNA1E/NOS1AP	14	1447
CC	GO:0097014	ciliary plasm	0.0179682	130/19520	2.8e-06	0.000219142	0.000196995	DNAH5/SPATA7/DCX/RPGRIP1L/ODAD1/DNAH11/RSPH4A/NEK4/DNAH6/DNAH7/DNAH8/CCDC40/CFAP74/DCDC2/DNAI4/SPAG17/DRC1/DNAH3/AK8/ODAD2/DNHD1/EFHC2/IFT140/SAXO2/ODAD3/TTLL3	26	1447
CC	GO:0098984	neuron to neuron synapse	0.0345543	342/19520	2.98e-06	0.000219142	0.000196995	FYN/LRRC7/HOMER3/NCK2/ADGRL1/CHRNA3/RAPGEF4/NTSR1/MIB1/ZDHHC15/DNM1/P2RX3/LIN7A/CNN3/LRFN3/PRKCG/CLSTN3/ARRB2/IGSF11/NTRK2/GRIK4/CNKSR2/GRID2/NRGN/TNIK/MX1/CLSTN2/DMTN/LRFN5/SAMD14/GRM5/CTNND2/GAP43/CDK5R1/ERBB4/ADGRB1/SLC8A1/MX2/ADRA2C/KCND2/PDE4B/SORCS2/BACE1/KLHL17/SH2D5/NLGN3/SRC/DNM3/GRIN2B/SRCIN1	50	1447
MF	GO:0015276	ligand-gated ion channel activity	0.0200143	139/18337	1.77e-06	0.000291828	0.000271778	GABRA3/ABCC9/CHRNA3/HCN2/GLRA2/CHRNE/ASIC2/P2RX3/GABRG2/GRIA3/CLCA2/GLRA3/GABRB2/GRIK4/GRID2/GRIA4/KCNJ6/TPCN2/SCNN1D/KCNJ3/GABRB1/GRIK3/GABRB3/CNGB3/ZACN/ANXA6/AQP1/GRIN2B	28	1399
MF	GO:0022834	ligand-gated channel activity	0.0200143	139/18337	1.77e-06	0.000291828	0.000271778	GABRA3/ABCC9/CHRNA3/HCN2/GLRA2/CHRNE/ASIC2/P2RX3/GABRG2/GRIA3/CLCA2/GLRA3/GABRB2/GRIK4/GRID2/GRIA4/KCNJ6/TPCN2/SCNN1D/KCNJ3/GABRB1/GRIK3/GABRB3/CNGB3/ZACN/ANXA6/AQP1/GRIN2B	28	1399
CC	GO:1990351	transporter complex	0.0338632	338/19520	4.73e-06	0.000309706	0.000278406	GABRA3/LRRC7/ANO2/ABCC9/CHRNA3/CATSPERG/HCN2/GLRA2/CHRNE/CLIC5/GABRG2/PDE4D/GRIA3/HSPA2/TRPC4/GLRA3/GABRB2/GRIK4/FXYD4/AKAP6/GRID2/GRIA4/CATSPER3/CACNA2D3/KCNJ6/KCNB1/SCNN1D/KCNJ3/GABRB1/ABHD6/GRIK3/CACNB2/GABRB3/CATSPER2/KCNAB3/CNGB3/LRRC8E/LRRC8D/CATSPERD/CATSPERE/CACNB4/KCND2/PDE4B/CLCNKA/CACNA1H/LRRC8B/CACNA1E/NOS1AP/GRIN2B	49	1447
CC	GO:0005930	axoneme	0.0172771	128/19520	6.73e-06	0.000369556	0.000332207	DNAH5/SPATA7/DCX/RPGRIP1L/ODAD1/DNAH11/RSPH4A/DNAH6/DNAH7/DNAH8/CCDC40/CFAP74/DCDC2/DNAI4/SPAG17/DRC1/DNAH3/AK8/ODAD2/DNHD1/EFHC2/IFT140/SAXO2/ODAD3/TTLL3	25	1447
CC	GO:0099572	postsynaptic specialization	0.0331721	333/19520	6.9e-06	0.000369556	0.000332207	FYN/GABRA3/LRRC7/CDH10/HOMER3/NCK2/ADGRL1/CHRNA3/MIB1/ZDHHC15/DNM1/LIN7A/CNN3/LRFN3/PRKCG/CLSTN3/ARRB2/IGSF11/GABRB2/NTRK2/CNKSR2/GRID2/NRGN/TNIK/MX1/CLSTN2/DMTN/LRFN5/RAPSN/SAMD14/GRM5/CTNND2/GAP43/CDK5R1/ERBB4/ADGRB1/SLC8A1/MX2/ADRA2C/KCND2/PDE4B/SORCS2/KLHL17/SH2D5/SRC/DNM3/GRIN2B/SRCIN1	48	1447
MF	GO:0030020	extracellular matrix structural constituent conferring tensile strength	0.00929235	41/18337	6.53e-06	0.000922666	0.000859276	COL9A2/COL23A1/COL5A3/COL21A1/COL6A2/COL8A1/COL24A1/COL18A1/COL25A1/COL11A2/COL15A1/COL6A6/COL28A1	13	1399
CC	GO:0005858	axonemal dynein complex	0.00621977	23/19520	2.07e-05	0.000959323	0.000862371	DNAH5/ODAD1/DNAH6/DNAH7/DNAH8/DNAI4/DRC1/DNAH3/DNHD1	9	1447
CC	GO:0032279	asymmetric synapse	0.0310988	318/19520	2.12e-05	0.000959323	0.000862371	FYN/LRRC7/HOMER3/NCK2/ADGRL1/CHRNA3/MIB1/ZDHHC15/DNM1/LIN7A/CNN3/LRFN3/PRKCG/CLSTN3/ARRB2/IGSF11/NTRK2/CNKSR2/GRID2/NRGN/TNIK/MX1/CLSTN2/DMTN/LRFN5/SAMD14/GRM5/CTNND2/GAP43/CDK5R1/ERBB4/ADGRB1/SLC8A1/MX2/ADRA2C/KCND2/PDE4B/SORCS2/KLHL17/SH2D5/NLGN3/SRC/DNM3/GRIN2B/SRCIN1	45	1447
CC	GO:0036128	CatSper complex	0.00414651	10/19520	2.66e-05	0.00110191	0.000990549	CATSPERG/HSPA2/CATSPER3/CATSPER2/CATSPERD/CATSPERE	6	1447
CC	GO:0034704	calcium channel complex	0.0110574	68/19520	2.81e-05	0.00110191	0.000990549	CATSPERG/PDE4D/HSPA2/TRPC4/AKAP6/CATSPER3/CACNA2D3/CACNB2/CATSPER2/CATSPERD/CATSPERE/CACNB4/PDE4B/CACNA1H/CACNA1E/NOS1AP	16	1447
CC	GO:0014069	postsynaptic density	0.0304077	313/19520	3.06e-05	0.0011281	0.0010141	FYN/LRRC7/HOMER3/NCK2/ADGRL1/CHRNA3/MIB1/ZDHHC15/DNM1/LIN7A/CNN3/LRFN3/PRKCG/CLSTN3/ARRB2/IGSF11/NTRK2/CNKSR2/GRID2/NRGN/TNIK/MX1/CLSTN2/DMTN/LRFN5/SAMD14/GRM5/CTNND2/GAP43/CDK5R1/ERBB4/ADGRB1/SLC8A1/MX2/ADRA2C/KCND2/PDE4B/SORCS2/KLHL17/SH2D5/SRC/DNM3/GRIN2B/SRCIN1	44	1447
BP	GO:0035082	axoneme assembly	0.0145243	76/18862	3.37e-07	0.00180694	0.00170996	DNAH5/DCX/ODAD1/CFAP69/RSPH4A/DNAH7/DAW1/DNAH8/CCDC40/TPGS1/CFAP74/SPEF2/DNAI4/SPAG17/DRC1/ODAD2/ODAD3/TOGARAM1/CFAP44/TTLL3	20	1377
CC	GO:0005581	collagen trimer	0.0124395	87/19520	5.76e-05	0.00199493	0.00179331	MARCO/MSR1/COL9A2/COL23A1/COL5A3/LOX/COLEC11/COL21A1/COL6A2/COL8A1/EDA/COL24A1/COL18A1/COL25A1/COL11A2/COL15A1/COL6A6/COL28A1	18	1447
MF	GO:0005253	anion channel activity	0.0135811	86/18337	2.03e-05	0.0020214	0.00188252	GABRA3/ANO2/ANO8/GLRA2/CLIC5/GABRG2/ANO3/CLCA2/GLRA3/GABRB2/ANO7/SLC26A7/GABRB1/GABRB3/LRRC8E/CLCN5/LRRC8D/CLCNKA/LRRC8B	19	1399
MF	GO:0008569	ATP-dependent microtubule motor activity, minus-end-directed	0.00571837	18/18337	2.46e-05	0.0020214	0.00188252	DNAH5/DNAH11/DNAH6/DNAH7/DNAH8/KIF25/DNAH3/DNHD1	8	1399
MF	GO:0022824	transmitter-gated ion channel activity	0.0107219	59/18337	2.59e-05	0.0020214	0.00188252	GABRA3/CHRNA3/GLRA2/CHRNE/GABRG2/GRIA3/GLRA3/GABRB2/GRIK4/GRID2/GRIA4/GABRB1/GRIK3/GABRB3/GRIN2B	15	1399
MF	GO:0022835	transmitter-gated channel activity	0.0107219	59/18337	2.59e-05	0.0020214	0.00188252	GABRA3/CHRNA3/GLRA2/CHRNE/GABRG2/GRIA3/GLRA3/GABRB2/GRIK4/GRID2/GRIA4/GABRB1/GRIK3/GABRB3/GRIN2B	15	1399
MF	GO:0004114	3',5'-cyclic-nucleotide phosphodiesterase activity	0.00643317	23/18337	2.61e-05	0.0020214	0.00188252	PDE6C/PDE4D/PDE1A/PDE3B/PDE1C/PDE7B/PDE3A/PDE4B/PDE11A	9	1399
MF	GO:0005230	extracellular ligand-gated ion channel activity	0.0121515	73/18337	2.66e-05	0.0020214	0.00188252	GABRA3/CHRNA3/GLRA2/CHRNE/P2RX3/GABRG2/GRIA3/GLRA3/GABRB2/GRIK4/GRID2/GRIA4/GABRB1/GRIK3/GABRB3/ZACN/GRIN2B	17	1399
MF	GO:0046873	metal ion transmembrane transporter activity	0.0400286	425/18337	4.15e-05	0.00293181	0.00273039	SLC11A1/ABCC9/TMEM38A/ATP2A3/SLC24A1/KCNN2/SLC13A1/HCN2/SLC5A1/SLC10A1/NALCN/ASIC2/SLC4A9/TRPM6/SLC12A5/TRPC4/KCNH3/SLC31A2/KCNH5/ANXA9/KCNN3/SLC4A10/SLC39A12/GRIK4/FXYD4/GPM6A/CATSPER3/SLC5A10/SLC25A28/CACNA2D3/KCNJ6/SLC13A3/KCNB1/TPCN2/SCNN1D/KCNJ3/GRIK3/SLC9B2/SLC13A4/CACNB2/CATSPER2/KCNAB3/TMEM37/KCNK7/CACNB4/SLC8A1/KCNH8/KCND2/SLC24A3/TRPV2/CACNA1H/ANXA6/CACNA1E/AQP1/SLC5A8/GRIN2B	56	1399
MF	GO:0004112	cyclic-nucleotide phosphodiesterase activity	0.00643317	25/18337	5.67e-05	0.00374076	0.00348375	PDE6C/PDE4D/PDE1A/PDE3B/PDE1C/PDE7B/PDE3A/PDE4B/PDE11A	9	1399
CC	GO:0005911	cell-cell junction	0.040774	485/19520	0.000115366	0.00377503	0.00339352	CDH10/PANX2/SLC5A1/CDH20/RPGRIP1L/CSK/CLDN15/TGFBR1/DNMBP/CNTNAP1/GAB1/RAPGEF2/LIN7A/CDH9/PCDH12/PIKFYVE/PARD3B/CNN3/GJA3/WNK4/PRKCG/CDHR3/CGNL1/AJUBA/FGF13/TRPC4/CRB1/DSG1/CLDN10/MARVELD3/SKAP1/CD53/NPHP1/IGSF11/CDH18/PIK3R1/TMEM47/KIRREL3/MPP7/MAGI1/AKAP6/GJA1/PGM5/SPTBN4/FGFR4/NPHS1/S100A11/SHROOM1/GJB2/JAM3/CTNND2/DES/ADGRB1/SYNM/SLC8A1/FLRT2/CCDC85C/CLDN9/CLDN23	59	1447
BP	GO:0006936	muscle contraction	0.037037	352/18862	1.98e-06	0.0040269	0.00381077	MYOM2/UTS2/TMEM38A/EDN1/CHRNA3/KCNN2/MYH14/CHRNE/MAP2K6/P2RX3/PDE4D/TACR1/CXCR4/MKKS/EDN2/TMOD2/FGF13/GAMT/TNNT3/SPX/MYBPC3/MYOM3/HTR7/GJA1/TTN/CCDC78/TPCN2/KCNJ3/ARHGAP42/CACNB2/PTAFR/ADRA1B/GAA/ORMDL3/SNTB1/VEGFB/DES/ZDHHC21/HTR1D/SYNM/SLC8A1/NEB/ADRA2C/PDE4B/TRDN/MYBPC1/CACNA1H/ANXA6/NOS1AP/LTB4R/ADRA2B	51	1377
BP	GO:0050808	synapse organization	0.0413943	412/18862	2.25e-06	0.0040269	0.00381077	FYN/CAMK2B/NTN1/ADGRL1/ACHE/ZDHHC15/PTN/ASIC2/NRXN2/CDH9/GABRG2/PDZRN3/LRFN3/FGF13/KIF1A/UNC13A/PPFIA1/ADGRB3/UNC13C/CLSTN3/PPFIA4/GABRB2/SDK1/NTRK2/KIRREL3/CNKSR2/GPM6A/GRID2/ADGRF1/CLSTN2/KALRN/NTNG1/LRFN5/RAPSN/CACNB2/GABRB3/GRM5/CTNND2/SEMA3E/ZNF804A/GAP43/CDK5R1/PPFIA3/ERBB4/ADGRB1/CACNB4/FLRT2/ERC2/LRRK2/IL1RAPL2/NLGN3/NTNG2/DNM3/NOS1AP/ELFN1/GRIN2B/SRCIN1	57	1377
CC	GO:0032838	plasma membrane bounded cell projection cytoplasm	0.0221147	216/19520	0.000133187	0.00412881	0.00371154	DNAH5/SPATA7/DCX/MAP2/RPGRIP1L/ODAD1/DNAH11/RSPH4A/NEK4/DNAH6/DNAH7/DNAH8/KIF1A/CCDC40/CFAP74/ARL8A/DCDC2/DNAI4/SPAG17/DRC1/DNAH3/GRIK3/AK8/ODAD2/DNHD1/EFHC2/IFT140/KLHL17/SAXO2/LRRK2/ODAD3/TTLL3	32	1447
BP	GO:0001539	cilium or flagellum-dependent cell motility	0.0181554	127/18862	4.43e-06	0.00469343	0.00444153	DNAH5/PLTP/CFAP69/DNAH11/RSPH4A/TACR1/DNAH6/DNAH7/DNAH8/MKKS/QRICH2/CCDC40/TPGS1/SPEF2/CATSPER3/DRC1/DNAH3/CCNYL1/SLC9B2/DPCD/CATSPER2/LDHC/CATSPERD/EFHC2/CFAP44	25	1377
BP	GO:0060285	cilium-dependent cell motility	0.0181554	127/18862	4.43e-06	0.00469343	0.00444153	DNAH5/PLTP/CFAP69/DNAH11/RSPH4A/TACR1/DNAH6/DNAH7/DNAH8/MKKS/QRICH2/CCDC40/TPGS1/SPEF2/CATSPER3/DRC1/DNAH3/CCNYL1/SLC9B2/DPCD/CATSPER2/LDHC/CATSPERD/EFHC2/CFAP44	25	1377
BP	GO:0050804	modulation of chemical synaptic transmission	0.0399419	405/18862	5.92e-06	0.00469343	0.00444153	FYN/RASGRF1/CAMK2B/SLC24A1/EDN1/SCGN/CHRNA3/ACHE/SYNGR1/FGF14/PTN/KAT2A/RAPGEF2/P2RX3/RASGRF2/RPL22/PRKCG/UNC13A/UNC13C/CLSTN3/ARRB2/SLC4A10/CNTN4/IGSF11/STXBP5L/NTRK2/GRIK4/GRID2/NRGN/PLCL2/CLSTN2/KCNB1/NTNG1/ABHD6/GRIK3/RAPSN/CACNB2/GRM5/CPLX1/PRKCE/PPFIA3/GRM8/ADGRB1/BTBD9/SORCS2/PRKN/NRG3/BACE1/ERC2/LRRK2/NLGN3/NTNG2/LAMA2/SRC/GRIN2B	55	1377
BP	GO:0099177	regulation of trans-synaptic signaling	0.0399419	406/18862	6.38e-06	0.00469343	0.00444153	FYN/RASGRF1/CAMK2B/SLC24A1/EDN1/SCGN/CHRNA3/ACHE/SYNGR1/FGF14/PTN/KAT2A/RAPGEF2/P2RX3/RASGRF2/RPL22/PRKCG/UNC13A/UNC13C/CLSTN3/ARRB2/SLC4A10/CNTN4/IGSF11/STXBP5L/NTRK2/GRIK4/GRID2/NRGN/PLCL2/CLSTN2/KCNB1/NTNG1/ABHD6/GRIK3/RAPSN/CACNB2/GRM5/CPLX1/PRKCE/PPFIA3/GRM8/ADGRB1/BTBD9/SORCS2/PRKN/NRG3/BACE1/ERC2/LRRK2/NLGN3/NTNG2/LAMA2/SRC/GRIN2B	55	1377
BP	GO:0003341	cilium movement	0.0210603	164/18862	7.41e-06	0.00469343	0.00444153	DNAH5/PLTP/ODAD1/CFAP69/DNAH11/RSPH4A/TACR1/DNAH7/DAW1/MKKS/QRICH2/CCDC40/TPGS1/SPEF2/CATSPER3/DNAI4/SPAG17/DRC1/CCNYL1/SLC9B2/DPCD/CATSPER2/LDHC/ZBBX/ODAD2/CATSPERD/DNHD1/ODAD3/CFAP44	29	1377
BP	GO:0001578	microtubule bundle formation	0.0159768	107/18862	7.87e-06	0.00469343	0.00444153	DNAH5/DCX/MAP2/ODAD1/CFAP69/RSPH4A/DNAH7/DAW1/DNAH8/CCDC40/TPGS1/CFAP74/SPEF2/DNAI4/SPAG17/DRC1/NCKAP5L/ODAD2/ODAD3/TOGARAM1/CFAP44/TTLL3	22	1377
CC	GO:0099568	cytoplasmic region	0.0248791	258/19520	0.000180571	0.00531782	0.00478038	DNAH5/SPATA7/DCX/MAP2/RPGRIP1L/ODAD1/DNAH11/RSPH4A/NEK4/DNAH6/DNAH7/DNAH8/KIF1A/UNC13A/UNC13C/CCDC40/CFAP74/ARL8A/DCDC2/DNAI4/SPAG17/DRC1/DNAH3/GRIK3/AK8/ODAD2/PPFIA3/DNHD1/EFHC2/IFT140/ERC2/KLHL17/SAXO2/LRRK2/ODAD3/TTLL3	36	1447
MF	GO:0005254	chloride channel activity	0.0114367	74/18337	0.000117733	0.00727737	0.00677739	GABRA3/ANO2/ANO8/GLRA2/CLIC5/GABRG2/ANO3/CLCA2/GLRA3/GABRB2/ANO7/SLC26A7/GABRB1/GABRB3/CLCN5/CLCNKA	16	1399
MF	GO:0005261	cation channel activity	0.0321658	333/18337	0.000127236	0.00740213	0.00689358	ABCC9/TMEM38A/SLC24A1/CHRNA3/KCNN2/HCN2/NALCN/CHRNE/ASIC2/P2RX3/TRPM6/GRIA3/TRPC4/KCNH3/KCNH5/ANXA9/KCNN3/GRIK4/FXYD4/GPM6A/GRIA4/CATSPER3/CACNA2D3/KCNJ6/KCNB1/TPCN2/SCNN1D/KCNJ3/GRIK3/CACNB2/CATSPER2/KCNAB3/CNGB3/TMEM37/KCNK7/CACNB4/KCNH8/KCND2/SLC24A3/TRPV2/CACNA1H/ANXA6/CACNA1E/AQP1/GRIN2B	45	1399
CC	GO:0043197	dendritic spine	0.0186593	177/19520	0.000266967	0.0074878	0.00673105	KCNN2/RPH3A/PALMD/NTSR1/DNM1/ASIC2/P2RX3/CNN3/GRIA3/NR1D1/ARRB2/NTRK2/GPM6A/GRID2/GRIA4/NRGN/MX1/ZNF804A/CDK5R1/ADGRB1/SLC8A1/MX2/KCND2/PDE4B/SORCS2/LAMA2/DNM3	27	1447
CC	GO:0044309	neuron spine	0.0186593	178/19520	0.000292933	0.00784262	0.00705002	KCNN2/RPH3A/PALMD/NTSR1/DNM1/ASIC2/P2RX3/CNN3/GRIA3/NR1D1/ARRB2/NTRK2/GPM6A/GRID2/GRIA4/NRGN/MX1/ZNF804A/CDK5R1/ADGRB1/SLC8A1/MX2/KCND2/PDE4B/SORCS2/LAMA2/DNM3	27	1447
BP	GO:0015698	inorganic anion transport	0.0210603	171/18862	1.7e-05	0.00888179	0.00840509	GABRA3/SLC11A1/TG/ANO2/ANO8/SLC13A1/GLRA2/CLIC5/SLC4A9/GABRG2/SLC12A5/WNK4/ANO3/CLCA2/SLC4A10/GLRA3/GABRB2/ANO7/SLC26A7/GABRB1/SLC13A4/GABRB3/GRM5/PTAFR/LRRC8E/CLCN5/LRRC8D/CLCNKA/LRRC8B	29	1377
BP	GO:0042391	regulation of membrane potential	0.0406681	431/18862	1.82e-05	0.00888179	0.00840509	GABRA3/EDN1/CHRNA3/KCNN2/HCN2/NTSR1/GLRA2/NALCN/FGF14/MYH14/PTN/CHRNE/ASIC2/CNTNAP1/P2RX3/GABRG2/POPDC2/GRIA3/FGF13/RNF122/KCNH3/KCNH5/ARRB2/IGSF11/GLRA3/GABRB2/NTRK2/GRIK4/AKAP6/GRID2/GJA1/SLC25A27/KCNB1/KCNJ3/GABRB1/GRIK3/CACNB2/GABRB3/GRM5/KCNK7/BOK/CACNB4/SLC8A1/KCNH8/KCND2/PRKN/TRDN/ZACN/LRRK2/NLGN3/CACNA1H/SRC/CACNA1E/WWP2/NOS1AP/GRIN2B	56	1377
CC	GO:0031514	motile cilium	0.0200415	200/19520	0.00038778	0.00993053	0.00892692	AK2/DNAH5/CATSPERG/CFAP69/DNAH11/SPATA6L/RSPH4A/TACR1/DNAH8/MKKS/QRICH2/SPATA6/TPGS1/NPHP1/SPEF2/CATSPER3/DNAI4/SPAG17/DRC1/SLC9B2/INTU/AK8/CATSPER2/LDHC/ZBBX/CATSPERD/CATSPERE/SAXO2/CFAP44	29	1447
BP	GO:0034329	cell junction assembly	0.0399419	425/18862	2.42e-05	0.0108025	0.0102227	CDH10/NTN1/WNT11/ACHE/CDH20/CLDN15/ASIC2/CNTNAP1/RAPGEF2/NRXN2/CDH9/GABRG2/LRFN3/CDHR3/AJUBA/FGF13/DSG1/CLDN10/ADGRB3/THSD1/CLSTN3/ACVRL1/MARVELD3/NPHP1/CDH18/GABRB2/SDK1/NTRK2/KIRREL3/MPP7/GPM6A/GRID2/GJA1/ADGRF1/CLSTN2/DMTN/LRFN5/GJB2/JAM3/GABRB3/CTNND2/GAP43/PEAK1/UGT8/ERBB4/ADGRB1/ZNF703/FLRT2/IL1RAPL2/NLGN3/NTNG2/SRC/DNM3/CLDN9/CLDN23	55	1377
MF	GO:0004115	3',5'-cyclic-AMP phosphodiesterase activity	0.00428878	13/18337	0.000209556	0.0115139	0.0107229	PDE4D/PDE3B/PDE7B/PDE3A/PDE4B/PDE11A	6	1399
MF	GO:0099095	ligand-gated anion channel activity	0.00500357	18/18337	0.000222629	0.0115884	0.0107923	GABRA3/GLRA2/GABRG2/GLRA3/GABRB2/GABRB1/GABRB3	7	1399
MF	GO:0015103	inorganic anion transmembrane transporter activity	0.0171551	145/18337	0.000251404	0.0120118	0.0111865	GABRA3/ANO2/ANO8/SLC13A1/GLRA2/CLIC5/SLC4A9/GABRG2/SLC12A5/ANO3/CLCA2/SLC4A10/GLRA3/GABRB2/ANO7/SLC26A7/GABRB1/SLC13A4/GABRB3/LRRC8E/CLCN5/LRRC8D/CLCNKA/LRRC8B	24	1399
MF	GO:0030594	neurotransmitter receptor activity	0.0142959	111/18337	0.000255053	0.0120118	0.0111865	GABRA3/CHRNA3/GLRA2/CHRNE/GABRG2/GRIA3/ANXA9/GLRA3/GABRB2/HTR7/GRIK4/GRID2/GRIA4/GABRB1/GRIK3/GABRB3/GRM5/HTR1D/ZACN/GRIN2B	20	1399
MF	GO:0003774	motor activity	0.0157255	129/18337	0.000290437	0.0130565	0.0121595	DNAH5/MYO16/MYO3B/MYO3A/MYH14/DNAH11/DNAH6/KIF21B/DNAH7/DNAH8/KIF25/MYO5C/CGNL1/KIF1A/MYO18B/MYO7A/DNAH3/STARD9/KIF7/KIFC2/DNHD1/KIF13B	22	1399
MF	GO:0003779	actin binding	0.038599	439/18337	0.000334901	0.0141711	0.0131975	MYOM2/MYO16/CAMK2B/VASH1/MYO3B/COBLL1/MYO3A/NCALD/MYH14/GBP1/CNN3/PLS1/CXCR4/VIL1/MYO5C/TMOD2/AJUBA/LSP1/TNNT3/GMFG/SYNE1/MYO18B/MYBPC3/MYO7A/PSTPIP1/MYOM3/VASH2/SNTG1/TAGLN/KLHL1/PLEKHH2/TTN/FMN2/DMTN/SPTBN4/FMNL3/XIRP2/SHROOM1/CACNB2/SAMD14/MYRIP/PRKCE/SNTB1/SYNPO2/GCSAM/CDK5R1/NEB/ADSS1/PRKN/KLHL17/LRRK2/MYBPC1/ANXA6/MACO1	54	1399
MF	GO:0008081	phosphoric diester hydrolase activity	0.0121515	89/18337	0.000356196	0.0141711	0.0131975	MPPED2/PDE6C/SMPD3/GPLD1/PDE4D/PDE1A/PLCD4/PLCZ1/PDE3B/ENPP3/PDE1C/PLCL2/PDE7B/PDE3A/PDE4B/PLCXD2/PDE11A	17	1399
MF	GO:1904315	transmitter-gated ion channel activity involved in regulation of postsynaptic membrane potential	0.00786276	44/18337	0.000358217	0.0141711	0.0131975	GABRA3/CHRNA3/GLRA2/CHRNE/GABRG2/GRIA3/GABRB2/GRIK4/GRID2/GABRB1/GRIK3	11	1399
BP	GO:0006821	chloride transport	0.0152505	109/18862	3.53e-05	0.0145745	0.0137922	GABRA3/ANO2/ANO8/GLRA2/CLIC5/GABRG2/SLC12A5/WNK4/ANO3/CLCA2/SLC4A10/GLRA3/GABRB2/ANO7/SLC26A7/GABRB1/GABRB3/GRM5/PTAFR/CLCN5/CLCNKA	21	1377
CC	GO:0099240	intrinsic component of synaptic membrane	0.0152039	140/19520	0.000630401	0.0154711	0.0139075	GABRA3/CDH10/P2RX3/CDH9/LRFN3/CNTN6/CLSTN3/GABRB2/GRIK4/GPM6A/GRID2/CLSTN2/NTNG1/KCNJ3/ABHD6/LRFN5/ERBB4/SLC8A1/ADRA2C/KCND2/NLGN3/NTNG2	22	1447
CC	GO:0044327	dendritic spine head	0.00345542	11/19520	0.000703062	0.016275	0.0146302	DNM1/NRGN/MX1/MX2/DNM3	5	1447
CC	GO:0098982	GABA-ergic synapse	0.0089841	64/19520	0.000718419	0.016275	0.0146302	GABRA3/CDH10/GABRG2/CLSTN3/GABRB2/GABRB1/ABHD6/LRFN5/GAP43/ERBB4/KCND2/ERC2/NLGN3	13	1447
MF	GO:0004715	non-membrane spanning protein tyrosine kinase activity	0.00786276	46/18337	0.000541128	0.0203813	0.018981	FGR/FYN/TXK/CSK/TEC/PKDCC/SYK/PEAK1/TNK1/LCK/SRC	11	1399
MF	GO:0004713	protein tyrosine kinase activity	0.0157255	135/18337	0.000556415	0.0203813	0.018981	FGR/FYN/FGFR2/TXK/CSK/MAP2K6/PDGFRB/TEC/EPHA1/NTRK2/CRIM1/TTN/FGFR4/DDR2/PKDCC/SYK/PEAK1/TNK1/ERBB4/AATK/LCK/SRC	22	1399
MF	GO:0003777	microtubule motor activity	0.0100071	69/18337	0.000612813	0.0205005	0.019092	DNAH5/DNAH11/DNAH6/KIF21B/DNAH7/DNAH8/KIF25/KIF1A/DNAH3/STARD9/KIF7/KIFC2/DNHD1/KIF13B	14	1399
MF	GO:0015631	tubulin binding	0.0328806	368/18337	0.000633042	0.0205005	0.019092	FYN/NAV3/DCX/MAP2/SNPH/STMN2/NCALD/DNM1/RMDN2/KIF21B/CNN3/IRAG2/KIF25/EML2/FGF13/KIF1A/TPGS1/VASH2/S100A8/ARL8A/GJA1/C10orf90/MX1/STARD9/EML5/KIF7/KIFC2/FAM161A/DCDC1/CDK5R1/MX2/EFHC2/PDE4B/FAM110C/PRKN/SAXO2/LRRK2/TOGARAM2/STMN3/KIF13B/DNM3/CCDC69/TOGARAM1/MACO1/CCDC187/AGBL1	46	1399
MF	GO:0099529	neurotransmitter receptor activity involved in regulation of postsynaptic membrane potential	0.00786276	47/18337	0.000658406	0.0205005	0.019092	GABRA3/CHRNA3/GLRA2/CHRNE/GABRG2/GRIA3/GABRB2/GRIK4/GRID2/GABRB1/GRIK3	11	1399
MF	GO:0070300	phosphatidic acid binding	0.00500357	21/18337	0.000663803	0.0205005	0.019092	PLTP/SMPD3/RAPGEF2/MARK1/JPH2/NRGN/RAPGEF6	7	1399
MF	GO:0008066	glutamate receptor activity	0.00571837	27/18337	0.000671223	0.0205005	0.019092	GRIA3/GRIK4/GRID2/GRIA4/GRIK3/GRM5/GRM8/GRIN2B	8	1399
MF	GO:0098960	postsynaptic neurotransmitter receptor activity	0.00929235	62/18337	0.000684041	0.0205005	0.019092	GABRA3/CHRNA3/GLRA2/CHRNE/GABRG2/GRIA3/ANXA9/GABRB2/GRIK4/GRID2/GABRB1/GRIK3/GRM5	13	1399
BP	GO:0007416	synapse assembly	0.0203341	173/18862	5.61e-05	0.0214893	0.0203359	NTN1/ACHE/ASIC2/NRXN2/CDH9/GABRG2/LRFN3/FGF13/ADGRB3/CLSTN3/GABRB2/SDK1/NTRK2/KIRREL3/GPM6A/GRID2/ADGRF1/CLSTN2/LRFN5/GABRB3/GAP43/ERBB4/ADGRB1/FLRT2/IL1RAPL2/NLGN3/NTNG2/DNM3	28	1377
CC	GO:0034703	cation channel complex	0.0207325	222/19520	0.00101772	0.0222013	0.0199575	ABCC9/CATSPERG/HCN2/PDE4D/GRIA3/HSPA2/TRPC4/GRIK4/AKAP6/GRIA4/CATSPER3/CACNA2D3/KCNJ6/KCNB1/SCNN1D/KCNJ3/ABHD6/GRIK3/CACNB2/CATSPER2/KCNAB3/CATSPERD/CATSPERE/CACNB4/KCND2/PDE4B/CACNA1H/CACNA1E/NOS1AP/GRIN2B	30	1447
BP	GO:0006816	calcium ion transport	0.0377633	409/18862	6.38e-05	0.0228255	0.0216005	FYN/HOMER3/CAMK2B/TMEM38A/ATP2A3/SLC24A1/NTSR1/NALCN/FGF14/JPH1/P2RX3/CYP27B1/PDE4D/PDGFRB/TRPM6/CXCR4/HSPA2/CRACR2A/RAMP1/TRPC4/FGF2/EGF/PLCZ1/ARRB2/XCL1/ANXA9/JPH2/GPM6A/AKAP6/GJA1/CATSPER3/CACNA2D3/TPCN2/SPINK1/CACNB2/CATSPER2/PRKCE/TMEM37/CACNB4/LCK/SLC8A1/PDE4B/SLC24A3/TRDN/TRPV2/CACNA1H/ANXA6/CACNA1E/NOS1AP/PLPP4/CRHR1/GRIN2B	52	1377
CC	GO:0098688	parallel fiber to Purkinje cell synapse	0.00345542	12/19520	0.00113188	0.0233262	0.0209688	GRIA3/CNTN6/UNC13C/GRID2/KCNJ3	5	1447
CC	GO:0042734	presynaptic membrane	0.0145128	137/19520	0.00114849	0.0233262	0.0209688	CDH10/SNAP91/ADGRL1/SNPH/CNTNAP1/P2RX3/CDH9/LRFN3/UNC13A/CNTN6/UNC13C/GRIK4/GPM6A/NTNG1/KCNJ3/GRIK3/ERBB4/KCTD12/KCTD16/ERC2/NTNG2	21	1447
BP	GO:0003012	muscle system process	0.0406681	453/18862	7.38e-05	0.0247498	0.0234214	MYOM2/UTS2/CAMK2B/CTDP1/TMEM38A/EDN1/CHRNA3/KCNN2/MYH14/CHRNE/MAP2K6/P2RX3/PDE4D/TACR1/CXCR4/MKKS/EDN2/TMOD2/FGF13/GAMT/TNNT3/SPX/MYBPC3/GATA6/MYOM3/HTR7/FOXO1/AKAP6/GJA1/TTN/CCDC78/TPCN2/KCNJ3/ARHGAP42/CACNB2/PTAFR/ADRA1B/GAA/ORMDL3/SNTB1/VEGFB/DES/ZDHHC21/HTR1D/SYNM/SLC8A1/NEB/ADRA2C/PDE4B/TRDN/MYBPC1/CACNA1H/ANXA6/NOS1AP/LTB4R/ADRA2B	56	1377
BP	GO:0099504	synaptic vesicle cycle	0.0203341	177/18862	8.47e-05	0.0267253	0.0252909	SNAP91/CADPS2/RAPGEF4/SNPH/FGF14/DNM1/VAMP4/PRKCG/UNC13A/UNC13C/STXBP5L/DOC2A/MX1/SYNJ1/CADPS/CACNB2/CPLX1/RAB3B/CDK5R1/PPFIA3/MX2/BTBD9/BACE1/ERC2/LRRK2/BTBD8/NLGN3/DNM3	28	1377
BP	GO:0098742	cell-cell adhesion via plasma-membrane adhesion molecules	0.0275962	273/18862	9.27e-05	0.0276357	0.0261525	CDH10/ADGRL1/CDH20/PCDH11X/CLDN15/CDH9/PCDH12/BMP2/LRFN3/CDHR3/AJUBA/CNTN6/CRB1/DSG1/CLDN10/CLSTN3/CNTN4/IGSF11/CDH18/SDK1/TENM4/KIRREL3/PCDH15/GRID2/ROBO3/UNC5D/CLSTN2/NTNG1/FAT3/LRFN5/CDH16/PCDH7/ROBO1/FAT4/NTNG2/PCDHGA1/CLDN9/CLDN23	38	1377
CC	GO:0005604	basement membrane	0.0110574	94/19520	0.00141333	0.0277484	0.0249441	NTN1/ACHE/PTN/ATRNL1/SMOC2/NID1/FRAS1/COL8A1/NTNG1/EFEMP2/MMRN2/COL18A1/NTNG2/LAMA2/COL15A1/COL28A1	16	1447
CC	GO:0031594	neuromuscular junction	0.0089841	69/19520	0.00149673	0.028438	0.0255639	ACHE/SYNGR1/PTN/CHRNE/PDZRN3/UNC13A/UNC13C/STXBP5L/SYNC/RAPSN/DES/CDK5R1/LAMA2	13	1447
MF	GO:1990939	ATP-dependent microtubule motor activity	0.00643317	35/18337	0.000978325	0.0284578	0.0265026	DNAH5/DNAH11/DNAH6/DNAH7/DNAH8/KIF25/KIF1A/DNAH3/DNHD1	9	1399
CC	GO:0060076	excitatory synapse	0.00691085	46/19520	0.00168408	0.0309976	0.0278649	FGFR2/GRIA3/CNTN6/UNC13C/IGSF11/GRID2/KCNJ3/PDE4B/NLGN3/ELFN1	10	1447
CC	GO:0043025	neuronal cell body	0.0366275	474/19520	0.00178275	0.0318194	0.0286036	LRP6/SLC24A1/MAP2/BRINP1/CHRNA3/KCNN2/NTSR1/SNPH/STMN2/ASIC2/RAPGEF2/P2RX3/PDE1A/CNN3/OPN4/SLC12A5/CPNE5/NRSN2/KIF1A/AZIN2/KCNN3/SLC4A10/GLRA3/GNRH1/ASTN2/CNKSR2/KLHL1/GPM6A/VTI1A/GRIA4/SLC25A27/NRGN/PDE1C/KCNB1/SPTBN4/GRIK3/CPLX1/CTNND2/ZNF804A/KNDC1/GAP43/CDK5R1/SLC8A1/KREMEN1/ADRA2C/KCND2/SORCS2/BACE1/RTN4RL2/KLHL17/LRRK2/S100A5/PJVK	53	1447
BP	GO:0070286	axonemal dynein complex assembly	0.00726216	35/18862	0.000140961	0.0398178	0.0376807	DNAH5/ODAD1/DNAH7/DAW1/DNAH8/CCDC40/DNAI4/DRC1/ODAD2/ODAD3	10	1377
BP	GO:0098661	inorganic anion transmembrane transport	0.0152505	120/18862	0.000150367	0.0403509	0.0381852	GABRA3/ANO2/ANO8/SLC13A1/GLRA2/CLIC5/GABRG2/SLC12A5/ANO3/CLCA2/GLRA3/GABRB2/ANO7/SLC26A7/GABRB1/SLC13A4/GABRB3/GRM5/PTAFR/CLCN5/CLCNKA	21	1377
MF	GO:0030551	cyclic nucleotide binding	0.00643317	37/18337	0.00150113	0.0418145	0.0389417	RAPGEF4/PDE6C/HCN2/RAPGEF2/PDE4D/POPDC2/CNGB3/PDE4B/PDE11A	9	1399
MF	GO:0015108	chloride transmembrane transporter activity	0.0121515	101/18337	0.00157851	0.0418145	0.0389417	GABRA3/ANO2/ANO8/GLRA2/CLIC5/GABRG2/SLC12A5/ANO3/CLCA2/GLRA3/GABRB2/ANO7/SLC26A7/GABRB1/GABRB3/CLCN5/CLCNKA	17	1399
MF	GO:0004879	nuclear receptor activity	0.00786276	52/18337	0.00160662	0.0418145	0.0389417	RORA/PGR/ESR1/AHR/THRA/NR1D1/NR3C2/HNF4G/NR2F2/ESRRG/RORB	11	1399
MF	GO:0098531	ligand-activated transcription factor activity	0.00786276	52/18337	0.00160662	0.0418145	0.0389417	RORA/PGR/ESR1/AHR/THRA/NR1D1/NR3C2/HNF4G/NR2F2/ESRRG/RORB	11	1399
CC	GO:0099634	postsynaptic specialization membrane	0.0117484	109/19520	0.00269982	0.0458853	0.041248	GABRA3/CDH10/LIN7A/LRFN3/CLSTN3/GABRB2/CNKSR2/GRID2/CLSTN2/LRFN5/RAPSN/GRM5/ERBB4/ADRA2C/KCND2/SORCS2/GRIN2B	17	1447
CC	GO:0099055	integral component of postsynaptic membrane	0.0110574	100/19520	0.00272826	0.0458853	0.041248	GABRA3/CDH10/CDH9/LRFN3/CLSTN3/GABRB2/GRIK4/GRID2/CLSTN2/ABHD6/LRFN5/ERBB4/SLC8A1/ADRA2C/KCND2/NLGN3	16	1447
CC	GO:0099699	integral component of synaptic membrane	0.0131306	128/19520	0.00280453	0.0458853	0.041248	GABRA3/CDH10/P2RX3/CDH9/LRFN3/CLSTN3/GABRB2/GRIK4/GPM6A/GRID2/CLSTN2/KCNJ3/ABHD6/LRFN5/ERBB4/SLC8A1/ADRA2C/KCND2/NLGN3	19	1447
MF	GO:0019992	diacylglycerol binding	0.00357398	13/18337	0.00196472	0.0485778	0.0452403	RASGRP2/PLTP/RAPGEF2/UNC13A/UNC13C	5	1399
MF	GO:0022851	GABA-gated chloride ion channel activity	0.00357398	13/18337	0.00196472	0.0485778	0.0452403	GABRA3/GABRG2/GABRB2/GABRB1/GABRB3	5	1399
BP	GO:0050803	regulation of synapse structure or activity	0.0225127	214/18862	0.000192956	0.0493141	0.0466674	FYN/CAMK2B/NTN1/ADGRL1/ZDHHC15/PTN/DNM1/ASIC2/LRFN3/KIF1A/ADGRB3/CLSTN3/NTRK2/GPM6A/GRID2/MX1/CLSTN2/KALRN/LRFN5/ZNF804A/CDK5R1/ADGRB1/MX2/FLRT2/LRRK2/IL1RAPL2/NLGN3/NTNG2/DNM3/GRIN2B/SRCIN1	31	1377
CC	GO:0034707	chloride channel complex	0.00691085	50/19520	0.00323991	0.0515759	0.0463635	GABRA3/ANO2/GLRA2/CLIC5/GABRG2/GLRA3/GABRB2/GABRB1/GABRB3/CLCNKA	10	1447
CC	GO:0044306	neuron projection terminus	0.0131306	130/19520	0.00334751	0.0518864	0.0466426	SCGN/NTSR1/P2RX3/PRKCG/UNC13A/UNC13C/SLC4A10/GNRH1/NTRK2/VTI1A/SYNJ1/GRIK3/ATCAY/CPLX1/SLC8A1/ADRA2C/LRRK2/BTBD8/MACO1	19	1447
MF	GO:0004970	ionotropic glutamate receptor activity	0.00428878	19/18337	0.00222497	0.0536706	0.0499833	GRIA3/GRIK4/GRID2/GRIA4/GRIK3/GRIN2B	6	1399
CC	GO:0098945	intrinsic component of presynaptic active zone membrane	0.00345542	15/19520	0.00355745	0.0537266	0.0482968	CDH10/LRFN3/GPM6A/NTNG1/NTNG2	5	1447
MF	GO:0008017	microtubule binding	0.0243031	269/18337	0.00253025	0.0595814	0.055488	NAV3/DCX/MAP2/SNPH/DNM1/RMDN2/KIF21B/CNN3/IRAG2/KIF25/EML2/FGF13/KIF1A/TPGS1/VASH2/S100A8/C10orf90/MX1/STARD9/EML5/KIF7/KIFC2/FAM161A/DCDC1/MX2/SAXO2/LRRK2/TOGARAM2/KIF13B/DNM3/CCDC69/TOGARAM1/MACO1/CCDC187	34	1399
BP	GO:0032303	regulation of icosanoid secretion	0.00508352	19/18862	0.000250815	0.0611875	0.0579035	PLA2G10/EDN1/NTSR1/MAP2K6/TNFSF11/SYK/CYP4F2	7	1377
CC	GO:0043195	terminal bouton	0.00691085	52/19520	0.00436132	0.0622581	0.0559661	SCGN/NTSR1/P2RX3/UNC13A/UNC13C/NTRK2/SYNJ1/GRIK3/CPLX1/LRRK2	10	1447
CC	GO:0098843	postsynaptic endocytic zone	0.00276434	10/19520	0.00439236	0.0622581	0.0559661	DNM1/MX1/MX2/DNM3	4	1447
CC	GO:0098936	intrinsic component of postsynaptic membrane	0.0110574	105/19520	0.0044835	0.0622581	0.0559661	GABRA3/CDH10/CDH9/LRFN3/CLSTN3/GABRB2/GRIK4/GRID2/CLSTN2/ABHD6/LRFN5/ERBB4/SLC8A1/ADRA2C/KCND2/NLGN3	16	1447
CC	GO:0070160	tight junction	0.0124395	124/19520	0.00454516	0.0622581	0.0559661	RPGRIP1L/CLDN15/TGFBR1/RAPGEF2/LIN7A/PARD3B/WNK4/CGNL1/CLDN10/MARVELD3/NPHP1/MPP7/MAGI1/GJA1/JAM3/CCDC85C/CLDN9/CLDN23	18	1447
BP	GO:0030534	adult behavior	0.0145243	117/18862	0.000295696	0.0650821	0.0615891	NRXN3/PREX2/CHRNA3/NTSR1/NRXN2/GABRG2/HTRA2/ARRB2/TPGS1/SDK1/KLHL1/KALRN/SPTBN4/RNF180/FADD/CLN8/ABAT/BTBD9/PRKN/NLGN3	20	1377
BP	GO:0014065	phosphatidylinositol 3-kinase signaling	0.0174292	154/18862	0.000331279	0.0650821	0.0615891	FGR/FYN/MYO16/PREX2/EDN1/PIK3IP1/GAB1/PDGFRB/PRR5L/FGF2/EGF/NYAP2/PDGFC/PIK3R1/NTRK2/PIK3AP1/NLRC3/PIK3CD/ERBB4/PRR5/ENTPD5/PEAR1/NF1/SRC	24	1377
BP	GO:0001505	regulation of neurotransmitter levels	0.0217865	211/18862	0.00033676	0.0650821	0.0615891	CHRNA3/CADPS2/ACHE/RPH3A/SNPH/NRXN2/LIN7A/ALDH5A1/PRKCG/UNC13A/PPFIA1/PER2/UNC13C/PPFIA4/STXBP5L/DOC2A/SYNJ1/CADPS/SLC29A4/ZNF219/CACNB2/CPLX1/RAB3B/PPFIA3/CLN8/ABAT/PRKN/BACE1/ERC2/LRRK2	30	1377
BP	GO:0001764	neuron migration	0.016703	145/18862	0.000336847	0.0650821	0.0615891	FYN/NEXMIF/CAMK2B/NTN1/DCX/RAPGEF2/MARK1/CXCR4/FGF13/POMGNT2/DCDC2/GNRH1/NTRK2/ASTN2/KIRREL3/GPM6A/NTNG1/CDK5R1/ERBB4/FLRT2/NR2F2/NRG3/NTNG2	23	1377
BP	GO:0060078	regulation of postsynaptic membrane potential	0.0159768	136/18862	0.000339294	0.0650821	0.0615891	GABRA3/CHRNA3/NTSR1/GLRA2/FGF14/CHRNE/P2RX3/GABRG2/GRIA3/ARRB2/IGSF11/GLRA3/GABRB2/GRIK4/GRID2/GABRB1/GRIK3/GRM5/KCND2/LRRK2/NLGN3/GRIN2B	22	1377
BP	GO:0048015	phosphatidylinositol-mediated signaling	0.0203341	192/18862	0.000344446	0.0650821	0.0615891	FGR/FYN/MYO16/PREX2/EDN1/PIK3IP1/GAB1/PDGFRB/PLCD4/PRR5L/FGF2/EGF/PLCZ1/NYAP2/PDGFC/PIK3R1/NTRK2/PLCL2/PIK3AP1/NLRC3/PTAFR/PIK3CD/ERBB4/PRR5/ENTPD5/PEAR1/NF1/SRC	28	1377
BP	GO:0007215	glutamate receptor signaling pathway	0.0087146	53/18862	0.000351664	0.0650821	0.0615891	FYN/HOMER3/GRIA3/GRIK4/GRID2/GRIA4/KCNB1/GRIK3/GRM5/CDK5R1/GRM8/GRIN2B	12	1377
MF	GO:0015085	calcium ion transmembrane transporter activity	0.0142959	134/18337	0.00287362	0.0660933	0.0615525	ATP2A3/SLC24A1/TRPM6/TRPC4/ANXA9/GPM6A/CATSPER3/CACNA2D3/TPCN2/CACNB2/CATSPER2/TMEM37/CACNB4/SLC8A1/SLC24A3/TRPV2/CACNA1H/ANXA6/CACNA1E/GRIN2B	20	1399
BP	GO:0010975	regulation of neuron projection development	0.037037	428/18862	0.000370438	0.0662713	0.0627145	FYN/LRRC7/FSTL4/CAMK2B/DGKG/NTN1/MAP2/CHRNA3/SEMA5B/BMP7/ZDHHC15/NDRG4/STMN2/PTN/WNT3/RAPGEF2/ARSB/MARK1/FGF13/KIF1A/PLXNA3/ADGRB3/HECW2/PTPRG/NTRK2/SLC39A12/ANKRD1/GRID2/RIT2/SEMA3D/TNIK/CHODL/KALRN/NTNG1/GFI1/MINAR1/ROBO1/SEMA3E/ZNF804A/KNDC1/FUT9/CDK5R1/EFHC2/KREMEN1/RTN4RL2/TRPV2/LRRK2/NTNG2/KIF13B/DNM3/SRCIN1	51	1377
CC	GO:0048786	presynaptic active zone	0.00829302	70/19520	0.00503354	0.0673808	0.0605711	CDH10/CNTNAP1/LRFN3/UNC13A/PPFIA1/UNC13C/PPFIA4/GPM6A/NTNG1/PPFIA3/ERC2/NTNG2	12	1447
BP	GO:0099003	vesicle-mediated transport in synapse	0.0203341	194/18862	0.00040889	0.069961	0.0662061	SNAP91/CADPS2/RAPGEF4/SNPH/FGF14/DNM1/VAMP4/PRKCG/UNC13A/UNC13C/STXBP5L/DOC2A/MX1/SYNJ1/CADPS/CACNB2/CPLX1/RAB3B/CDK5R1/PPFIA3/MX2/BTBD9/BACE1/ERC2/LRRK2/BTBD8/NLGN3/DNM3	28	1377
BP	GO:0070588	calcium ion transmembrane transport	0.0283224	304/18862	0.000418075	0.069961	0.0662061	FYN/TMEM38A/ATP2A3/SLC24A1/NTSR1/NALCN/FGF14/JPH1/PDE4D/TRPM6/HSPA2/CRACR2A/TRPC4/FGF2/XCL1/ANXA9/JPH2/GPM6A/AKAP6/CATSPER3/CACNA2D3/TPCN2/CACNB2/CATSPER2/PRKCE/TMEM37/CACNB4/LCK/SLC8A1/PDE4B/SLC24A3/TRDN/TRPV2/CACNA1H/ANXA6/CACNA1E/NOS1AP/CRHR1/GRIN2B	39	1377
BP	GO:0051216	cartilage development	0.0196078	185/18862	0.000430168	0.069961	0.0662061	RUNX3/LRP6/EDN1/WNT11/PTHLH/BMP7/SMPD3/TGFBR1/KAT2A/GPLD1/DLX2/BMP2/MKKS/THRA/SOX5/CNMD/FGF2/ACVRL1/WNT9A/RSPO2/ADAMTS12/PKDCC/ZNF219/TAPT1/EIF2AK3/ANXA6/COL11A2	27	1377
BP	GO:0048167	regulation of synaptic plasticity	0.0188816	176/18862	0.000450632	0.0711336	0.0673158	RASGRF1/CAMK2B/SLC24A1/SCGN/SYNGR1/FGF14/PTN/KAT2A/RAPGEF2/P2RX3/RASGRF2/UNC13C/SLC4A10/CNTN4/IGSF11/NTRK2/GRID2/NRGN/KCNB1/ABHD6/GRM5/PPFIA3/ADGRB1/SORCS2/ERC2/GRIN2B	26	1377
CC	GO:0005923	bicellular tight junction	0.0117484	117/19520	0.00566497	0.0723208	0.0650119	RPGRIP1L/CLDN15/TGFBR1/RAPGEF2/LIN7A/PARD3B/WNK4/CGNL1/CLDN10/MARVELD3/NPHP1/MPP7/MAGI1/JAM3/CCDC85C/CLDN9/CLDN23	17	1447
CC	GO:0030286	dynein complex	0.00691085	54/19520	0.00576791	0.0723208	0.0650119	DNAH5/ODAD1/DNAH11/DNAH6/DNAH7/DNAH8/DNAI4/DRC1/DNAH3/DNHD1	10	1447
CC	GO:0005874	microtubule	0.0317899	423/19520	0.00577093	0.0723208	0.0650119	DNAH5/NAV3/DCX/MAP2/SNPH/RPGRIP1L/CSPP1/DNAH11/AKNA/DNM1/DNAH6/RMDN2/KIF21B/DNAH7/DNAH8/KIF25/EML2/FGF13/KIF1A/TPGS1/DCDC2/INCENP/SPAG17/DNAH3/SYNJ1/SHROOM1/SKA3/EML5/KIF7/NCKAP5L/KIFC2/HID1/FAM161A/ZNF804A/DCDC1/SLC8A1/EFHC2/FAM110C/SAXO2/TOGARAM2/KIF13B/DNM3/TOGARAM1/TTLL3/DCDC2B/RASSF5	46	1447
BP	GO:0048017	inositol lipid-mediated signaling	0.0203341	196/18862	0.000483739	0.0741779	0.0701967	FGR/FYN/MYO16/PREX2/EDN1/PIK3IP1/GAB1/PDGFRB/PLCD4/PRR5L/FGF2/EGF/PLCZ1/NYAP2/PDGFC/PIK3R1/NTRK2/PLCL2/PIK3AP1/NLRC3/PTAFR/PIK3CD/ERBB4/PRR5/ENTPD5/PEAR1/NF1/SRC	28	1377
BP	GO:0019932	second-messenger-mediated signaling	0.0283224	307/18862	0.000508398	0.0757937	0.0717257	HOMER3/ADGRL1/TMEM38A/EDN1/RAPGEF4/AHR/RAPGEF2/P2RX3/PDE4D/PEX5L/PLEK/GBP1/TNFSF11/CXCR4/EDN2/KSR1/AKAP6/RIT2/PDE3B/DMTN/RCAN1/TPCN2/SPINK1/SYK/SAMD14/GRM5/PDE7B/EIF2AK3/AZU1/RCAN2/PDE3A/CXCR2/SLC8A1/CCR10/LRRK2/NOS1AP/AQP1/GRIN2B/PDE11A	39	1377
BP	GO:0042310	vasoconstriction	0.0108932	79/18862	0.000524285	0.0759872	0.0719089	EDN1/ASIC2/MKKS/EDN2/PER2/HTR7/GJA1/ARHGAP42/PTAFR/ADRA1B/ZDHHC21/HTR1D/SLC8A1/ADRA2C/ADRA2B	15	1377
BP	GO:1902476	chloride transmembrane transport	0.0123457	96/18862	0.000538013	0.0759872	0.0719089	GABRA3/ANO2/ANO8/GLRA2/CLIC5/GABRG2/SLC12A5/ANO3/CLCA2/GLRA3/GABRB2/ANO7/SLC26A7/GABRB1/GABRB3/CLCN5/CLCNKA	17	1377
MF	GO:0051959	dynein light intermediate chain binding	0.00500357	27/18337	0.00338419	0.0760674	0.0708413	DNAH5/DNAH11/DNAH6/DNAH7/DNAH8/DNAH3/DNHD1	7	1399
MF	GO:0005262	calcium channel activity	0.0128663	118/18337	0.00358462	0.0778873	0.0725362	SLC24A1/TRPM6/TRPC4/ANXA9/GPM6A/CATSPER3/CACNA2D3/TPCN2/CACNB2/CATSPER2/TMEM37/CACNB4/SLC24A3/TRPV2/CACNA1H/ANXA6/CACNA1E/GRIN2B	18	1399
MF	GO:0099094	ligand-gated cation channel activity	0.0121515	109/18337	0.00362266	0.0778873	0.0725362	ABCC9/CHRNA3/HCN2/CHRNE/ASIC2/P2RX3/GRIA3/GRIK4/GRIA4/KCNJ6/TPCN2/SCNN1D/KCNJ3/GRIK3/CNGB3/AQP1/GRIN2B	17	1399
BP	GO:0060294	cilium movement involved in cell motility	0.0137981	114/18862	0.000574371	0.0790422	0.0748	DNAH5/PLTP/CFAP69/DNAH11/RSPH4A/TACR1/MKKS/QRICH2/CCDC40/TPGS1/SPEF2/CATSPER3/CCNYL1/SLC9B2/DPCD/CATSPER2/LDHC/CATSPERD/CFAP44	19	1377
MF	GO:0004180	carboxypeptidase activity	0.00643317	42/18337	0.00381264	0.0802277	0.0747158	VASH1/NAALAD2/CPXM1/CPQ/CPVL/CPXM2/VASH2/CPA5/AGBL1	9	1399
MF	GO:0005237	inhibitory extracellular ligand-gated ion channel activity	0.00357398	15/18337	0.00403096	0.0806714	0.075129	GABRA3/GLRA2/GABRG2/GLRA3/GABRB2	5	1399
MF	GO:0033612	receptor serine/threonine kinase binding	0.00500357	28/18337	0.00421977	0.0806714	0.075129	BMP7/INHBA/BMP2/SMAD6/GDF9/FADD/SRC	7	1399
MF	GO:0045505	dynein intermediate chain binding	0.00500357	28/18337	0.00421977	0.0806714	0.075129	DNAH5/DNAH11/DNAH6/DNAH7/DNAH8/DNAH3/DNHD1	7	1399
MF	GO:0005267	potassium channel activity	0.0128663	120/18337	0.00430226	0.0806714	0.075129	ABCC9/TMEM38A/KCNN2/HCN2/KCNH3/KCNH5/KCNN3/GRIK4/FXYD4/KCNJ6/KCNB1/KCNJ3/GRIK3/KCNAB3/KCNK7/KCNH8/KCND2/AQP1	18	1399
MF	GO:0005244	voltage-gated ion channel activity	0.0185847	197/18337	0.00432314	0.0806714	0.075129	NOX1/ABCC9/HCN2/NALCN/CLIC5/KCNH3/KCNH5/CATSPER3/CACNA2D3/KCNJ6/KCNB1/TPCN2/KCNJ3/CACNB2/CATSPER2/KCNAB3/TMEM37/CLCN5/KCNK7/CACNB4/KCNH8/KCND2/CLCNKA/CACNA1H/CACNA1E/GRIN2B	26	1399
MF	GO:0022832	voltage-gated channel activity	0.0185847	197/18337	0.00432314	0.0806714	0.075129	NOX1/ABCC9/HCN2/NALCN/CLIC5/KCNH3/KCNH5/CATSPER3/CACNA2D3/KCNJ6/KCNB1/TPCN2/KCNJ3/CACNB2/CATSPER2/KCNAB3/TMEM37/CLCN5/KCNK7/CACNB4/KCNH8/KCND2/CLCNKA/CACNA1H/CACNA1E/GRIN2B	26	1399
CC	GO:0098889	intrinsic component of presynaptic membrane	0.00760193	64/19520	0.00694935	0.0835684	0.0751227	CDH10/P2RX3/CDH9/LRFN3/CNTN6/GRIK4/GPM6A/NTNG1/KCNJ3/ERBB4/NTNG2	11	1447
CC	GO:0043292	contractile fiber	0.0193504	231/19520	0.00695221	0.0835684	0.0751227	MYOM2/ABCC9/KCNN2/MMP2/JPH1/PYROXD1/LRRC39/TMOD2/TNNT3/SYNE1/MYO18B/MYBPC3/MYOM3/ANKRD1/JPH2/PGM5/TTN/SYNC/SIMC1/SYNPO2/DES/CDK5R1/SYNM/SLC8A1/NEB/PDE4B/MYBPC1/NOS1AP	28	1447
BP	GO:0070142	synaptic vesicle budding	0.00363108	11/18862	0.000654984	0.0878825	0.0831658	SNAP91/DNM1/MX1/MX2/DNM3	5	1377
BP	GO:0007189	adenylate cyclase-activating G protein-coupled receptor signaling pathway	0.0159768	143/18862	0.000688416	0.0882158	0.0834812	LPAR2/ADGRL1/PTHLH/RAPGEF2/PDE4D/ADGRE2/ADM2/RAMP1/ADGRB3/MRAP2/GPR161/RIT2/ADGRF1/PTGER1/ADRA1B/RXFP1/ADGRB1/ADGRG3/ADRA2C/PDE4B/CRHR1/ADRA2B	22	1377
BP	GO:0140353	lipid export from cell	0.0108932	81/18862	0.000690342	0.0882158	0.0834812	CRY1/PLA2G10/EDN1/NTSR1/MAP2K6/TNFSF11/INHBA/PPFIA1/PPFIA4/NTRK2/GJA1/GDF9/CPLX1/PPFIA3/CRHR1	15	1377
BP	GO:0030317	flagellated sperm motility	0.0123457	99/18862	0.000774528	0.0930081	0.0880163	DNAH5/PLTP/CFAP69/DNAH11/TACR1/QRICH2/CCDC40/TPGS1/SPEF2/CATSPER3/CCNYL1/SLC9B2/DPCD/CATSPER2/LDHC/CATSPERD/CFAP44	17	1377
BP	GO:0097722	sperm motility	0.0123457	99/18862	0.000774528	0.0930081	0.0880163	DNAH5/PLTP/CFAP69/DNAH11/TACR1/QRICH2/CCDC40/TPGS1/SPEF2/CATSPER3/CCNYL1/SLC9B2/DPCD/CATSPER2/LDHC/CATSPERD/CFAP44	17	1377
BP	GO:0030001	metal ion transport	0.0399419	486/18862	0.000786971	0.0930081	0.0880163	FYN/SLC11A1/HOMER3/CAMK2B/TMEM38A/ATP2A3/SLC24A1/NTSR1/NALCN/FGF14/JPH1/P2RX3/CYP27B1/PDE4D/PDGFRB/TRPM6/CXCR4/HSPA2/CRACR2A/RAMP1/TRPC4/FGF2/EGF/PLCZ1/ARRB2/XCL1/ANXA9/SLC39A12/JPH2/GPM6A/AKAP6/TMEM163/GJA1/CATSPER3/CACNA2D3/TPCN2/SPINK1/CACNB2/CATSPER2/PRKCE/TMEM37/CACNB4/LCK/SLC8A1/PDE4B/SLC24A3/TRDN/TRPV2/CACNA1H/ANXA6/CACNA1E/NOS1AP/PLPP4/CRHR1/GRIN2B	55	1377
BP	GO:0061035	regulation of cartilage development	0.00944081	66/18862	0.000844577	0.0930081	0.0880163	WNT11/PTHLH/SMPD3/TGFBR1/KAT2A/BMP2/SOX5/ACVRL1/WNT9A/ADAMTS12/PKDCC/ZNF219/TAPT1	13	1377
BP	GO:0061448	connective tissue development	0.0232389	243/18862	0.000848515	0.0930081	0.0880163	RUNX3/LRP6/EDN1/WNT11/PTHLH/BMP7/SMPD3/TGFBR1/KAT2A/GPLD1/LOX/PDGFRB/DLX2/BMP2/MKKS/THRA/SOX5/CNMD/FGF2/ACVRL1/WNT9A/RSPO2/ADAMTS12/PKDCC/ZNF219/SERPINB7/TAPT1/EIF2AK3/AMER1/ANXA6/COL11A2/EBF2	32	1377
BP	GO:0048489	synaptic vesicle transport	0.00726216	43/18862	0.000861876	0.0930081	0.0880163	SNAP91/MAP2/DNM1/LIN7A/MX1/SYNJ1/MX2/PRKN/LRRK2/DNM3	10	1377
BP	GO:0006939	smooth muscle contraction	0.0123457	100/18862	0.000870929	0.0930081	0.0880163	EDN1/CHRNA3/P2RX3/TACR1/MKKS/EDN2/SPX/HTR7/TPCN2/ARHGAP42/PTAFR/ORMDL3/ZDHHC21/HTR1D/SLC8A1/ADRA2C/ADRA2B	17	1377
BP	GO:0090596	sensory organ morphogenesis	0.0232389	244/18862	0.000909934	0.0930081	0.0880163	NTN1/FGFR2/LRP6/MYO3B/EDN1/PDE6C/MYO3A/BMP7/RPGRIP1L/PTN/HOXA1/SOBP/OTX1/PLS1/HOXC13/NRL/CRB1/GDF11/FOXF2/MYO7A/WNT9A/COL8A1/SDK1/NTRK2/ROM1/MEGF11/INTU/PITX2/TSHZ1/NF1/LHFPL5/RORB	32	1377
BP	GO:0050807	regulation of synapse organization	0.0203341	204/18862	0.000917241	0.0930081	0.0880163	FYN/CAMK2B/NTN1/ADGRL1/ZDHHC15/PTN/ASIC2/LRFN3/KIF1A/ADGRB3/CLSTN3/NTRK2/GPM6A/GRID2/CLSTN2/KALRN/LRFN5/ZNF804A/CDK5R1/ADGRB1/FLRT2/LRRK2/IL1RAPL2/NLGN3/NTNG2/DNM3/GRIN2B/SRCIN1	28	1377
BP	GO:0007158	neuron cell-cell adhesion	0.0043573	17/18862	0.00091847	0.0930081	0.0880163	NRXN3/NRXN2/CNTN4/ASTN2/CDK5R1/NLGN3	6	1377
BP	GO:0032305	positive regulation of icosanoid secretion	0.0043573	17/18862	0.00091847	0.0930081	0.0880163	PLA2G10/EDN1/NTSR1/MAP2K6/TNFSF11/CYP4F2	6	1377
CC	GO:0005875	microtubule associated complex	0.0145128	161/19520	0.00807628	0.0951386	0.0855236	RANBP9/DNAH5/DCX/MAP2/ODAD1/DNAH11/DNAH6/KIF21B/DNAH7/DNAH8/KIF25/EML2/KIF1A/INCENP/DNAI4/DRC1/DNAH3/KIF7/KIFC2/DNHD1/KIF13B	21	1447
MF	GO:0004181	metallocarboxypeptidase activity	0.00500357	29/18337	0.00520237	0.0952804	0.0887344	VASH1/NAALAD2/CPXM1/CPXM2/VASH2/CPA5/AGBL1	7	1399
CC	GO:0030016	myofibril	0.0186593	224/19520	0.00852456	0.096578	0.0868175	MYOM2/ABCC9/KCNN2/MMP2/JPH1/PYROXD1/LRRC39/TMOD2/TNNT3/SYNE1/MYO18B/MYBPC3/MYOM3/ANKRD1/JPH2/PGM5/TTN/SYNC/SIMC1/SYNPO2/DES/SYNM/SLC8A1/NEB/PDE4B/MYBPC1/NOS1AP	27	1447
CC	GO:0030017	sarcomere	0.0172771	203/19520	0.00852641	0.096578	0.0868175	MYOM2/ABCC9/KCNN2/MMP2/JPH1/PYROXD1/LRRC39/TMOD2/TNNT3/SYNE1/MYO18B/MYBPC3/MYOM3/ANKRD1/JPH2/PGM5/TTN/SYNC/SIMC1/SYNPO2/DES/SLC8A1/NEB/PDE4B/NOS1AP	25	1447
CC	GO:0099060	integral component of postsynaptic specialization membrane	0.00760193	66/19520	0.0087707	0.0974706	0.0876199	GABRA3/CDH10/LRFN3/CLSTN3/GABRB2/GRID2/CLSTN2/LRFN5/ERBB4/ADRA2C/KCND2	11	1447
MF	GO:0015347	sodium-independent organic anion transmembrane transporter activity	0.00357398	16/18337	0.00549913	0.0988843	0.0920907	SLCO1A2/SLCO1B3/SLCO2B1/SLCO6A1/SLCO1B7	5	1399
MF	GO:0015079	potassium ion transmembrane transporter activity	0.0150107	152/18337	0.00577215	0.10194	0.0949367	ABCC9/TMEM38A/SLC24A1/KCNN2/HCN2/SLC12A5/KCNH3/KCNH5/KCNN3/GRIK4/FXYD4/KCNJ6/KCNB1/KCNJ3/GRIK3/KCNAB3/KCNK7/KCNH8/KCND2/SLC24A3/AQP1	21	1399
BP	GO:0060485	mesenchyme development	0.0261438	287/18862	0.00103062	0.102432	0.0969342	MEOX1/KITLG/FGFR2/LRP6/EDN1/SEMA5B/WNT11/BAMBI/BMP7/RGCC/FOXF1/TGFBR1/AKNA/PBLD/GCNT2/PDGFRB/RDH10/BMP2/ALDH1A2/FOXF2/ACVRL1/FBXL17/SEMA3D/KBTBD8/TASOR/PITX2/TAPT1/ROBO1/ZFPM2/SEMA3E/BNC2/ERBB4/ZNF703/AMER1/SPRED3/ANXA6	36	1377
BP	GO:0060221	retinal rod cell differentiation	0.00363108	12/18862	0.00105551	0.102999	0.0974706	RPGRIP1L/PTN/NRL/NTRK2/RORB	5	1377
CC	GO:0033017	sarcoplasmic reticulum membrane	0.00552868	41/19520	0.00945749	0.103157	0.0927313	CAMK2B/TMEM38A/ATP2A3/JPH1/JPH2/AKAP6/TRDN/NOS1AP	8	1447
CC	GO:0035869	ciliary transition zone	0.00760193	67/19520	0.00980966	0.105053	0.0944356	SPATA7/CC2D2A/RPGRIP1L/NEK4/MYO7A/NPHP1/TMEM67/FAM161A/UNC119B/TMEM17/IFT140	11	1447
BP	GO:0046530	photoreceptor cell differentiation	0.0087146	60/18862	0.00114847	0.110069	0.104161	DCX/PDE6C/RPGRIP1L/PTN/DLX2/NRL/CRB1/MYO7A/NTRK2/ROM1/IFT140/RORB	12	1377
MF	GO:0030552	cAMP binding	0.00428878	23/18337	0.00636252	0.110395	0.102811	RAPGEF4/HCN2/RAPGEF2/PDE4D/POPDC2/PDE4B	6	1399
CC	GO:1902711	GABA-A receptor complex	0.00345542	19/19520	0.0107463	0.111123	0.0998922	GABRA3/GABRG2/GABRB2/GABRB1/GABRB3	5	1447
CC	GO:0000795	synaptonemal complex	0.00552868	42/19520	0.0109425	0.111123	0.0998922	TEX11/HSPA2/INCENP/SYCP2L/HORMAD2/SYCP2/SYCE3/RAD21L1	8	1447
CC	GO:0099086	synaptonemal structure	0.00552868	42/19520	0.0109425	0.111123	0.0998922	TEX11/HSPA2/INCENP/SYCP2L/HORMAD2/SYCP2/SYCE3/RAD21L1	8	1447
BP	GO:0060541	respiratory system development	0.0188816	188/18862	0.00122723	0.115399	0.109206	FGFR2/LRP6/PGR/WNT11/TAB1/SMPD3/FOXF1/RPGRIP1L/PTN/LOX/PDGFRB/RDH10/TBX4/THRA/EDN2/ALDH1A2/FGF2/GATA6/CCDC40/ABCA12/RSPO2/SPEF2/EDA/PKDCC/ABCA3/ZFPM2	26	1377
BP	GO:0014829	vascular associated smooth muscle contraction	0.00508352	24/18862	0.0012471	0.115399	0.109206	EDN1/MKKS/EDN2/ARHGAP42/ZDHHC21/SLC8A1/ADRA2B	7	1377
CC	GO:0098948	intrinsic component of postsynaptic specialization membrane	0.00760193	69/19520	0.0121689	0.115819	0.104114	GABRA3/CDH10/LRFN3/CLSTN3/GABRB2/GRID2/CLSTN2/LRFN5/ERBB4/ADRA2C/KCND2	11	1447
CC	GO:0098831	presynaptic active zone cytoplasmic component	0.00276434	13/19520	0.0124992	0.115819	0.104114	UNC13A/UNC13C/PPFIA3/ERC2	4	1447
CC	GO:0098992	neuronal dense core vesicle	0.00276434	13/19520	0.0124992	0.115819	0.104114	KIF1A/STXBP5L/CADPS/SCG2	4	1447
CC	GO:0043296	apical junction complex	0.0124395	137/19520	0.0125782	0.115819	0.104114	RPGRIP1L/CLDN15/TGFBR1/RAPGEF2/LIN7A/PARD3B/WNK4/CGNL1/CLDN10/MARVELD3/NPHP1/MPP7/MAGI1/SHROOM1/JAM3/CCDC85C/CLDN9/CLDN23	18	1447
CC	GO:0005640	nuclear outer membrane	0.00414651	27/19520	0.0125848	0.115819	0.104114	RETSAT/NAV3/SYNE1/UGT2B28/BOK/LTC4S	6	1447
CC	GO:0048787	presynaptic active zone membrane	0.00414651	27/19520	0.0125848	0.115819	0.104114	CDH10/CNTNAP1/LRFN3/GPM6A/NTNG1/NTNG2	6	1447
BP	GO:0006814	sodium ion transport	0.0225127	239/18862	0.00129969	0.118228	0.111883	SLC6A16/SLC24A1/SLC13A1/HCN2/SLC5A1/SLC10A1/NKAIN4/NALCN/FGF14/ASIC2/SLC4A9/WNK4/FGF13/HECW2/SLC4A10/FXYD4/CATSPER3/SLC5A10/SLC13A3/SPTBN4/SCNN1D/SLC9B2/SLC13A4/WNK2/PRKCE/SLC8A1/SLC24A3/NKAIN3/CACNA1H/SLC5A8/SLC6A14	31	1377
BP	GO:0050953	sensory perception of light stimulus	0.0210603	219/18862	0.00132814	0.118802	0.112426	SPATA7/MYO3B/SLC24A1/TYR/SEMA5B/PDE6C/MYO3A/CLIC5/RDH10/GJA3/OPN4/EML2/MKKS/NRL/CRB1/MYO7A/RGS16/SLC4A10/ROM1/PCDH15/CRYBA2/CACNB2/FAM161A/CNGB3/GRM8/CLN8/COL18A1/RD3/RORB	29	1377
CC	GO:1902710	GABA receptor complex	0.00345542	20/19520	0.0134708	0.122066	0.10973	GABRA3/GABRG2/GABRB2/GABRB1/GABRB3	5	1447
MF	GO:0019955	cytokine binding	0.0135811	136/18337	0.00744388	0.126931	0.11821	CRLF1/TNFRSF9/IL12RB2/CHRD/TGFBR1/GHR/IL1R2/GBP1/CXCR4/IL13RA2/IL11RA/IL18BP/FGF2/ACVRL1/IL22RA1/CXCR2/CCR10/CRLF2/TRIM16	19	1399
BP	GO:0042461	photoreceptor cell development	0.00726216	46/18862	0.00150037	0.127234	0.120406	DCX/PDE6C/RPGRIP1L/NRL/CRB1/MYO7A/NTRK2/ROM1/IFT140/RORB	10	1377
BP	GO:0001659	temperature homeostasis	0.0174292	171/18862	0.00151361	0.127234	0.120406	ACHE/NTSR1/MAP2K6/PRKAB1/TNFSF11/CXCR4/THRA/NR1D1/EDN2/GADD45G/PER2/NOVA1/PTH2R/PDGFC/LCN2/FOXO1/GJA1/PLCL2/ABHD6/SYK/TRPV2/ESRRG/DIO2/EBF2	24	1377
BP	GO:0042698	ovulation cycle	0.0087146	62/18862	0.00154899	0.127234	0.120406	PGR/ESR1/PTN/MAP2K6/INHBA/MMP19/ARRB2/GNRH1/GABRB1/GDF9/GPR149/SRC	12	1377
BP	GO:0048511	rhythmic process	0.0261438	294/18862	0.00158187	0.127234	0.120406	CRY1/USP2/PER3/OPN3/RORA/NFKB2/PHLPP1/PGR/ESR1/DBP/PTN/AHR/MAPK8/MAP2K6/KLF9/OPN4/INHBA/MMP19/NR1D1/PRKCG/PER2/ARRB2/FBXL17/GNRH1/NTRK2/HTR7/GABRB1/GDF9/TEF/GPR149/CDK5R1/BTBD9/KCND2/C3orf70/SRC/RORB	36	1377
BP	GO:0018108	peptidyl-tyrosine phosphorylation	0.0312273	369/18862	0.00159722	0.127234	0.120406	FGR/CRLF1/FYN/STAP1/KITLG/FGFR2/NCK2/TXK/CSK/IL7/MAP2K6/IL23A/NEDD9/GHR/PDGFRB/TEC/EGF/ARRB2/CBLC/PDGFC/EPHA1/NTRK2/BANK1/TTN/DMTN/ZFYVE28/FGFR4/DDR2/PKDCC/SPINK1/SYK/GRM5/AFAP1L2/PRKCE/PEAK1/BTC/SH3BP5L/ERBB4/AATK/LCK/SRC/CD24/SRCIN1	43	1377
BP	GO:0007567	parturition	0.00363108	13/18862	0.00161257	0.127234	0.120406	EDN1/PLA2G4C/KALRN/PTAFR/CRHR1	5	1377
BP	GO:0042362	fat-soluble vitamin biosynthetic process	0.00363108	13/18862	0.00161257	0.127234	0.120406	PLTP/CYP27B1/CYP27A1/GFI1/CYP2R1	5	1377
BP	GO:0060219	camera-type eye photoreceptor cell differentiation	0.00508352	25/18862	0.00162409	0.127234	0.120406	PDE6C/RPGRIP1L/PTN/NRL/NTRK2/ROM1/RORB	7	1377
BP	GO:2001222	regulation of neuron migration	0.00653595	39/18862	0.00164246	0.127234	0.120406	NEXMIF/CAMK2B/RAPGEF2/GNRH1/NTNG1/ERBB4/FLRT2/NRG3/NTNG2	9	1377
BP	GO:0048593	camera-type eye morphogenesis	0.0130719	115/18862	0.00166602	0.127234	0.120406	LRP6/PDE6C/BMP7/RPGRIP1L/PTN/NRL/CRB1/GDF11/FOXF2/WNT9A/COL8A1/SDK1/NTRK2/ROM1/MEGF11/PITX2/NF1/RORB	18	1377
BP	GO:0007018	microtubule-based movement	0.0312273	370/18862	0.00168318	0.127234	0.120406	DNAH5/MAP2/PLTP/ODAD1/CFAP69/DNAH11/RSPH4A/TACR1/DNAH6/KIF21B/DNAH7/DAW1/DNAH8/KIF25/MKKS/QRICH2/KIF1A/CCDC40/TPGS1/ARL8A/SPEF2/CATSPER3/DNAI4/SPAG17/FMN2/DRC1/DNAH3/STARD9/CCNYL1/SLC9B2/DPCD/CATSPER2/LDHC/KIF7/KIFC2/ZBBX/ODAD2/CATSPERD/DNHD1/IFT140/KIF13B/ODAD3/CFAP44	43	1377
MF	GO:0015081	sodium ion transmembrane transporter activity	0.0142959	146/18337	0.00762738	0.127616	0.118848	SLC24A1/SLC13A1/HCN2/SLC5A1/SLC10A1/NALCN/ASIC2/SLC4A9/SLC4A10/GRIK4/SLC5A10/SLC13A3/SCNN1D/GRIK3/SLC9B2/SLC13A4/SLC8A1/SLC24A3/CACNA1H/SLC5A8	20	1399
MF	GO:0022853	active ion transmembrane transporter activity	0.0185847	206/18337	0.00774211	0.127616	0.118848	SLC11A1/SLC24A1/SLC13A1/SLCO1A2/SLC15A1/SLC5A1/SLC10A1/SLCO1B3/SLC4A9/SLC36A1/SLC12A5/SLCO2B1/SLC4A10/ABCA12/SLC26A7/SLC5A10/SLC13A3/SLC9B2/SLC29A4/SLC13A4/CLCN5/SLC8A1/SLC24A3/SLCO6A1/SLC5A8/SLCO1B7	26	1399
MF	GO:0070696	transmembrane receptor protein serine/threonine kinase binding	0.00428878	24/18337	0.00794548	0.128821	0.119971	BMP7/INHBA/BMP2/SMAD6/GDF9/SRC	6	1399
BP	GO:0061180	mammary gland epithelium development	0.0087146	63/18862	0.00178869	0.133332	0.126176	NTN1/FGFR2/LRP6/PGR/ESR1/FOXF1/WNT3/TNFSF11/ROBO1/ERBB4/ZNF703/SRC	12	1377
CC	GO:0031045	dense core granule	0.00414651	28/19520	0.0150363	0.134187	0.120626	KIF1A/SPX/STXBP5L/CADPS/MYRIP/SCG2	6	1447
BP	GO:0016358	dendrite development	0.0217865	234/18862	0.0018495	0.134841	0.127604	FYN/PREX2/FSTL4/CAMK2B/DGKG/NTN1/NCK2/MAP2/CHRNA3/BMP7/ZDHHC15/PTN/RAPGEF2/MARK1/SLC12A5/KIF1A/ADGRB3/HECW2/DCDC2/SDK1/KLHL1/TNIK/C21orf91/KALRN/CTNND2/KNDC1/CDK5R1/LRRK2/DNM3/SRCIN1	30	1377
BP	GO:0018212	peptidyl-tyrosine modification	0.0312273	372/18862	0.0018673	0.134841	0.127604	FGR/CRLF1/FYN/STAP1/KITLG/FGFR2/NCK2/TXK/CSK/IL7/MAP2K6/IL23A/NEDD9/GHR/PDGFRB/TEC/EGF/ARRB2/CBLC/PDGFC/EPHA1/NTRK2/BANK1/TTN/DMTN/ZFYVE28/FGFR4/DDR2/PKDCC/SPINK1/SYK/GRM5/AFAP1L2/PRKCE/PEAK1/BTC/SH3BP5L/ERBB4/AATK/LCK/SRC/CD24/SRCIN1	43	1377
BP	GO:0043062	extracellular structure organization	0.0326797	394/18862	0.00188431	0.134841	0.127604	ITGA2B/NOX1/COL9A2/ADAMTS6/COL23A1/NFKB2/COL5A3/MMP2/RGCC/SMPD3/FOXF1/TGFBR1/KAZALD1/VWF/SMOC2/LOX/NID1/TEX14/MMP19/BMP2/SPINK5/FOXF2/LOXL4/FGF2/COL6A2/CTSK/COL8A1/ADAMTS12/ADAMTS3/SCUBE1/FGFR4/NPHS1/NTNG1/DDR2/JAM3/COL24A1/EFEMP2/COL18A1/FLRT2/NTNG2/LAMA2/NF1/COL11A2/COL15A1/COL28A1	45	1377
BP	GO:0007269	neurotransmitter secretion	0.0159768	155/18862	0.00201599	0.135552	0.128277	CHRNA3/CADPS2/RPH3A/SNPH/NRXN2/LIN7A/PRKCG/UNC13A/PPFIA1/UNC13C/PPFIA4/STXBP5L/DOC2A/SYNJ1/CADPS/CACNB2/CPLX1/PPFIA3/PRKN/BACE1/ERC2/LRRK2	22	1377
BP	GO:0099643	signal release from synapse	0.0159768	155/18862	0.00201599	0.135552	0.128277	CHRNA3/CADPS2/RPH3A/SNPH/NRXN2/LIN7A/PRKCG/UNC13A/PPFIA1/UNC13C/PPFIA4/STXBP5L/DOC2A/SYNJ1/CADPS/CACNB2/CPLX1/PPFIA3/PRKN/BACE1/ERC2/LRRK2	22	1377
BP	GO:0007411	axon guidance	0.0246914	277/18862	0.00201716	0.135552	0.128277	RANBP9/FYN/NRXN3/NTN1/PLA2G10/SEMA5B/BMP7/WNT3/GAB1/CXCR4/PLXNA3/CNTN6/CHL1/RNF165/CNTN4/PIK3R1/EPHA1/SEMA3D/ROBO3/UNC5D/ISL2/KALRN/SPTBN4/RHOH/ROBO1/SEMA3E/PIK3CD/GAP43/CDK5R1/FLRT2/LAMA2/SRC/ZSWIM8/CRPPA	34	1377
BP	GO:0007601	visual perception	0.0203341	215/18862	0.00204322	0.135552	0.128277	SPATA7/MYO3B/SLC24A1/TYR/SEMA5B/PDE6C/MYO3A/CLIC5/RDH10/GJA3/OPN4/EML2/MKKS/NRL/CRB1/MYO7A/RGS16/SLC4A10/ROM1/CRYBA2/CACNB2/FAM161A/CNGB3/GRM8/CLN8/COL18A1/RD3/RORB	28	1377
BP	GO:0051897	positive regulation of protein kinase B signaling	0.0174292	175/18862	0.00207609	0.135552	0.128277	FYN/KITLG/FGFR2/ESR1/TGFBR1/GAB1/GCNT2/PDGFRB/TNFSF11/FGF5/FGF2/EGF/ARRB2/PIK3R1/PIK3AP1/FGFR4/FGF19/MYORG/PIK3CD/BTC/ERBB4/LCK/FAM110C/SRC	24	1377
BP	GO:0045229	external encapsulating structure organization	0.0326797	396/18862	0.00208094	0.135552	0.128277	ITGA2B/NOX1/COL9A2/ADAMTS6/COL23A1/NFKB2/COL5A3/MMP2/TGM1/RGCC/SMPD3/FOXF1/TGFBR1/KAZALD1/VWF/SMOC2/LOX/NID1/MMP19/BMP2/SPINK5/FOXF2/LOXL4/FGF2/COL6A2/CTSK/COL8A1/ADAMTS12/ADAMTS3/SCUBE1/FGFR4/NPHS1/NTNG1/DDR2/JAM3/COL24A1/EFEMP2/COL18A1/FLRT2/NTNG2/LAMA2/NF1/COL11A2/COL15A1/COL28A1	45	1377
BP	GO:0014033	neural crest cell differentiation	0.0108932	90/18862	0.0020963	0.135552	0.128277	KITLG/LRP6/EDN1/SEMA5B/BMP7/RDH10/ALDH1A2/FBXL17/SEMA3D/KBTBD8/PITX2/TAPT1/SEMA3E/ERBB4/ANXA6	15	1377
BP	GO:0014068	positive regulation of phosphatidylinositol 3-kinase signaling	0.0108932	90/18862	0.0020963	0.135552	0.128277	FGR/FYN/GAB1/PDGFRB/PRR5L/FGF2/EGF/PDGFC/PIK3R1/NTRK2/PIK3AP1/PIK3CD/ERBB4/PRR5/SRC	15	1377
BP	GO:0097485	neuron projection guidance	0.0246914	278/18862	0.00214144	0.136348	0.12903	RANBP9/FYN/NRXN3/NTN1/PLA2G10/SEMA5B/BMP7/WNT3/GAB1/CXCR4/PLXNA3/CNTN6/CHL1/RNF165/CNTN4/PIK3R1/EPHA1/SEMA3D/ROBO3/UNC5D/ISL2/KALRN/SPTBN4/RHOH/ROBO1/SEMA3E/PIK3CD/GAP43/CDK5R1/FLRT2/LAMA2/SRC/ZSWIM8/CRPPA	34	1377
BP	GO:0043010	camera-type eye development	0.02687	310/18862	0.00215941	0.136348	0.12903	MYOM2/LRP6/DCX/ACHE/PDE6C/BMP7/RPGRIP1L/PTN/TGFBR1/PDGFRB/DLX2/RDH10/OPN4/INHBA/ALDH1A2/NRL/CRB1/GDF11/FOXF2/FGF2/ACVRL1/WNT9A/NPHP1/COL8A1/SDK1/NTRK2/ROM1/GPM6A/MEGF11/CRYBA2/PITX2/CLN8/IFT140/SPRED3/NF1/RD3/RORB	37	1377
CC	GO:0097729	9+2 motile cilium	0.0110574	120/19520	0.0157579	0.138528	0.124528	AK2/DNAH5/CATSPERG/CFAP69/DNAH11/SPATA6L/TACR1/DNAH8/QRICH2/SPATA6/SPEF2/SLC9B2/AK8/CATSPERD/CATSPERE/SAXO2	16	1447
CC	GO:0043204	perikaryon	0.0131306	151/19520	0.016243	0.138745	0.124723	NTSR1/OPN4/CPNE5/AZIN2/SLC4A10/GLRA3/GNRH1/ASTN2/KCNB1/GRIK3/CPLX1/CTNND2/KNDC1/GAP43/CDK5R1/KCND2/SORCS2/RTN4RL2/LRRK2	19	1447
CC	GO:0005912	adherens junction	0.0145128	172/19520	0.0164056	0.138745	0.124723	CDH10/CDH20/LIN7A/CDH9/PARD3B/CNN3/CDHR3/AJUBA/CRB1/NPHP1/CDH18/TMEM47/MPP7/MAGI1/PGM5/SPTBN4/S100A11/SHROOM1/CTNND2/SYNM/CCDC85C	21	1447
CC	GO:0000800	lateral element	0.00276434	14/19520	0.0164892	0.138745	0.124723	INCENP/SYCP2L/SYCP2/RAD21L1	4	1447
MF	GO:0005516	calmodulin binding	0.0178699	198/18337	0.00884955	0.141165	0.131466	CAMK2B/MAP2/KCNN2/MYO3A/MYH14/RASGRF2/PDE1A/CNN3/MYO5C/UNC13A/MYO7A/UNC13C/KCNH5/RGS16/KCNN3/RIT2/CAMK4/NRGN/PDE1C/TTN/SPATA17/PHKG1/GAP43/SNTB1/SLC8A1	25	1399
BP	GO:0007043	cell-cell junction assembly	0.0152505	147/18862	0.00232456	0.143433	0.135735	CDH10/WNT11/CDH20/CLDN15/CNTNAP1/CDH9/CDHR3/DSG1/CLDN10/MARVELD3/NPHP1/CDH18/MPP7/GJA1/GJB2/JAM3/CTNND2/UGT8/ZNF703/CLDN9/CLDN23	21	1377
BP	GO:0051924	regulation of calcium ion transport	0.0217865	238/18862	0.00240111	0.143433	0.135735	FYN/HOMER3/CAMK2B/TMEM38A/NTSR1/FGF14/JPH1/P2RX3/PDE4D/PDGFRB/CXCR4/HSPA2/CRACR2A/EGF/ARRB2/XCL1/JPH2/AKAP6/GJA1/SPINK1/CACNB2/PRKCE/CACNB4/SLC8A1/PDE4B/TRDN/TRPV2/NOS1AP/PLPP4/CRHR1	30	1377
BP	GO:0007156	homophilic cell adhesion via plasma membrane adhesion molecules	0.016703	167/18862	0.00240525	0.143433	0.135735	CDH10/CDH20/PCDH11X/CDH9/PCDH12/CDHR3/CNTN6/DSG1/CLSTN3/CNTN4/IGSF11/CDH18/SDK1/KIRREL3/PCDH15/ROBO3/CLSTN2/FAT3/CDH16/PCDH7/ROBO1/FAT4/PCDHGA1	23	1377
BP	GO:0048736	appendage development	0.016703	167/18862	0.00240525	0.143433	0.135735	FGFR2/LRP6/BMP7/RPGRIP1L/WNT3/KAT2A/PRKAB1/RDH10/TBX4/HOXC13/ALDH1A2/FRAS1/RNF165/AFF3/RSPO2/PKDCC/INTU/PITX2/ZNF219/ZNRF3/KREMEN1/NR2F2/IFT140	23	1377
BP	GO:0060173	limb development	0.016703	167/18862	0.00240525	0.143433	0.135735	FGFR2/LRP6/BMP7/RPGRIP1L/WNT3/KAT2A/PRKAB1/RDH10/TBX4/HOXC13/ALDH1A2/FRAS1/RNF165/AFF3/RSPO2/PKDCC/INTU/PITX2/ZNF219/ZNRF3/KREMEN1/NR2F2/IFT140	23	1377
MF	GO:0043548	phosphatidylinositol 3-kinase binding	0.00500357	32/18337	0.00918399	0.144174	0.134269	FYN/PIK3IP1/PDGFRB/PIK3R1/PIK3AP1/NLRC3/LCK	7	1399
BP	GO:0048738	cardiac muscle tissue development	0.0196078	208/18862	0.00254631	0.14933	0.141316	CTDP1/FGFR2/EDN1/BMP7/NDRG4/TGFBR1/KAT2A/PDGFRB/BMP2/ALDH1A2/MYO18B/MYBPC3/FGF2/GATA6/ARRB2/ANKRD1/TENM4/JPH2/AKAP6/GJA1/TTN/ZFPM2/ERBB4/ZFPM1/SLC8A1/NEB/MAPK11	27	1377
BP	GO:0019722	calcium-mediated signaling	0.0188816	198/18862	0.00257829	0.14933	0.141316	HOMER3/ADGRL1/TMEM38A/EDN1/P2RX3/PLEK/GBP1/TNFSF11/CXCR4/EDN2/AKAP6/RIT2/DMTN/RCAN1/TPCN2/SYK/SAMD14/GRM5/EIF2AK3/AZU1/RCAN2/CXCR2/SLC8A1/CCR10/LRRK2/GRIN2B	26	1377
BP	GO:0021591	ventricular system development	0.00508352	27/18862	0.00263852	0.14933	0.141316	DNAH5/RPGRIP1L/RAPGEF2/AK8/DPCD/ODAD2/AQP1	7	1377
BP	GO:0035235	ionotropic glutamate receptor signaling pathway	0.00508352	27/18862	0.00263852	0.14933	0.141316	GRIA3/GRIK4/GRID2/GRIA4/GRIK3/CDK5R1/GRIN2B	7	1377
BP	GO:0030900	forebrain development	0.0297749	357/18862	0.00264326	0.14933	0.141316	FYN/DNAH5/FGFR2/LRP6/CSNK2A2/RPGRIP1L/PTN/AKNA/KAT2A/RAPGEF2/HTRA2/OTX1/DLX2/CXCR4/INHBA/BMP2/MKKS/ALDH1A2/FGF13/KIF1A/PLXNA3/SLC4A10/NTRK2/KIRREL3/NRGN/C21orf91/PITX2/DPCD/ROBO1/CDK5R1/ERBB4/SLC8A1/NR2F2/NRG3/LRRK2/FAT4/NF1/SRC/HSD3B1/CCDC85C/AQP1	41	1377
BP	GO:0048813	dendrite morphogenesis	0.0145243	139/18862	0.00267835	0.149736	0.1417	FYN/PREX2/CAMK2B/MAP2/CHRNA3/ZDHHC15/PTN/RAPGEF2/KIF1A/ADGRB3/HECW2/DCDC2/TNIK/KALRN/CTNND2/KNDC1/CDK5R1/LRRK2/DNM3/SRCIN1	20	1377
BP	GO:0006836	neurotransmitter transport	0.0196078	209/18862	0.0027261	0.150706	0.142617	SLC6A16/CHRNA3/CADPS2/RPH3A/SNPH/NRXN2/LIN7A/PRKCG/UNC13A/PPFIA1/PER2/UNC13C/PPFIA4/STXBP5L/DOC2A/SYNJ1/CADPS/SLC29A4/CACNB2/CPLX1/RAB3B/PPFIA3/CLN8/PRKN/BACE1/ERC2/LRRK2	27	1377
BP	GO:0007188	adenylate cyclase-modulating G protein-coupled receptor signaling pathway	0.0210603	230/18862	0.00279616	0.150706	0.142617	MARCO/LPAR2/ADGRL1/EDN1/PTHLH/VIPR2/RAPGEF2/PDE4D/ADGRE2/ADM2/RAMP1/ADGRB3/MRAP2/GPR161/PTH2R/RIT2/ADGRF1/PTGER1/GRIK3/ADRA1B/RXFP1/HTR1D/GRM8/ADGRB1/ADGRG3/ADRA2C/PDE4B/CRHR1/ADRA2B	29	1377
BP	GO:0098657	import into cell	0.0210603	230/18862	0.00279616	0.150706	0.142617	FYN/ABCC9/SLC24A1/SLC15A1/HCN2/SLC5A1/NTSR1/DNM1/SLC36A1/SLC12A5/WNK4/PER2/SPX/SLC27A2/SLC39A12/KCNJ6/MX1/KCNJ3/SLC29A4/WNK2/RAB3B/CLN8/SLC8A1/MX2/PRKN/TRPV2/DNM3/NEURL1B/SLC6A14	29	1377
BP	GO:0007612	learning	0.0137981	130/18862	0.00282448	0.150706	0.142617	FYN/NRXN3/NTSR1/NDRG4/PTN/NRXN2/SLC12A5/FGF13/MEIS2/ADGRB3/NTRK2/NRGN/SYNJ1/KALRN/GRM5/CLN8/PRKN/NLGN3/NF1	19	1377
BP	GO:0060042	retina morphogenesis in camera-type eye	0.00798838	58/18862	0.00283609	0.150706	0.142617	LRP6/PDE6C/RPGRIP1L/PTN/NRL/CRB1/SDK1/NTRK2/ROM1/MEGF11/RORB	11	1377
BP	GO:0048762	mesenchymal cell differentiation	0.0210603	231/18862	0.00298066	0.155975	0.147604	KITLG/FGFR2/LRP6/EDN1/SEMA5B/WNT11/BAMBI/BMP7/RGCC/TGFBR1/AKNA/PBLD/GCNT2/RDH10/BMP2/ALDH1A2/FOXF2/FBXL17/SEMA3D/KBTBD8/TASOR/PITX2/TAPT1/SEMA3E/ERBB4/ZNF703/AMER1/SPRED3/ANXA6	29	1377
BP	GO:0031345	negative regulation of cell projection organization	0.0174292	180/18862	0.00302124	0.155975	0.147604	FYN/STAP1/FSTL4/NTN1/MAP2/SEMA5B/STMN2/WNT3/RAPGEF2/FGF13/PLXNA3/PTPRG/RIT2/SEMA3D/GFI1/SPRY3/MINAR1/SEMA3E/CDK5R1/KREMEN1/RTN4RL2/LRRK2/DNM3/GRIN2B	24	1377
BP	GO:0007389	pattern specification process	0.0341322	426/18862	0.00302244	0.155975	0.147604	MEOX1/DNAH5/FGFR2/LRP6/EDN1/WNT11/CHRD/MFNG/BMP7/MIB1/NDRG4/FOXF1/RPGRIP1L/DNAH11/TGFBR1/WNT3/KAT2A/OTX1/DLX2/HOXC13/DAW1/BMP2/MKKS/ALDH1A2/MEIS2/GDF11/SMAD6/ACVRL1/CCDC40/GPR161/DRC1/TASOR/INTU/PITX2/SOX17/ANKS6/DPCD/ODAD2/ROBO1/MLLT3/ERBB4/TSHZ1/NR2F2/NRG3/IFT140/XRCC2/ODAD3	47	1377
BP	GO:0030198	extracellular matrix organization	0.0319535	393/18862	0.00306814	0.156826	0.148409	ITGA2B/NOX1/COL9A2/ADAMTS6/COL23A1/NFKB2/COL5A3/MMP2/RGCC/SMPD3/FOXF1/TGFBR1/KAZALD1/VWF/SMOC2/LOX/NID1/MMP19/BMP2/SPINK5/FOXF2/LOXL4/FGF2/COL6A2/CTSK/COL8A1/ADAMTS12/ADAMTS3/SCUBE1/FGFR4/NPHS1/NTNG1/DDR2/JAM3/COL24A1/EFEMP2/COL18A1/FLRT2/NTNG2/LAMA2/NF1/COL11A2/COL15A1/COL28A1	44	1377
BP	GO:0036158	outer dynein arm assembly	0.0043573	21/18862	0.00312818	0.156873	0.148454	DNAH5/ODAD1/DAW1/DNAH8/ODAD2/ODAD3	6	1377
BP	GO:2001056	positive regulation of cysteine-type endopeptidase activity	0.0152505	151/18862	0.00322666	0.156873	0.148454	CASP10/FYN/ATP2A3/TBC1D10A/TRADD/CARD8/HTRA2/EGLN3/S100A8/ST18/SYK/FADD/LGALS9/ROBO1/EIF2AK3/BOK/ACER2/CASC2/LCK/CARD9/GRIN2B	21	1377
BP	GO:0061097	regulation of protein tyrosine kinase activity	0.0108932	94/18862	0.00323832	0.156873	0.148454	FYN/STAP1/NCK2/NEDD9/EGF/CBLC/NTRK2/ZFYVE28/GRM5/AFAP1L2/BTC/SH3BP5L/SRC/CD24/SRCIN1	15	1377
BP	GO:0006940	regulation of smooth muscle contraction	0.00798838	59/18862	0.00326076	0.156873	0.148454	EDN1/CHRNA3/TACR1/EDN2/SPX/ARHGAP42/PTAFR/ORMDL3/ZDHHC21/ADRA2C/ADRA2B	11	1377
BP	GO:0048488	synaptic vesicle endocytosis	0.00798838	59/18862	0.00326076	0.156873	0.148454	SNAP91/DNM1/VAMP4/MX1/SYNJ1/MX2/BTBD9/LRRK2/BTBD8/NLGN3/DNM3	11	1377
BP	GO:0140238	presynaptic endocytosis	0.00798838	59/18862	0.00326076	0.156873	0.148454	SNAP91/DNM1/VAMP4/MX1/SYNJ1/MX2/BTBD9/LRRK2/BTBD8/NLGN3/DNM3	11	1377
BP	GO:0001754	eye photoreceptor cell differentiation	0.00653595	43/18862	0.00335917	0.156873	0.148454	PDE6C/RPGRIP1L/PTN/NRL/CRB1/MYO7A/NTRK2/ROM1/RORB	9	1377
BP	GO:0016339	calcium-dependent cell-cell adhesion via plasma membrane cell adhesion molecules	0.00653595	43/18862	0.00335917	0.156873	0.148454	CDH10/CDH20/CDH9/PCDH12/CDHR3/AJUBA/DSG1/CDH18/CDH16	9	1377
BP	GO:0022602	ovulation cycle process	0.00653595	43/18862	0.00335917	0.156873	0.148454	PGR/ESR1/MAP2K6/INHBA/MMP19/ARRB2/GDF9/GPR149/SRC	9	1377
BP	GO:0010977	negative regulation of neuron projection development	0.0137981	132/18862	0.00336136	0.156873	0.148454	FSTL4/NTN1/MAP2/SEMA5B/STMN2/WNT3/FGF13/PLXNA3/PTPRG/RIT2/SEMA3D/GFI1/MINAR1/SEMA3E/CDK5R1/KREMEN1/RTN4RL2/LRRK2/DNM3	19	1377
MF	GO:0005201	extracellular matrix structural constituent	0.0157255	170/18337	0.0102535	0.158448	0.147562	COL9A2/COL23A1/COL5A3/VWF/NID1/COL21A1/FRAS1/COL6A2/COL8A1/ABI3BP/ZPLD1/COL24A1/EFEMP2/MMRN2/COL18A1/COL25A1/LAMA2/COL11A2/COL15A1/COL6A6/COL28A1/SPON1	22	1399
BP	GO:0023061	signal release	0.037037	475/18862	0.00361193	0.167114	0.158145	CRY1/PLA2G10/EDN1/CHRNA3/CADPS2/RPH3A/RAPGEF4/SNPH/SYTL4/SMPD3/GCK/RAB11FIP2/MAP2K6/NRXN2/LIN7A/GPLD1/TNFSF11/INHBA/NR1D1/PRKCG/UNC13A/PPFIA1/PER2/UNC13C/SIRT3/CAPN10/PPFIA4/STXBP5L/DOC2A/GJA1/KCNB1/SYNJ1/KALRN/CADPS/SLC9B2/GDF9/SYK/CACNB2/STXBP4/CPLX1/MYRIP/PRKCE/PPFIA3/ADRA2C/PRKN/BACE1/ERC2/LRRK2/CACNA1E/CRHR1/ADRA2B	51	1377
BP	GO:0045576	mast cell activation	0.00798838	60/18862	0.00373495	0.169877	0.160759	FGR/FOXF1/CLNK/IL13RA2/ADGRE2/ENPP3/SYK/RHOH/LGALS9/PIK3CD/CRLF2	11	1377
BP	GO:0061098	positive regulation of protein tyrosine kinase activity	0.00798838	60/18862	0.00373495	0.169877	0.160759	FYN/STAP1/NEDD9/EGF/NTRK2/GRM5/AFAP1L2/BTC/SRC/CD24/SRCIN1	11	1377
BP	GO:0030324	lung development	0.0159768	163/18862	0.0037905	0.170955	0.161779	FGFR2/PGR/WNT11/TAB1/SMPD3/FOXF1/PTN/LOX/PDGFRB/RDH10/TBX4/THRA/EDN2/ALDH1A2/FGF2/GATA6/CCDC40/ABCA12/RSPO2/PKDCC/ABCA3/ZFPM2	22	1377
BP	GO:0007611	learning or memory	0.0210603	235/18862	0.00382581	0.17111	0.161926	FYN/NRXN3/RASGRF1/BRINP1/NTSR1/NDRG4/PTN/KAT2A/NRXN2/SLC12A5/THRA/PRKCG/TMOD2/FGF13/MEIS2/ADGRB3/NTRK2/CAMK4/ADGRF1/NRGN/SYNJ1/KALRN/GRM5/CLN8/BTBD9/PRKN/NLGN3/NF1/GRIN2B	29	1377
BP	GO:0003015	heart process	0.0246914	289/18862	0.00400605	0.173829	0.1645	FYN/ABCC9/TMEM38A/ATP2A3/EDN1/KCNN2/MAP2K6/PDE4D/POPDC2/CXCR4/THRA/EDN2/FGF13/SPX/MYBPC3/FXYD4/GJA1/TTN/CACNA2D3/SPTBN4/KCNJ3/CACNB2/ADRA1B/GAA/VEGFB/DES/CACNB4/SLC8A1/KCND2/PDE4B/TRDN/CACNA1H/SRC/NOS1AP	34	1377
BP	GO:0042359	vitamin D metabolic process	0.0043573	22/18862	0.00403908	0.173829	0.1645	CYP24A1/CUBN/CYP27B1/CYP27A1/GFI1/CYP2R1	6	1377
BP	GO:0010675	regulation of cellular carbohydrate metabolic process	0.0145243	144/18862	0.00404857	0.173829	0.1645	CRY1/RORA/NTSR1/MLYCD/GCK/KAT2A/GPLD1/PLEK/CBFA2T3/KHK/IGFBP4/RANBP2/PPP1R3A/GPT/PTAFR/PRKCE/ERFE/PRKN/SRC/PPP1R3G	20	1377
BP	GO:0106106	cold-induced thermogenesis	0.0145243	144/18862	0.00404857	0.173829	0.1645	ACHE/MAP2K6/PRKAB1/CXCR4/THRA/NR1D1/GADD45G/PER2/NOVA1/PTH2R/PDGFC/LCN2/GJA1/PLCL2/ABHD6/SYK/TRPV2/ESRRG/DIO2/EBF2	20	1377
BP	GO:0120161	regulation of cold-induced thermogenesis	0.0145243	144/18862	0.00404857	0.173829	0.1645	ACHE/MAP2K6/PRKAB1/CXCR4/THRA/NR1D1/GADD45G/PER2/NOVA1/PTH2R/PDGFC/LCN2/GJA1/PLCL2/ABHD6/SYK/TRPV2/ESRRG/DIO2/EBF2	20	1377
BP	GO:0034776	response to histamine	0.00290487	10/18862	0.00415444	0.174431	0.165069	GABRG2/GABRB2/GABRB1/GABRB3	4	1377
BP	GO:0042368	vitamin D biosynthetic process	0.00290487	10/18862	0.00415444	0.174431	0.165069	CYP27B1/CYP27A1/GFI1/CYP2R1	4	1377
BP	GO:0010959	regulation of metal ion transport	0.0217865	247/18862	0.00417563	0.174431	0.165069	FYN/HOMER3/CAMK2B/TMEM38A/NTSR1/FGF14/JPH1/P2RX3/PDE4D/PDGFRB/CXCR4/HSPA2/CRACR2A/EGF/ARRB2/XCL1/JPH2/AKAP6/GJA1/SPINK1/CACNB2/PRKCE/CACNB4/SLC8A1/PDE4B/TRDN/TRPV2/NOS1AP/PLPP4/CRHR1	30	1377
BP	GO:0046777	protein autophosphorylation	0.0203341	226/18862	0.00419258	0.174431	0.165069	FGR/CAMK2B/FGFR2/TXK/ULK2/MYO3A/CSK/PDGFRB/PIKFYVE/PRKCG/TEC/PDGFC/EPHA1/TAF1/NTRK2/CAMK4/TNIK/FGFR4/DDR2/WNK2/EIF2AK3/PEAK1/TNK1/ERBB4/AATK/LRRK2/SRC/MAP3K3	28	1377
BP	GO:1903522	regulation of blood circulation	0.0246914	290/18862	0.0042291	0.174597	0.165226	ABCC9/TMEM38A/ATP2A3/EDN1/KCNN2/ASIC2/PDE4D/POPDC2/THRA/EDN2/FGF13/PER2/SPX/FXYD4/GJA1/CACNA2D3/SPTBN4/KCNJ3/ARHGAP42/CACNB2/PTAFR/ADRA1B/GAA/DES/ZDHHC21/CACNB4/SLC8A1/ADRA2C/KCND2/PDE4B/TRDN/CACNA1H/NOS1AP/ADRA2B	34	1377
BP	GO:0019229	regulation of vasoconstriction	0.00798838	61/18862	0.00426263	0.174638	0.165265	EDN1/ASIC2/EDN2/PER2/GJA1/ARHGAP42/PTAFR/ADRA1B/ZDHHC21/ADRA2C/ADRA2B	11	1377
CC	GO:0043679	axon terminus	0.0103663	114/19520	0.0211848	0.175744	0.157983	SCGN/NTSR1/P2RX3/PRKCG/UNC13A/UNC13C/SLC4A10/GNRH1/NTRK2/SYNJ1/GRIK3/CPLX1/SLC8A1/ADRA2C/LRRK2	15	1447
MF	GO:0001223	transcription coactivator binding	0.00428878	26/18337	0.0119265	0.175818	0.163738	RORA/PGR/ESR1/AHR/FOXO1/TERT	6	1399
MF	GO:0017025	TBP-class protein binding	0.00428878	26/18337	0.0119265	0.175818	0.163738	TAF11/ESR1/AHR/THRA/TAF1/GTF2A1	6	1399
MF	GO:0004890	GABA-A receptor activity	0.00357398	19/18337	0.0120886	0.175818	0.163738	GABRA3/GABRG2/GABRB2/GABRB1/GABRB3	5	1399
MF	GO:0030296	protein tyrosine kinase activator activity	0.00357398	19/18337	0.0120886	0.175818	0.163738	EGF/GRM5/AFAP1L2/NRG3/CD24	5	1399
BP	GO:0060041	retina development in camera-type eye	0.0145243	145/18862	0.00438272	0.177349	0.167831	LRP6/DCX/ACHE/PDE6C/RPGRIP1L/PTN/PDGFRB/DLX2/NRL/CRB1/ACVRL1/NPHP1/SDK1/NTRK2/ROM1/GPM6A/MEGF11/CLN8/RD3/RORB	20	1377
BP	GO:0120162	positive regulation of cold-induced thermogenesis	0.0108932	97/18862	0.00439491	0.177349	0.167831	ACHE/PRKAB1/CXCR4/THRA/GADD45G/PER2/PTH2R/PDGFC/LCN2/GJA1/SYK/TRPV2/ESRRG/DIO2/EBF2	15	1377
BP	GO:0003407	neural retina development	0.0087146	70/18862	0.00445397	0.177477	0.167952	PDE6C/RPGRIP1L/PTN/DLX2/NRL/CRB1/SDK1/NTRK2/ROM1/GPM6A/MEGF11/RORB	12	1377
BP	GO:0015849	organic acid transport	0.02687	324/18862	0.00454663	0.177477	0.167952	SLC11A1/PLA2G10/EDN1/SLCO1A2/SLC10A1/NTSR1/MAP2K6/SLCO1B3/TNFSF11/SLC36A1/PPFIA1/PER2/TRPC4/SPX/SLCO2B1/SLC27A2/PPFIA4/NFKBIE/SLC26A7/PLIN2/NTRK2/GJA1/SLC13A3/SLC29A4/SYK/CPLX1/LRRC8E/LRRC8D/PPFIA3/ERFE/CLN8/SLC25A21/CYP4F2/SLC25A29/SLC5A8/SLCO1B7/SLC6A14	37	1377
BP	GO:0030728	ovulation	0.00363108	16/18862	0.00455162	0.177477	0.167952	PGR/INHBA/MMP19/TNFAIP6/GPR149	5	1377
BP	GO:0043252	sodium-independent organic anion transport	0.00363108	16/18862	0.00455162	0.177477	0.167952	SLCO1A2/SLCO1B3/SLCO2B1/SLCO6A1/SLCO1B7	5	1377
BP	GO:0009855	determination of bilateral symmetry	0.0130719	126/18862	0.00459868	0.177477	0.167952	DNAH5/MIB1/NDRG4/FOXF1/RPGRIP1L/DNAH11/DAW1/MKKS/ALDH1A2/CCDC40/DRC1/PITX2/SOX17/ANKS6/DPCD/ODAD2/IFT140/ODAD3	18	1377
BP	GO:0006775	fat-soluble vitamin metabolic process	0.00653595	45/18862	0.00462955	0.177477	0.167952	CYP24A1/PLTP/CUBN/CYP27B1/ALDH1A2/CYP27A1/GFI1/CYP2R1/CYP4F2	9	1377
BP	GO:0032570	response to progesterone	0.00653595	45/18862	0.00462955	0.177477	0.167952	CATSPERG/PTN/DSG1/CATSPER3/GABRB1/GJB2/CATSPER2/CATSPERD/SRC	9	1377
BP	GO:0035265	organ growth	0.0159768	166/18862	0.00472839	0.179981	0.170321	CTDP1/FGFR2/EDN1/ESR1/NDRG4/SMPD3/IL7/TGFBR1/PDGFRB/FGF2/GATA6/RSPO2/TENM4/AKAP6/GJA1/DDR2/ZFPM2/BNC2/ERBB4/MAPK11/OSTN/ANXA6	22	1377
BP	GO:0019933	cAMP-mediated signaling	0.00798838	62/18862	0.00484793	0.181793	0.172036	RAPGEF4/AHR/RAPGEF2/PDE4D/PEX5L/KSR1/AKAP6/PDE3B/PDE7B/PDE3A/PDE11A	11	1377
BP	GO:0033006	regulation of mast cell activation involved in immune response	0.00508352	30/18862	0.00499173	0.181793	0.172036	FGR/FOXF1/IL13RA2/ADGRE2/ENPP3/SYK/LGALS9	7	1377
BP	GO:0038111	interleukin-7-mediated signaling pathway	0.00508352	30/18862	0.00499173	0.181793	0.172036	IL7/BRWD1/H3C12/CRLF2/H3C8/H3C11/H3C1	7	1377
BP	GO:0001654	eye development	0.0290487	359/18862	0.00499777	0.181793	0.172036	MYOM2/LRP6/DCX/ACHE/PDE6C/BMP7/RPGRIP1L/PTN/TGFBR1/PDGFRB/DLX2/RDH10/OPN4/INHBA/ALDH1A2/NRL/MEIS2/CRB1/GDF11/FOXF2/MYO7A/FGF2/ACVRL1/WNT9A/NPHP1/COL8A1/SDK1/NTRK2/ROM1/GPM6A/MEGF11/CPAMD8/CRYBA2/PITX2/CLN8/IFT140/SPRED3/NF1/RD3/RORB	40	1377
BP	GO:0009799	specification of symmetry	0.0130719	127/18862	0.00500228	0.181793	0.172036	DNAH5/MIB1/NDRG4/FOXF1/RPGRIP1L/DNAH11/DAW1/MKKS/ALDH1A2/CCDC40/DRC1/PITX2/SOX17/ANKS6/DPCD/ODAD2/IFT140/ODAD3	18	1377
BP	GO:0014066	regulation of phosphatidylinositol 3-kinase signaling	0.0130719	127/18862	0.00500228	0.181793	0.172036	FGR/FYN/PIK3IP1/GAB1/PDGFRB/PRR5L/FGF2/EGF/PDGFC/PIK3R1/NTRK2/PIK3AP1/NLRC3/PIK3CD/ERBB4/PRR5/ENTPD5/SRC	18	1377
BP	GO:0014032	neural crest cell development	0.00944081	80/18862	0.00504508	0.181793	0.172036	KITLG/EDN1/SEMA5B/BMP7/RDH10/ALDH1A2/SEMA3D/KBTBD8/PITX2/TAPT1/SEMA3E/ERBB4/ANXA6	13	1377
BP	GO:0030323	respiratory tube development	0.0159768	167/18862	0.00508087	0.181793	0.172036	FGFR2/PGR/WNT11/TAB1/SMPD3/FOXF1/PTN/LOX/PDGFRB/RDH10/TBX4/THRA/EDN2/ALDH1A2/FGF2/GATA6/CCDC40/ABCA12/RSPO2/PKDCC/ABCA3/ZFPM2	22	1377
BP	GO:0050954	sensory perception of mechanical stimulus	0.0159768	167/18862	0.00508087	0.181793	0.172036	FYN/MYO3B/MYO3A/MYH14/HOXA1/ASIC2/SOBP/CLIC5/CXCR4/EML2/MKKS/MYO7A/GABRB2/DCDC2/PCDH15/SPTBN4/GJB2/BACE1/LHFPL3/LHFPL5/COL11A2/PJVK	22	1377
BP	GO:0097479	synaptic vesicle localization	0.00726216	54/18862	0.00518145	0.183156	0.173326	SNAP91/MAP2/DNM1/LIN7A/MX1/SYNJ1/MX2/PRKN/LRRK2/DNM3	10	1377
BP	GO:0006869	lipid transport	0.0355846	461/18862	0.0051872	0.183156	0.173326	CRY1/MSR1/PLA2G10/LRP6/EDN1/OSBPL6/SLCO1A2/SLC10A1/PLTP/NTSR1/ATP8B4/MAP2K6/SLCO1B3/PLSCR4/TNFSF11/INHBA/APOL3/PPFIA1/PER2/ANO3/SPX/SLCO2B1/EGF/SLC27A2/PPFIA4/ABCA12/ANO7/PLIN2/NTRK2/GJA1/ABCA10/ESYT3/PLSCR2/GDF9/SYK/ABCA3/CPLX1/LRRC8E/LRRC8D/PPFIA3/ERFE/ABCA13/CLN8/PRKN/CYP4F2/SLC5A8/SLCO1B7/XKR7/CRHR1	49	1377
CC	GO:0150034	distal axon	0.0214236	287/19520	0.0223995	0.183241	0.164722	RASGRF1/ADGRL1/MAP2/SCGN/NTSR1/STMN2/MYH14/P2RX3/KIF21B/PRKCG/TMOD2/FGF13/UNC13A/UNC13C/SLC4A10/GNRH1/NTRK2/GPM6A/SYNJ1/GRIK3/ATCAY/CPLX1/ZNF804A/GAP43/CDK5R1/SLC8A1/ADRA2C/ERC2/TRPV2/LRRK2/STMN3	31	1447
MF	GO:0022839	ion gated channel activity	0.00571837	42/18337	0.0128776	0.184579	0.171898	ANO2/ANO8/KCNN2/ASIC2/CLCA2/KCNN3/ANO7/CATSPER2	8	1399
BP	GO:0045216	cell-cell junction organization	0.0188816	209/18862	0.00535596	0.184977	0.175049	CDH10/WNT11/CDH20/CSK/CLDN15/TGFBR1/CNTNAP1/CDH9/CDHR3/DSG1/CLDN10/MARVELD3/NPHP1/CDH18/SDK1/MPP7/GJA1/GJB2/JAM3/CTNND2/UGT8/CADM2/ZNF703/SRC/CLDN9/CLDN23	26	1377
BP	GO:0015718	monocarboxylic acid transport	0.016703	178/18862	0.00537658	0.184977	0.175049	PLA2G10/EDN1/SLCO1A2/SLC10A1/NTSR1/MAP2K6/SLCO1B3/TNFSF11/PPFIA1/PER2/SLCO2B1/PPFIA4/NTRK2/GJA1/SYK/CPLX1/LRRC8E/LRRC8D/SLC16A13/PPFIA3/CLN8/SLC5A8/SLCO1B7	23	1377
BP	GO:0010463	mesenchymal cell proliferation	0.00580973	38/18862	0.00537663	0.184977	0.175049	FGFR2/WNT11/CHRD/BMP7/FOXF1/PTN/BMP2/FAT4	8	1377
BP	GO:0048286	lung alveolus development	0.00580973	38/18862	0.00537663	0.184977	0.175049	FGFR2/PGR/SMPD3/FOXF1/EDN2/GATA6/ABCA12/PKDCC	8	1377
BP	GO:0046942	carboxylic acid transport	0.0239651	284/18862	0.00547099	0.186073	0.176086	SLC11A1/PLA2G10/EDN1/SLCO1A2/SLC10A1/NTSR1/MAP2K6/SLCO1B3/TNFSF11/SLC36A1/PPFIA1/PER2/TRPC4/SLCO2B1/PPFIA4/NFKBIE/SLC26A7/NTRK2/GJA1/SLC13A3/SYK/CPLX1/LRRC8E/LRRC8D/SLC16A13/PPFIA3/CLN8/SLC25A21/CYP4F2/SLC25A29/SLC5A8/SLCO1B7/SLC6A14	33	1377
BP	GO:0046173	polyol biosynthetic process	0.00798838	63/18862	0.00549507	0.186073	0.176086	NTSR1/CYP27B1/PLEK/CYP27A1/FGF2/IMPA2/IP6K3/PPIP5K1/PTAFR/ACER2/CYP2R1	11	1377
BP	GO:0003073	regulation of systemic arterial blood pressure	0.010167	90/18862	0.0055125	0.186073	0.176086	NOX1/EDN1/NTSR1/ASIC2/PDE4D/EDN2/SPX/ENPEP/GJA1/ARHGAP42/ADRA1B/HSD11B2/NR2F2/CYP4F2	14	1377
CC	GO:0016459	myosin complex	0.00621977	57/19520	0.0235087	0.188349	0.169314	MYO16/MYO3B/MYO3A/BMF/MYH14/MYO5C/CGNL1/MYO18B/MYO7A	9	1447
CC	GO:0008328	ionotropic glutamate receptor complex	0.00552868	48/19520	0.0236635	0.188349	0.169314	LRRC7/GRIA3/GRIK4/GRID2/GRIA4/ABHD6/GRIK3/GRIN2B	8	1447
BP	GO:0036465	synaptic vesicle recycling	0.0087146	72/18862	0.00562487	0.188679	0.178553	SNAP91/FGF14/DNM1/VAMP4/MX1/SYNJ1/MX2/BTBD9/LRRK2/BTBD8/NLGN3/DNM3	12	1377
CC	GO:0098839	postsynaptic density membrane	0.00829302	86/19520	0.024492	0.192343	0.172905	LIN7A/LRFN3/CLSTN3/CNKSR2/GRID2/CLSTN2/LRFN5/GRM5/ERBB4/ADRA2C/SORCS2/GRIN2B	12	1447
BP	GO:0007368	determination of left/right symmetry	0.0123457	119/18862	0.00578382	0.192806	0.182458	DNAH5/MIB1/NDRG4/FOXF1/RPGRIP1L/DNAH11/DAW1/MKKS/CCDC40/DRC1/PITX2/SOX17/ANKS6/DPCD/ODAD2/IFT140/ODAD3	17	1377
MF	GO:0005068	transmembrane receptor protein tyrosine kinase adaptor activity	0.00285919	13/18337	0.0137986	0.193584	0.180284	STAP1/BLNK/TRADD/PIK3R1	4	1399
MF	GO:0022804	active transmembrane transporter activity	0.0243031	301/18337	0.0138973	0.193584	0.180284	SLC11A1/SLC6A16/ABCC9/SLC24A1/SLC13A1/SLCO1A2/SLC15A1/SLC5A1/SLC10A1/SLCO1B3/SLC4A9/SLC36A1/SLC12A5/ABCB10/SLCO2B1/SLC4A10/ABCA12/SLC26A7/SLC5A10/ABCA10/SLC13A3/SLC9B2/SLC29A4/SLC13A4/ABCA3/CLCN5/SLC16A13/ABCA13/SLC8A1/SLC24A3/SLCO6A1/SLC5A8/SLCO1B7/SLC6A14	34	1399
BP	GO:0150063	visual system development	0.0290487	363/18862	0.00601925	0.194289	0.183862	MYOM2/LRP6/DCX/ACHE/PDE6C/BMP7/RPGRIP1L/PTN/TGFBR1/PDGFRB/DLX2/RDH10/OPN4/INHBA/ALDH1A2/NRL/MEIS2/CRB1/GDF11/FOXF2/MYO7A/FGF2/ACVRL1/WNT9A/NPHP1/COL8A1/SDK1/NTRK2/ROM1/GPM6A/MEGF11/CPAMD8/CRYBA2/PITX2/CLN8/IFT140/SPRED3/NF1/RD3/RORB	40	1377
BP	GO:0071875	adrenergic receptor signaling pathway	0.00508352	31/18862	0.00604888	0.194289	0.183862	RAPGEF2/PDE4D/ADRA1B/ZDHHC21/ADRA2C/PDE4B/ADRA2B	7	1377
BP	GO:2000193	positive regulation of fatty acid transport	0.00508352	31/18862	0.00604888	0.194289	0.183862	PLA2G10/EDN1/NTSR1/MAP2K6/TNFSF11/ERFE/CYP4F2	7	1377
BP	GO:0060749	mammary gland alveolus development	0.00363108	17/18862	0.00606544	0.194289	0.183862	ESR1/FOXF1/TNFSF11/EGF/ERBB4	5	1377
BP	GO:0061377	mammary gland lobule development	0.00363108	17/18862	0.00606544	0.194289	0.183862	ESR1/FOXF1/TNFSF11/EGF/ERBB4	5	1377
BP	GO:0016081	synaptic vesicle docking	0.00290487	11/18862	0.00615413	0.194289	0.183862	SNPH/UNC13A/UNC13C/PPFIA3	4	1377
BP	GO:0021670	lateral ventricle development	0.00290487	11/18862	0.00615413	0.194289	0.183862	DNAH5/RPGRIP1L/DPCD/AQP1	4	1377
BP	GO:0032306	regulation of prostaglandin secretion	0.00290487	11/18862	0.00615413	0.194289	0.183862	PLA2G10/EDN1/MAP2K6/TNFSF11	4	1377
BP	GO:0032308	positive regulation of prostaglandin secretion	0.00290487	11/18862	0.00615413	0.194289	0.183862	PLA2G10/EDN1/MAP2K6/TNFSF11	4	1377
BP	GO:0002279	mast cell activation involved in immune response	0.00653595	47/18862	0.00624511	0.196009	0.185489	FGR/FOXF1/CLNK/IL13RA2/ADGRE2/ENPP3/SYK/LGALS9/PIK3CD	9	1377
BP	GO:0015908	fatty acid transport	0.0145243	150/18862	0.00641396	0.199389	0.188687	PLA2G10/EDN1/NTSR1/MAP2K6/TNFSF11/PPFIA1/PER2/SPX/SLC27A2/PPFIA4/PLIN2/NTRK2/GJA1/SYK/CPLX1/PPFIA3/ERFE/CLN8/CYP4F2/SLC5A8	20	1377
BP	GO:0070193	synaptonemal complex organization	0.0043573	24/18862	0.0064271	0.199389	0.188687	TEX11/HSPA2/MEIOC/SYCP2/SYCE3/RAD21L1	6	1377
BP	GO:0043122	regulation of I-kappaB kinase/NF-kappaB signaling	0.0210603	244/18862	0.0064882	0.200127	0.189386	CASP10/MAP3K14/FYN/RORA/ESR1/TRADD/CARD8/TNFSF11/NR1D1/TNFRSF19/APOL3/AJUBA/GJA1/EDA/NLRX1/TLR3/TRIM68/NLRC3/FADD/RHOH/LGALS9/PRKCE/CXXC5/NLRP6/C18orf32/PRKN/CARD9/MAP3K3/TRIM59	29	1377
BP	GO:0035725	sodium ion transmembrane transport	0.0159768	171/18862	0.00671533	0.205426	0.194401	SLC6A16/SLC24A1/HCN2/SLC5A1/NALCN/FGF14/ASIC2/SLC4A9/WNK4/FGF13/HECW2/SLC4A10/FXYD4/SLC5A10/SCNN1D/SLC9B2/WNK2/PRKCE/SLC8A1/SLC24A3/CACNA1H/SLC6A14	22	1377
BP	GO:0044262	cellular carbohydrate metabolic process	0.0239651	288/18862	0.00673654	0.205426	0.194401	CRY1/RORA/NTSR1/MLYCD/GCK/KAT2A/GPLD1/PCDH12/PLEK/NR1D1/CBFA2T3/PER2/KHK/IMPA2/IGFBP4/IDNK/RANBP2/PPP1R3A/SYNJ1/PHKG1/PGM2L1/GPT/PPIP5K1/PTAFR/PRKCE/GAA/FUT9/ERFE/PRKN/SRC/PPP1R3G/B3GNT9/MGAM	33	1377
MF	GO:0015125	bile acid transmembrane transporter activity	0.00357398	20/18337	0.0151262	0.205715	0.191582	SLCO1A2/SLC10A1/SLCO1B3/SLCO2B1/SLCO1B7	5	1399
MF	GO:0004896	cytokine receptor activity	0.0100071	97/18337	0.0151842	0.205715	0.191582	CRLF1/IL17RB/IL12RB2/GHR/IL1R2/CXCR4/IL13RA2/IL11RA/IL22RA1/CXCR2/CCR10/IFNLR1/IL1RAPL2/CRLF2	14	1399
BP	GO:0099173	postsynapse organization	0.0152505	161/18862	0.00682478	0.206941	0.195834	FYN/CAMK2B/ZDHHC15/PTN/NRXN2/KIF1A/CNKSR2/GRID2/KALRN/RAPSN/CTNND2/ZNF804A/GAP43/CDK5R1/LRRK2/NLGN3/NTNG2/DNM3/NOS1AP/GRIN2B/SRCIN1	21	1377
BP	GO:0048864	stem cell development	0.00944081	83/18862	0.00691934	0.207464	0.196329	KITLG/EDN1/SEMA5B/BMP7/RDH10/ALDH1A2/SEMA3D/KBTBD8/PITX2/TAPT1/SEMA3E/ERBB4/ANXA6	13	1377
BP	GO:1901019	regulation of calcium ion transmembrane transporter activity	0.00944081	83/18862	0.00691934	0.207464	0.196329	FGF14/JPH1/PDE4D/HSPA2/CRACR2A/JPH2/AKAP6/CACNB2/CACNB4/PDE4B/TRDN/NOS1AP/CRHR1	13	1377
BP	GO:0051480	regulation of cytosolic calcium ion concentration	0.0275962	344/18862	0.00700655	0.208912	0.197699	FYN/LPAR2/LRP6/TMEM38A/SLC24A1/EDN1/SCGN/ESR1/NTSR1/JPH1/P2RX3/PDE4D/TACR1/CXCR4/EDN2/TRPC4/FGF2/PLCZ1/XCL1/JPH2/AKAP6/TMEM178A/GJA1/PTGER1/TPCN2/CACNB2/GRM5/ADRA1B/PRKCE/BOK/CXCR2/LCK/SLC8A1/CCR10/TRDN/TRPV2/CD24/GRIN2B	38	1377
MF	GO:0051015	actin filament binding	0.0178699	208/18337	0.0158728	0.212137	0.197563	MYOM2/MYO16/MYH14/PLS1/VIL1/MYO5C/AJUBA/SYNE1/MYO7A/PSTPIP1/MYOM3/TAGLN/TTN/DMTN/FMNL3/XIRP2/SHROOM1/CACNB2/SAMD14/CDK5R1/NEB/ADSS1/KLHL17/ANXA6/MACO1	25	1399
MF	GO:0008509	anion transmembrane transporter activity	0.0343102	459/18337	0.0160947	0.212236	0.197655	GABRA3/ANO2/SLC24A1/ANO8/SLC13A1/SLCO1A2/SLC15A1/SLC5A1/SLC10A1/GLRA2/SLCO1B3/CLIC5/SLC4A9/GABRG2/SLC36A1/SLC12A5/ANO3/SLCO2B1/CLCA2/SLC27A2/SLC4A10/ABCA12/GLRA3/GABRB2/ANO7/SLC26A7/SIDT2/GJA1/SLC5A10/SLC13A3/GABRB1/SLC29A4/SLC13A4/GABRB3/LRRC8E/CLCN5/LRRC8D/SLC16A13/SLC25A21/SLC24A3/CLCNKA/SLC25A29/LRRC8B/SLCO6A1/AQP1/SLC5A8/SLCO1B7/SLC6A14	48	1399
MF	GO:0001221	transcription coregulator binding	0.00714796	61/18337	0.0163715	0.213044	0.198408	PER3/RORA/PGR/ESR1/AHR/NR1D1/PER2/LMO2/FOXO1/TERT	10	1399
