# Supplementary material for: Exosomal microRNA let-7c-5p enhances cell malignant characteristics by inhibiting TAGLN in oral cancer
Source: Oncol Res. 2024 Sep 18;32(10):1623–35. doi: 10.32604/or.2024.048191 (PMC11413824; doi:10.32604/or.2024.048191)
Supplement: Supplementary file 8 [file OncolRes-32-48191-s008.xlsx]

## Sheet: Table S5
Table S5 KEGG enrichment analysis for the identified DEGs
ID	Description	GeneRatio	BgRatio	pvalue	p.adjust	qvalue	geneID	Count	query
hsa04020	Calcium signaling pathway	0.0591133	240/8109	4.41e-05	0.0135537	0.0128729	CAMK2B/FGFR2/ATP2A3/NTSR1/P2RX3/PDGFRB/PDE1A/TACR1/PLCD4/CXCR4/PRKCG/FGF5/FGF2/EGF/PLCZ1/PDGFC/MYLK4/NTRK2/HTR7/CAMK4/PDE1C/FGFR4/PTGER1/TPCN2/FGF19/PHKG1/GRM5/PTAFR/ADRA1B/VEGFB/CALML5/ERBB4/SLC8A1/TRDN/CACNA1H/CACNA1E	36	609
hsa05032	Morphine addiction	0.0279146	91/8109	0.000370723	0.0387065	0.0367622	GABRA3/GABRG2/PDE4D/PDE1A/PRKCG/ARRB2/GABRB2/PDE3B/PDE1C/KCNJ6/KCNJ3/GABRB1/GABRB3/PDE7B/PDE3A/PDE4B/PDE11A	17	609
hsa05168	Herpes simplex virus 1 infection	0.0952381	495/8109	0.000378239	0.0387065	0.0367622	ZNF268/TAB1/TRADD/ZNF175/ZNF85/ZNF304/RNASEL/ZNF614/PIK3R1/ZNF7/ZNF256/TLR3/SYK/FADD/ZNF30/ZNF440/ZNF561/PIK3CD/EIF2AK3/ZNF25/ZNF354B/ZNF875/ZNF708/ZFP1/ZFP90/ZNF566/CARD9/ZNF567/ZNF573/ZNF600/ZNF676/ZNF79/ZNF766/ZNF107/ZNF565/ZNF34/ZNF569/ZNF782/ZNF846/ZNF398/ZNF441/SRC/ZNF624/ZNF615/ZNF461/ZNF181/ZNF26/ZNF616/ZNF783/ZNF425/ZNF316/ZNF888/ZNF726/ZNF736/ZNF432/ZNF253/ZNF234/ZNF2	58	609
hsa04010	MAPK signaling pathway	0.0623974	294/8109	0.000634513	0.0486989	0.0462526	MAP3K14/KITLG/RASGRF1/FGFR2/RASGRP2/NFKB2/TAB1/TRADD/PLA2G4C/TGFBR1/MAPK8/MAP2K6/RAPGEF2/RASGRF2/PDGFRB/PRKCG/HSPA2/GADD45G/FGF5/FGF2/EGF/ARRB2/PDGFC/NTRK2/MAPK13/CACNA2D3/MRAS/FGFR4/FGF19/CACNB2/VEGFB/ERBB4/CACNB4/MAPK11/CACNA1H/NF1/CACNA1E/MAP3K3	38	609
hsa04015	Rap1 signaling pathway	0.047619	210/8109	0.000965998	0.0593123	0.0563329	ITGA2B/KITLG/LPAR2/FGFR2/RASGRP2/RAPGEF4/MAP2K6/RAPGEF2/PDGFRB/PRKCG/FGF5/FGF2/EGF/SKAP1/PDGFC/PIK3R1/MAGI1/MAPK13/MRAS/RAPGEF6/FGFR4/FGF19/PIK3CD/VEGFB/CALML5/MAPK11/SRC/RASSF5/GRIN2B	29	609
hsa04380	Osteoclast differentiation	0.0328407	128/8109	0.00129584	0.0613598	0.0582777	MAP3K14/NOX1/FYN/NFKB2/BLNK/TAB1/TGFBR1/MAPK8/MAP2K6/TNFSF11/TEC/CTSK/PIK3R1/CAMK4/MAPK13/SYK/OSCAR/PIK3CD/LCK/MAPK11	20	609
hsa04974	Protein digestion and absorption	0.0279146	103/8109	0.00159289	0.0613598	0.0582777	PRSS3/COL9A2/COL23A1/COL5A3/SLC15A1/SLC36A1/COL21A1/COL6A2/COL8A1/COL24A1/COL18A1/SLC8A1/COL25A1/COL11A2/COL15A1/COL6A6/COL28A1	17	609
hsa04710	Circadian rhythm	0.0131363	31/8109	0.00161736	0.0613598	0.0582777	CRY1/PER3/RORA/PRKAB1/NR1D1/PER2/RORB/TPTEP2-CSNK1E	8	609
hsa04080	Neuroactive ligand-receptor interaction	0.0689655	353/8109	0.00179882	0.0613598	0.0582777	PRSS3/GABRA3/UTS2/LPAR2/EDN1/CHRNA3/NTSR1/GLRA2/VIPR2/CHRNE/P2RX3/GHR/GABRG2/TACR1/GRIA3/THRA/EDN2/ADM2/PTH2R/GLRA3/GABRB2/GNRH1/HTR7/GRIK4/GRID2/GRIA4/PTGER1/GABRB1/GRIK3/GABRB3/GRM5/PTAFR/ADRA1B/RXFP1/HTR1D/GRM8/NPW/ADRA2C/LTB4R/CRHR1/GRIN2B/ADRA2B	42	609
hsa04014	Ras signaling pathway	0.0492611	232/8109	0.00228133	0.0700368	0.0665187	KITLG/RASGRF1/FGFR2/RASGRP2/PLA2G10/PLA2G4C/MAPK8/GAB1/RASGRF2/PDGFRB/PRKCG/FGF5/FGF2/EGF/KSR1/RGL1/PDGFC/PIK3R1/NTRK2/HTR7/MRAS/FGFR4/FGF19/PIK3CD/VEGFB/CALML5/SHC4/NF1/RASSF5/GRIN2B	30	609
hsa04929	GnRH secretion	0.0197044	64/8109	0.00254339	0.0709836	0.067418	KCNN2/HCN2/PRKCG/TRPC4/ARRB2/KCNN3/PIK3R1/GNRH1/KCNJ6/KCNJ3/PIK3CD/CACNA1H	12	609
hsa04625	C-type lectin receptor signaling pathway	0.0262726	104/8109	0.00446515	0.114233	0.108495	MAP3K14/NFKB2/CCL22/MAPK8/IL23A/LSP1/KSR1/PIK3R1/MAPK13/MRAS/SYK/PIK3CD/CALML5/MAPK11/CARD9/SRC	16	609
hsa04072	Phospholipase D signaling pathway	0.0328407	148/8109	0.00719516	0.169916	0.161381	FYN/KITLG/DGKG/LPAR2/RAPGEF4/PLA2G4C/DNM1/GAB1/PDGFRB/EGF/PDGFC/PIK3R1/MRAS/SYK/GRM5/PIK3CD/GRM8/CXCR2/SHC4/DNM3	20	609
hsa05033	Nicotine addiction	0.0131363	40/8109	0.0086692	0.190103	0.180554	GABRA3/GABRG2/GRIA3/GABRB2/GRIA4/GABRB1/GABRB3/GRIN2B	8	609
hsa04012	ErbB signaling pathway	0.0213465	85/8109	0.0103578	0.20756	0.197134	CAMK2B/NCK2/MAPK8/GAB1/PRKCG/EGF/PIK3R1/PIK3CD/BTC/ERBB4/SHC4/NRG3/SRC	13	609
hsa04670	Leukocyte transendothelial migration	0.0262726	114/8109	0.0108175	0.20756	0.197134	TXK/MMP2/RAPGEF4/CLDN15/CXCR4/PRKCG/CLDN10/PIK3R1/MAPK13/JAM3/RHOH/PIK3CD/MAPK11/CLDN9/CLDN23/RASSF5	16	609
hsa00230	Purine metabolism	0.0279146	126/8109	0.0128169	0.23047	0.218893	AK2/PDE6C/PDE4D/PDE1A/ALLC/PDE3B/AK5/ENPP3/PDE1C/AK9/AK8/PDE7B/PDE3A/PDE4B/ADSS1/ENTPD5/PDE11A	17	609
hsa01521	EGFR tyrosine kinase inhibitor resistance	0.0197044	79/8109	0.0142035	0.23047	0.218893	FGFR2/GAB1/PDGFRB/PRKCG/FGF2/EGF/PDGFC/PIK3R1/PIK3CD/SHC4/NF1/SRC	12	609
hsa04750	Inflammatory mediator regulation of TRP channels	0.0229885	98/8109	0.0142636	0.23047	0.218893	CAMK2B/PLA2G4C/MAPK8/ASIC2/MAP2K6/PRKCG/PIK3R1/MAPK13/PRKCE/PIK3CD/CALML5/MAPK11/TRPV2/SRC	14	609
hsa05226	Gastric cancer	0.0311987	149/8109	0.0156382	0.240046	0.227988	E2F2/FGFR2/LRP6/WNT11/TGFBR1/WNT3/GAB1/GADD45G/FGF5/FGF2/EGF/WNT9A/PIK3R1/FGF19/TERT/PIK3CD/FRAT2/SHC4/MUC2	19	609
hsa00730	Thiamine metabolism	0.00656814	15/8109	0.0220619	0.322524	0.306323	AK2/AK5/ALPG/AK8	4	609
hsa05214	Glioma	0.0180624	75/8109	0.0234737	0.327565	0.311111	E2F2/CAMK2B/PDGFRB/PRKCG/GADD45G/EGF/PIK3R1/CAMK4/PIK3CD/CALML5/SHC4	11	609
hsa05224	Breast cancer	0.0295567	147/8109	0.026539	0.354238	0.336444	E2F2/LRP6/NFKB2/PGR/WNT11/ESR1/WNT3/TNFSF11/GADD45G/FGF5/FGF2/EGF/WNT9A/PIK3R1/FGF19/PIK3CD/FRAT2/SHC4	18	609
hsa04070	Phosphatidylinositol signaling system	0.0213465	97/8109	0.0287842	0.368198	0.349703	DGKG/MTMR3/PIKFYVE/PLCD4/PRKCG/PLCZ1/IMPA2/PIK3R1/SYNJ1/IP6K3/PPIP5K1/PIK3CD/CALML5	13	609
hsa04917	Prolactin signaling pathway	0.0164204	70/8109	0.0351995	0.409837	0.38925	ESR1/GCK/MAPK8/TNFSF11/PIK3R1/MAPK13/PIK3CD/MAPK11/SHC4/SRC	10	609
hsa04933	AGE-RAGE signaling pathway in diabetic complications	0.0213465	100/8109	0.0358146	0.409837	0.38925	NOX1/EDN1/MMP2/TGFBR1/MAPK8/PLCD4/PIK3R1/FOXO1/MAPK13/PRKCE/PIK3CD/VEGFB/MAPK11	13	609
hsa05410	Hypertrophic cardiomyopathy	0.0197044	90/8109	0.0360443	0.409837	0.38925	ITGA2B/ATP2A3/EDN1/PRKAB1/MYBPC3/TTN/CACNA2D3/CACNB2/DES/CACNB4/SLC8A1/LAMA2	12	609
hsa05218	Melanoma	0.0164204	72/8109	0.0416585	0.456755	0.433812	E2F2/PDGFRB/GADD45G/FGF5/FGF2/EGF/PDGFC/PIK3R1/FGF19/PIK3CD	10	609
hsa04210	Apoptosis	0.0262726	136/8109	0.0480412	0.5059	0.480488	CASP10/MAP3K14/TRADD/MAPK8/HTRA2/TP53AIP1/GADD45G/HRK/CTSK/PIK3R1/FADD/DFFB/PIK3CD/EIF2AK3/CTSF/CTSO	16	609
hsa00500	Starch and sucrose metabolism	0.00985222	36/8109	0.0494365	0.5059	0.480488	GCK/ENPP3/PGM2L1/GAA/AMY2B/MGAM	6	609
hsa04360	Axon guidance	0.0328407	182/8109	0.0542984	0.531715	0.505006	FYN/CAMK2B/NTN1/NCK2/SEMA5B/BMP7/CXCR4/PLXNA3/TRPC4/PIK3R1/EPHA1/SEMA3D/ROBO3/UNC5D/NTNG1/ROBO1/SEMA3E/PIK3CD/NTNG2/SRC	20	609
hsa04960	Aldosterone-regulated sodium reabsorption	0.00985222	37/8109	0.0554231	0.531715	0.505006	PRKCG/PIK3R1/FXYD4/NR3C2/PIK3CD/HSD11B2	6	609
hsa04713	Circadian entrainment	0.0197044	97/8109	0.0585883	0.545049	0.51767	PER3/CAMK2B/GRIA3/PRKCG/PER2/GRIA4/KCNJ6/KCNJ3/CALML5/CACNA1H/NOS1AP/GRIN2B	12	609
hsa04664	Fc epsilon RI signaling pathway	0.0147783	68/8109	0.0666503	0.583144	0.553852	FYN/PLA2G4C/MAPK8/MAP2K6/PIK3R1/MAPK13/SYK/PIK3CD/MAPK11	9	609
hsa05235	PD-L1 expression and PD-1 checkpoint pathway in cancer	0.0180624	89/8109	0.0686209	0.583144	0.553852	CSNK2A2/MAP2K6/EGF/PIK3R1/NFKBIE/MAPK13/BATF2/PIK3CD/LCK/MAPK11/MAP3K3	11	609
hsa04919	Thyroid hormone signaling pathway	0.0229885	121/8109	0.068904	0.583144	0.553852	ATP2A3/ESR1/KAT2A/PLCD4/THRA/PRKCG/PLCZ1/PIK3R1/FOXO1/RCAN1/PIK3CD/RCAN2/SRC/DIO2	14	609
hsa04924	Renin secretion	0.0147783	69/8109	0.0718108	0.583144	0.553852	EDN1/PDE1A/EDN2/CLCA2/PDE3B/PDE1C/PDE3A/CALML5/AQP1	9	609
hsa04310	Wnt signaling pathway	0.0295567	167/8109	0.0758294	0.583144	0.553852	CAMK2B/TLE2/LRP6/CSNK2A2/WNT11/BAMBI/MAPK8/WNT3/PRKCG/WNT9A/RSPO2/DKK2/WIF1/SOX17/CTNND2/FRAT2/ZNRF3/TPTEP2-CSNK1E	18	609
hsa05120	Epithelial cell signaling in Helicobacter pylori infection	0.0147783	70/8109	0.0772125	0.583144	0.553852	MAP3K14/CSK/MAPK8/MAPK13/JAM3/CXCR2/MAPK11/SRC/ATP6V1E2	9	609
hsa04613	Neutrophil extracellular trap formation	0.0328407	190/8109	0.0773667	0.583144	0.553852	ITGA2B/VWF/PRKCG/PIK3R1/MAPK13/PADI4/HDAC11/SYK/CLCN5/PIK3CD/AZU1/MAPK11/SRC/H3C12/H2BC18/H3C8/H2AC12/H3C11/H3C1/H2BC7	20	609
hsa00590	Arachidonic acid metabolism	0.0131363	61/8109	0.0844736	0.583144	0.553852	PLA2G10/PLA2G4C/PTGIS/CYP2E1/PRXL2B/ALOX12B/CYP4F2/LTC4S	8	609
hsa04912	GnRH signaling pathway	0.0180624	93/8109	0.0878867	0.583144	0.553852	CAMK2B/MMP2/PLA2G4C/MAPK8/MAP2K6/GNRH1/MAPK13/CALML5/MAPK11/SRC/MAP3K3	11	609
hsa00640	Propanoate metabolism	0.00821018	32/8109	0.087916	0.583144	0.553852	MLYCD/ACSS3/EHHADH/LDHC/ABAT	5	609
hsa04723	Retrograde endocannabinoid signaling	0.0262726	148/8109	0.0884872	0.583144	0.553852	GABRA3/MAPK8/GABRG2/FAAH/GRIA3/PRKCG/GABRB2/GRIA4/MAPK13/KCNJ6/KCNJ3/GABRB1/ABHD6/GABRB3/GRM5/MAPK11	16	609
hsa04064	NF-kappa B signaling pathway	0.0197044	104/8109	0.0890107	0.583144	0.553852	MAP3K14/CSNK2A2/NFKB2/BLNK/TAB1/TRADD/TNFSF11/GADD45G/EDA/SYK/LCK/LTB	12	609
hsa04660	T cell receptor signaling pathway	0.0197044	104/8109	0.0890107	0.583144	0.553852	MAP3K14/FYN/NCK2/GRAP2/MAPK8/TEC/PIK3R1/NFKBIE/MAPK13/PIK3CD/LCK/MAPK11	12	609
hsa00515	Mannose type O-glycan biosynthesis	0.00656814	23/8109	0.0892761	0.583144	0.553852	LARGE1/POMGNT2/FUT9/CRPPA	4	609
hsa04024	cAMP signaling pathway	0.0361248	221/8109	0.105293	0.661457	0.628231	CAMK2B/ATP2A3/EDN1/RAPGEF4/HCN2/VIPR2/MAPK8/PDE4D/GRIA3/EDN2/PIK3R1/PDE3B/CAMK4/GRIA4/CNGB3/PIK3CD/PDE3A/CALML5/HTR1D/PDE4B/CRHR1/GRIN2B	22	609
hsa04722	Neurotrophin signaling pathway	0.0213465	119/8109	0.109504	0.661457	0.628231	CAMK2B/MAPK8/GAB1/PIK3R1/NFKBIE/NTRK2/CAMK4/MAPK13/PIK3CD/CALML5/MAPK11/SHC4/MAP3K3	13	609
hsa05231	Choline metabolism in cancer	0.0180624	98/8109	0.116188	0.661457	0.628231	DGKG/PCYT1B/PLA2G4C/MAPK8/PDGFRB/PRKCG/EGF/SLC44A3/PDGFC/PIK3R1/PIK3CD	11	609
hsa04060	Cytokine-cytokine receptor interaction	0.045977	295/8109	0.116565	0.661457	0.628231	TNFRSF9/IL17RB/IL12RB2/BMP7/CCL22/IL7/TGFBR1/IL23A/GHR/IL1R2/TNFSF11/CXCR4/INHBA/IL13RA2/BMP2/TNFRSF19/GDF11/IL11RA/ACVRL1/IL22RA1/XCL1/EDA/GDF9/CXCR2/CCR10/IFNLR1/CRLF2/LTB	28	609
hsa02010	ABC transporters	0.00985222	45/8109	0.118241	0.661457	0.628231	ABCC9/ABCB10/ABCA12/ABCA10/ABCA3/ABCA13	6	609
hsa04728	Dopaminergic synapse	0.0229885	132/8109	0.118866	0.661457	0.628231	CAMK2B/PPP2R3A/MAPK8/GRIA3/PRKCG/ARRB2/GRIA4/PPP2R2B/MAPK13/KCNJ6/KCNJ3/CALML5/MAPK11/GRIN2B	14	609
hsa05100	Bacterial invasion of epithelial cells	0.0147783	77/8109	0.121759	0.661457	0.628231	ELMO2/SEPTIN3/DNM1/GAB1/PIK3R1/PIK3CD/SHC4/SRC/DNM3	9	609
hsa05412	Arrhythmogenic right ventricular cardiomyopathy	0.0147783	77/8109	0.121759	0.661457	0.628231	ITGA2B/ATP2A3/GJA1/CACNA2D3/CACNB2/DES/CACNB4/SLC8A1/LAMA2	9	609
hsa04340	Hedgehog signaling pathway	0.0114943	56/8109	0.124287	0.661457	0.628231	ARRB2/GPR161/KIF7/EVC2/SCUBE2/MOSMO/TPTEP2-CSNK1E	7	609
hsa05225	Hepatocellular carcinoma	0.0279146	168/8109	0.127179	0.661457	0.628231	E2F2/DPF1/LRP6/WNT11/TGFBR1/WNT3/GAB1/PRKCG/GADD45G/WNT9A/PIK3R1/TERT/BRD7/PIK3CD/FRAT2/SHC4/DPF3	17	609
hsa04930	Type II diabetes mellitus	0.00985222	46/8109	0.127884	0.661457	0.628231	GCK/MAPK8/PIK3R1/PRKCE/PIK3CD/CACNA1E	6	609
hsa04727	GABAergic synapse	0.0164204	89/8109	0.129353	0.661457	0.628231	GABRA3/GABRG2/SLC12A5/PRKCG/GABRB2/KCNJ6/GABRB1/GABRB3/ABAT/SRC	10	609
hsa05160	Hepatitis C	0.0262726	157/8109	0.130003	0.661457	0.628231	E2F2/TRADD/CLDN15/CLDN10/RNASEL/EGF/PIK3R1/PPP2R2B/MX1/TLR3/FADD/PIK3CD/EIF2AK3/MX2/CLDN9/CLDN23	16	609
hsa04530	Tight junction	0.0279146	169/8109	0.132135	0.661457	0.628231	MYH14/CLDN15/MAPK8/RAPGEF2/PRKAB1/CGNL1/CLDN10/MARVELD3/MAGI1/PPP2R2B/RAPGEF6/JAM3/PRKCE/SRC/CLDN9/CLDN23/ARHGEF18	17	609
hsa04668	TNF signaling pathway	0.0197044	112/8109	0.133854	0.661457	0.628231	CASP10/MAP3K14/EDN1/TAB1/TRADD/MAPK8/MAP2K6/PIK3R1/MAPK13/FADD/PIK3CD/MAPK11	12	609
hsa00514	Other types of O-glycan biosynthesis	0.00985222	47/8109	0.137893	0.661457	0.628231	MFNG/GALNT16/GALNT18/EOGT/GXYLT2/GALNTL6	6	609
hsa04973	Carbohydrate digestion and absorption	0.00985222	47/8109	0.137893	0.661457	0.628231	SLC5A1/PIK3R1/TAS1R3/PIK3CD/AMY2B/MGAM	6	609
hsa00250	Alanine, aspartate and glutamate metabolism	0.00821018	37/8109	0.141019	0.666043	0.632587	CPS1/ALDH5A1/GPT/ABAT/ADSS1	5	609
hsa04370	VEGF signaling pathway	0.0114943	59/8109	0.151627	0.678523	0.64444	PLA2G4C/PRKCG/PIK3R1/MAPK13/PIK3CD/MAPK11/SRC	7	609
hsa04622	RIG-I-like receptor signaling pathway	0.0131363	70/8109	0.1527	0.678523	0.64444	CASP10/TRADD/MAPK8/MAPK13/NLRX1/FADD/MAPK11/TBKBP1	8	609
hsa04915	Estrogen signaling pathway	0.0229885	138/8109	0.153204	0.678523	0.64444	PGR/MMP2/ESR1/FKBP5/HSPA2/KRT34/LOC100653049/PIK3R1/KCNJ6/KCNJ3/PIK3CD/CALML5/SHC4/SRC	14	609
hsa04726	Serotonergic synapse	0.0197044	115/8109	0.153375	0.678523	0.64444	KCNN2/PLA2G4C/PRKCG/GABRB2/HTR7/KCNJ6/KCNJ3/GABRB1/GABRB3/ALOX12B/HTR1D/KCND2	12	609
hsa00650	Butanoate metabolism	0.00656814	28/8109	0.154712	0.678523	0.64444	ALDH5A1/EHHADH/ABAT/ACSM5	4	609
hsa05161	Hepatitis B	0.0262726	162/8109	0.157214	0.679638	0.645499	CASP10/E2F2/TAB1/SLC10A1/TGFBR1/MAPK8/MAP2K6/PRKCG/STAT4/PIK3R1/MAPK13/TLR3/FADD/PIK3CD/MAPK11/SRC	16	609
hsa05418	Fluid shear stress and atherosclerosis	0.0229885	139/8109	0.159394	0.679638	0.645499	ITGA2B/NOX1/EDN1/MMP2/PLAT/MAPK8/MAP2K6/IL1R2/PIK3R1/MAPK13/PIK3CD/CALML5/MAPK11/SRC	14	609
hsa04350	TGF-beta signaling pathway	0.0164204	94/8109	0.166413	0.695898	0.660942	CHRD/BAMBI/BMP7/TGFBR1/SMAD9/INHBA/BMP2/E2F5/SMAD6/PITX2	10	609
hsa04392	Hippo signaling pathway - multiple species	0.00656814	29/8109	0.169516	0.695898	0.660942	AJUBA/RASSF6/FAT4/TPTEP2-CSNK1E	4	609
hsa04926	Relaxin signaling pathway	0.0213465	129/8109	0.170008	0.695898	0.660942	EDN1/MMP2/TGFBR1/MAPK8/ARRB2/PIK3R1/MAPK13/RXFP1/PIK3CD/VEGFB/MAPK11/SHC4/SRC	13	609
hsa04510	Focal adhesion	0.0311987	201/8109	0.176329	0.706243	0.670767	ITGA2B/FYN/COL9A2/RASGRF1/MAPK8/VWF/PDGFRB/PRKCG/EGF/COL6A2/PDGFC/PIK3R1/MYLK4/PIK3CD/VEGFB/SHC4/LAMA2/SRC/COL6A6	19	609
hsa04071	Sphingolipid signaling pathway	0.0197044	119/8109	0.18155	0.706243	0.670767	FYN/PPP2R3A/TRADD/MAPK8/PRKCG/PIK3R1/PPP2R2B/MAPK13/PRKCE/PIK3CD/ACER2/MAPK11	12	609
hsa05414	Dilated cardiomyopathy	0.0164204	96/8109	0.182534	0.706243	0.670767	ITGA2B/ATP2A3/MYBPC3/TTN/CACNA2D3/CACNB2/DES/CACNB4/SLC8A1/LAMA2	10	609
hsa04550	Signaling pathways regulating pluripotency of stem cells	0.0229885	143/8109	0.185422	0.706243	0.670767	FGFR2/WNT11/HOXA1/WNT3/OTX1/SMAD9/INHBA/FGF2/WNT9A/PIK3R1/MAPK13/FGFR4/PIK3CD/MAPK11	14	609
hsa00100	Steroid biosynthesis	0.00492611	20/8109	0.186338	0.706243	0.670767	CYP24A1/CYP27B1/CYP2R1	3	609
hsa00532	Glycosaminoglycan biosynthesis - chondroitin sulfate / dermatan sulfate	0.00492611	20/8109	0.186338	0.706243	0.670767	CHST7/CHST14/CHST15	3	609
hsa05215	Prostate cancer	0.0164204	97/8109	0.190854	0.714538	0.678646	E2F2/FGFR2/PLAT/PDGFRB/IL1R2/EGF/PDGFC/PIK3R1/FOXO1/PIK3CD	10	609
hsa05152	Tuberculosis	0.0279146	180/8109	0.193691	0.715719	0.679767	CASP10/MRC2/CAMK2B/TRADD/MAPK8/IL23A/CYP27B1/LSP1/KSR1/RFX5/MAPK13/SYK/FADD/CALML5/MAPK11/CARD9/SRC	17	609
hsa00430	Taurine and hypotaurine metabolism	0.00328407	11/8109	0.197834	0.715719	0.679767	GGT7/ADO	2	609
hsa01522	Endocrine resistance	0.0164204	98/8109	0.199339	0.715719	0.679767	E2F2/MMP2/ESR1/MAPK8/PIK3R1/MAPK13/PIK3CD/MAPK11/SHC4/SRC	10	609
hsa00052	Galactose metabolism	0.00656814	31/8109	0.200494	0.715719	0.679767	GCK/GAA/AKR1B10/MGAM	4	609
hsa04215	Apoptosis - multiple species	0.00656814	32/8109	0.216577	0.764243	0.725854	MAPK8/HTRA2/FADD/BOK	4	609
hsa04611	Platelet activation	0.0197044	124/8109	0.219926	0.767243	0.728703	ITGA2B/FYN/RASGRP2/PLA2G4C/VWF/PIK3R1/MYLK4/MAPK13/SYK/PIK3CD/MAPK11/SRC	12	609
hsa00220	Arginine biosynthesis	0.00492611	22/8109	0.226288	0.780567	0.741358	CPS1/NAGS/GPT	3	609
hsa04724	Glutamatergic synapse	0.0180624	114/8109	0.235816	0.804396	0.76399	HOMER3/PLA2G4C/GRIA3/PRKCG/GRIK4/GRIA4/KCNJ3/GRIK3/GRM5/GRM8/GRIN2B	11	609
hsa04620	Toll-like receptor signaling pathway	0.0164204	104/8109	0.253374	0.854791	0.811853	TAB1/MAPK8/MAP2K6/CTSK/PIK3R1/MAPK13/TLR3/FADD/PIK3CD/MAPK11	10	609
hsa05031	Amphetamine addiction	0.0114943	69/8109	0.259292	0.865247	0.821785	CAMK2B/GRIA3/PRKCG/CAMK4/GRIA4/CALML5/GRIN2B	7	609
hsa04921	Oxytocin signaling pathway	0.0229885	154/8109	0.266247	0.87117	0.82741	CAMK2B/PLA2G4C/PRKAB1/PRKCG/MYLK4/CAMK4/CACNA2D3/KCNJ6/RCAN1/KCNJ3/CACNB2/CALML5/CACNB4/SRC	14	609
hsa04151	PI3K-Akt signaling pathway	0.0492611	354/8109	0.268325	0.87117	0.82741	ITGA2B/COL9A2/KITLG/EIF4B/LPAR2/FGFR2/PPP2R3A/PHLPP1/IL7/VWF/GHR/PDGFRB/FGF5/FGF2/EGF/COL6A2/PDGFC/PIK3R1/NTRK2/MAGI1/PIK3AP1/PPP2R2B/FGFR4/FGF19/SYK/PIK3CD/VEGFB/ERBB4/LAMA2/COL6A6	30	609
hsa05230	Central carbon metabolism in cancer	0.0114943	70/8109	0.271136	0.87117	0.82741	FGFR2/GCK/PDGFRB/SIRT3/PIK3R1/LDHC/PIK3CD	7	609
hsa04928	Parathyroid hormone synthesis, secretion and action	0.0164204	106/8109	0.272418	0.87117	0.82741	CYP24A1/LRP6/PTHLH/CYP27B1/PDE4D/TNFSF11/PRKCG/GCM1/ARRB2/PDE4B	10	609
hsa04068	FoxO signaling pathway	0.0197044	131/8109	0.278607	0.874965	0.831015	HOMER3/TGFBR1/MAPK8/PRKAB1/GADD45G/EGF/PIK3R1/FOXO1/MAPK13/PIK3CD/MAPK11/TPTEP2-CSNK1E	12	609
hsa04810	Regulation of actin cytoskeleton	0.0311987	218/8109	0.281498	0.874965	0.831015	ITGA2B/LPAR2/FGFR2/MYH14/PDGFRB/PIKFYVE/CXCR4/FGD3/FGF5/FGF2/EGF/PDGFC/PIK3R1/MYLK4/MRAS/FGFR4/FGF19/PIK3CD/SRC	19	609
hsa04218	Cellular senescence	0.0229885	156/8109	0.282155	0.874965	0.831015	E2F2/TGFBR1/MAP2K6/GADD45G/E2F5/PIK3R1/FOXO1/MAPK13/MRAS/PIK3CD/CALML5/MAPK11/LIN54/RASSF5	14	609
hsa04137	Mitophagy - animal	0.0114943	72/8109	0.29523	0.897381	0.852304	CSNK2A2/MAPK8/MRAS/EIF2AK3/PRKN/SRC/RAB7B	7	609
hsa05223	Non-small cell lung cancer	0.0114943	72/8109	0.29523	0.897381	0.852304	E2F2/PRKCG/GADD45G/EGF/PIK3R1/PIK3CD/RASSF5	7	609
hsa04270	Vascular smooth muscle contraction	0.0197044	134/8109	0.305158	0.916382	0.870351	PLA2G10/EDN1/MYH14/PLA2G4C/PRKCG/EDN2/ADM2/RAMP1/MYLK4/ADRA1B/PRKCE/CALML5	12	609
hsa00562	Inositol phosphate metabolism	0.0114943	73/8109	0.307451	0.916382	0.870351	MTMR3/PIKFYVE/PLCD4/PLCZ1/IMPA2/SYNJ1/PIK3CD	7	609
hsa05207	Chemical carcinogenesis - receptor activation	0.0295567	212/8109	0.327834	0.962296	0.913958	CHRNA3/PGR/ESR1/AHR/TNFSF11/PRKCG/UGT2B28/FGF5/FGF2/EGF/ARRB2/EPHX1/PIK3R1/PIK3CD/EPHX4/KPNA7/KPNA5/SRC	18	609
hsa04630	JAK-STAT signaling pathway	0.0229885	162/8109	0.33153	0.962296	0.913958	IL12RB2/IL7/IL23A/GHR/PDGFRB/IL13RA2/IL11RA/STAT4/EGF/IL22RA1/PIK3R1/PIK3CD/IFNLR1/CRLF2	14	609
hsa05217	Basal cell carcinoma	0.00985222	63/8109	0.334828	0.962296	0.913958	WNT11/WNT3/BMP2/GADD45G/WNT9A/KIF7	6	609
hsa04261	Adrenergic signaling in cardiomyocytes	0.0213465	150/8109	0.336442	0.962296	0.913958	CAMK2B/PPP2R3A/ATP2A3/RAPGEF4/PPP2R2B/MAPK13/CACNA2D3/CACNB2/ADRA1B/CALML5/CACNB4/SLC8A1/MAPK11	13	609
hsa04725	Cholinergic synapse	0.0164204	113/8109	0.341992	0.962296	0.913958	FYN/CAMK2B/CHRNA3/ACHE/PRKCG/PIK3R1/CAMK4/KCNJ6/KCNJ3/PIK3CD	10	609
hsa05212	Pancreatic cancer	0.0114943	76/8109	0.344638	0.962296	0.913958	E2F2/TGFBR1/MAPK8/GADD45G/EGF/PIK3R1/PIK3CD	7	609
hsa04916	Melanogenesis	0.0147783	101/8109	0.34698	0.962296	0.913958	KITLG/CAMK2B/TYR/EDN1/WNT11/WNT3/PRKCG/WNT9A/CALML5	9	609
hsa05169	Epstein-Barr virus infection	0.0279146	202/8109	0.347931	0.962296	0.913958	MAP3K14/E2F2/RUNX3/NFKB2/BLNK/TAB1/TRADD/MAPK8/MAP2K6/GADD45G/PIK3R1/NFKBIE/MAPK13/SYK/FADD/PIK3CD/MAPK11	17	609
hsa04976	Bile secretion	0.0131363	89/8109	0.352051	0.964998	0.916524	KCNN2/SLCO1A2/SLC5A1/SLC10A1/SLCO1B3/UGT2B28/EPHX1/AQP1	8	609
hsa04961	Endocrine and other factor-regulated calcium reabsorption	0.00821018	53/8109	0.367016	0.970942	0.922171	ESR1/DNM1/PRKCG/SLC8A1/DNM3	5	609
hsa00120	Primary bile acid biosynthesis	0.00328407	17/8109	0.368762	0.970942	0.922171	CYP27A1/ACOX2	2	609
hsa00910	Nitrogen metabolism	0.00328407	17/8109	0.368762	0.970942	0.922171	CPS1/CA13	2	609
hsa05205	Proteoglycans in cancer	0.0279146	205/8109	0.371023	0.970942	0.922171	CAMK2B/EIF4B/WNT11/MMP2/ESR1/WNT3/GAB1/PRKCG/FGF2/WNT9A/PIK3R1/MAPK13/MRAS/PIK3CD/ERBB4/MAPK11/SRC	17	609
hsa05219	Bladder cancer	0.00656814	41/8109	0.371096	0.970942	0.922171	E2F2/MMP2/EGF/SRC	4	609
hsa00591	Linoleic acid metabolism	0.00492611	29/8109	0.373196	0.970942	0.922171	PLA2G10/PLA2G4C/CYP2E1	3	609
hsa04936	Alcoholic liver disease	0.0197044	142/8109	0.378644	0.976839	0.927771	MAP3K14/TAB1/TRADD/MLYCD/MAPK8/MAP2K6/PRKAB1/CYP2E1/FOXO1/MAPK13/FADD/MAPK11	12	609
hsa05167	Kaposi sarcoma-associated herpesvirus infection	0.0262726	194/8109	0.385476	0.980694	0.931432	E2F2/TRADD/MAPK8/MAP2K6/FGF2/PIK3R1/MAPK13/RCAN1/TLR3/SYK/FADD/PIK3CD/CALML5/MAPK11/SRC/MICA	16	609
hsa04658	Th1 and Th2 cell differentiation	0.0131363	92/8109	0.387021	0.980694	0.931432	RUNX3/IL12RB2/MAPK8/STAT4/NFKBIE/MAPK13/LCK/MAPK11	8	609
hsa04720	Long-term potentiation	0.00985222	67/8109	0.389722	0.980694	0.931432	CAMK2B/PRKCG/CAMK4/GRM5/CALML5/GRIN2B	6	609
hsa05130	Pathogenic Escherichia coli infection	0.0262726	197/8109	0.409665	0.999991	0.94976	FYN/LPAR2/NCK2/TAB1/TRADD/MYH14/CLDN15/MAPK8/MYO5C/CLDN10/MAPK13/FADD/MAPK11/SRC/CLDN9/CLDN23	16	609
hsa04657	IL-17 signaling pathway	0.0131363	94/8109	0.410423	0.999991	0.94976	IL17RB/TRADD/MAPK8/S100A8/LCN2/MAPK13/FADD/MAPK11	8	609
hsa00410	beta-Alanine metabolism	0.00492611	31/8109	0.414877	0.999991	0.94976	MLYCD/EHHADH/ABAT	3	609
hsa04146	Peroxisome	0.0114943	82/8109	0.420114	0.999991	0.94976	MLYCD/EHHADH/PEX5L/PEX1/SLC27A2/PEX11A/ACOX2	7	609
hsa04662	B cell receptor signaling pathway	0.0114943	82/8109	0.420114	0.999991	0.94976	BLNK/CD72/PIK3R1/NFKBIE/PIK3AP1/SYK/PIK3CD	7	609
hsa01210	2-Oxocarboxylic acid metabolism	0.00328407	19/8109	0.423252	0.999991	0.94976	NAGS/GPT	2	609
hsa04659	Th17 cell differentiation	0.0147783	108/8109	0.423521	0.999991	0.94976	RORA/AHR/TGFBR1/MAPK8/IL23A/NFKBIE/MAPK13/LCK/MAPK11	9	609
hsa04514	Cell adhesion molecules	0.0197044	149/8109	0.444394	0.999991	0.94976	NRXN3/CLDN15/CNTNAP1/NRXN2/CLDN10/IGSF11/NTNG1/JAM3/NLGN3/NTNG2/CLDN9/CLDN23	12	609
hsa04910	Insulin signaling pathway	0.0180624	137/8109	0.454666	0.999991	0.94976	GCK/MAPK8/PRKAB1/PIK3R1/FOXO1/PDE3B/PPP1R3A/PHKG1/PIK3CD/CALML5/SHC4	11	609
hsa04742	Taste transduction	0.0114943	86/8109	0.470113	0.999991	0.94976	GABRA3/ASIC2/P2RX3/PDE1A/PDE1C/TAS1R3/HTR1D	7	609
hsa04730	Long-term depression	0.00821018	60/8109	0.4731	0.999991	0.94976	PLA2G4C/GRIA3/PRKCG/GRID2/CRHR1	5	609
hsa00040	Pentose and glucuronate interconversions	0.00492611	34/8109	0.475559	0.999991	0.94976	UGT2B28/AKR1B10/CRPPA	3	609
hsa04260	Cardiac muscle contraction	0.0114943	87/8109	0.482465	0.999991	0.94976	ATP2A3/CACNA2D3/CACNB2/COX7B2/CACNB4/SLC8A1/TRDN	7	609
hsa00140	Steroid hormone biosynthesis	0.00821018	61/8109	0.487868	0.999991	0.94976	HSD17B6/CYP2E1/UGT2B28/HSD11B2/HSD3B1	5	609
hsa04512	ECM-receptor interaction	0.0114943	88/8109	0.494736	0.999991	0.94976	ITGA2B/COL9A2/VWF/FRAS1/COL6A2/LAMA2/COL6A6	7	609
hsa04540	Gap junction	0.0114943	88/8109	0.494736	0.999991	0.94976	PDGFRB/PRKCG/EGF/PDGFC/GJA1/GRM5/SRC	7	609
hsa03320	PPAR signaling pathway	0.00985222	75/8109	0.498297	0.999991	0.94976	PLTP/EHHADH/CYP27A1/SLC27A2/PLIN2/ACOX2	6	609
hsa04213	Longevity regulating pathway - multiple species	0.00821018	62/8109	0.502486	0.999991	0.94976	PRKAB1/HSPA2/PIK3R1/FOXO1/PIK3CD	5	609
hsa05142	Chagas disease	0.0131363	102/8109	0.503005	0.999991	0.94976	TGFBR1/MAPK8/PIK3R1/PPP2R2B/MAPK13/FADD/PIK3CD/MAPK11	8	609
hsa00520	Amino sugar and nucleotide sugar metabolism	0.00656814	49/8109	0.507625	0.999991	0.94976	GCK/NPL/CYB5R2/UAP1L1	4	609
hsa04672	Intestinal immune network for IgA production	0.00656814	49/8109	0.507625	0.999991	0.94976	MAP3K14/CXCR4/PIGR/CCR10	4	609
hsa05022	Pathways of neurodegeneration - multiple diseases	0.0591133	476/8109	0.508796	0.999991	0.94976	NOX1/DNAH5/CAMK2B/LRP6/CSNK2A2/ATP2A3/ULK2/WNT11/DNAH11/MAPK8/WNT3/MAP2K6/HTRA2/DNAH6/DNAH7/DNAH8/GRIA3/PRKCG/WNT9A/GRIA4/DKK2/UBE2L6/MAPK13/DNAH3/FADD/GRM5/COX7B2/EIF2AK3/CDK5R1/CALML5/FRAT2/PRKN/MAPK11/LRRK2/GRIN2B/TPTEP2-CSNK1E	36	609
hsa05220	Chronic myeloid leukemia	0.00985222	76/8109	0.511467	0.999991	0.94976	E2F2/TGFBR1/GADD45G/PIK3R1/PIK3CD/SHC4	6	609
hsa00350	Tyrosine metabolism	0.00492611	36/8109	0.514357	0.999991	0.94976	TYR/FAH/HGD	3	609
hsa00512	Mucin type O-glycan biosynthesis	0.00492611	36/8109	0.514357	0.999991	0.94976	GALNT16/GALNT18/GALNTL6	3	609
hsa05165	Human papillomavirus infection	0.0410509	331/8109	0.519385	0.999991	0.94976	ITGA2B/COL9A2/PPP2R3A/WNT11/MFNG/TRADD/WNT3/VWF/PDGFRB/EGF/COL6A2/WNT9A/PIK3R1/FOXO1/MAGI1/PPP2R2B/MX1/TLR3/TERT/FADD/PIK3CD/MX2/LAMA2/COL6A6/ATP6V1E2	25	609
hsa04621	NOD-like receptor signaling pathway	0.0229885	184/8109	0.520614	0.999991	0.94976	TAB1/CARD8/MAPK8/GBP1/RNASEL/PSTPIP1/MAPK13/NLRX1/GBP4/FADD/NLRP6/MAPK11/TRPV2/CARD9	14	609
hsa04721	Synaptic vesicle cycle	0.00985222	78/8109	0.537406	0.999991	0.94976	DNM1/UNC13A/UNC13C/CPLX1/DNM3/ATP6V1E2	6	609
hsa04935	Growth hormone synthesis, secretion and action	0.0147783	119/8109	0.541788	0.999991	0.94976	MAPK8/MAP2K6/GHR/PRKCG/PIK3R1/MAPK13/PIK3CD/MAPK11/SHC4	9	609
hsa05034	Alcoholism	0.0229885	187/8109	0.545788	0.999991	0.94976	NTRK2/CAMK4/HDAC11/PKIA/CALML5/SHC4/H3C12/H2BC18/GRIN2B/H3C8/H2AC12/H3C11/H3C1/H2BC7	14	609
hsa05340	Primary immunodeficiency	0.00492611	38/8109	0.551571	0.999991	0.94976	BLNK/RFX5/LCK	3	609
hsa04922	Glucagon signaling pathway	0.0131363	107/8109	0.558608	0.999991	0.94976	CAMK2B/GCK/PRKAB1/FOXO1/PDE3B/PHKG1/LDHC/CALML5	8	609
hsa04931	Insulin resistance	0.0131363	108/8109	0.569415	0.999991	0.94976	MAPK8/PRKAB1/SLC27A2/PIK3R1/FOXO1/PPP1R3A/PRKCE/PIK3CD	8	609
hsa00592	alpha-Linolenic acid metabolism	0.00328407	25/8109	0.570051	0.999991	0.94976	PLA2G10/PLA2G4C	2	609
hsa04066	HIF-1 signaling pathway	0.0131363	109/8109	0.580103	0.999991	0.94976	CAMK2B/EDN1/PRKCG/EGLN3/EGF/PIK3R1/LDHC/PIK3CD	8	609
hsa05135	Yersinia infection	0.0164204	137/8109	0.585096	0.999991	0.94976	ELMO2/TAB1/MAPK8/MAP2K6/PIK3R1/MAPK13/PIK3CD/LCK/MAPK11/SRC	10	609
hsa00830	Retinol metabolism	0.00821018	68/8109	0.586284	0.999991	0.94976	HSD17B6/RETSAT/RDH10/ALDH1A2/UGT2B28	5	609
hsa05202	Transcriptional misregulation in cancer	0.0229885	192/8109	0.586703	0.999991	0.94976	CEBPE/PLAT/IL1R2/GRIA3/GADD45G/PER2/LMO2/FOXO1/FLI1/MLLT3/H3C12/H3C8/H3C11/H3C1	14	609
hsa00260	Glycine, serine and threonine metabolism	0.00492611	40/8109	0.587044	0.999991	0.94976	SARDH/GAMT/SDSL	3	609
hsa05131	Shigellosis	0.0295567	247/8109	0.589573	0.999991	0.94976	ELMO2/SEPTIN3/TAB1/TRADD/MAPK8/PLCD4/PLCZ1/PIK3R1/FOXO1/MAPK13/PRKCE/PIK3CD/MAPK11/SRC/H3C12/H3C8/H3C11/H3C1	18	609
hsa00563	Glycosylphosphatidylinositol (GPI)-anchor biosynthesis	0.00328407	26/8109	0.591738	0.999991	0.94976	GPLD1/PIGZ	2	609
hsa00790	Folate biosynthesis	0.00328407	26/8109	0.591738	0.999991	0.94976	ALPG/AKR1B10	2	609
hsa04950	Maturity onset diabetes of the young	0.00328407	26/8109	0.591738	0.999991	0.94976	GCK/HNF4G	2	609
hsa04371	Apelin signaling pathway	0.0164204	139/8109	0.603844	0.999991	0.94976	PLAT/TGFBR1/PRKAB1/MYLK4/PDE3B/CAMK4/MRAS/PRKCE/CALML5/SLC8A1	10	609
hsa05162	Measles	0.0164204	139/8109	0.603844	0.999991	0.94976	CSNK2A2/TRADD/MAPK8/HSPA2/PIK3R1/MX1/FADD/PIK3CD/EIF2AK3/MX2	10	609
hsa00564	Glycerophospholipid metabolism	0.0114943	98/8109	0.611074	0.999991	0.94976	DGKG/PLA2G10/ACHE/PCYT1B/PLA2G4C/PNPLA7/PLPP4	7	609
hsa04925	Aldosterone synthesis and secretion	0.0114943	98/8109	0.611074	0.999991	0.94976	CAMK2B/PRKCG/CAMK4/PRKCE/CALML5/CACNA1H/HSD3B1	7	609
hsa00601	Glycosphingolipid biosynthesis - lacto and neolacto series	0.00328407	27/8109	0.612599	0.999991	0.94976	GCNT2/FUT9	2	609
hsa04150	mTOR signaling pathway	0.0180624	155/8109	0.622906	0.999991	0.94976	EIF4B/LRP6/ULK2/WNT11/WNT3/PRKCG/WNT9A/PIK3R1/PIK3CD/PRR5/ATP6V1E2	11	609
hsa04934	Cushing syndrome	0.0180624	155/8109	0.622906	0.999991	0.94976	E2F2/CAMK2B/WNT11/AHR/WNT3/WNT9A/CACNA1H/WDR5B/HSD3B1/CRHR1/PDE11A	11	609
hsa04520	Adherens junction	0.00821018	71/8109	0.625183	0.999991	0.94976	FYN/CSNK2A2/TGFBR1/PTPRB/SRC	5	609
hsa04911	Insulin secretion	0.00985222	86/8109	0.634452	0.999991	0.94976	CAMK2B/KCNN2/RAPGEF4/GCK/PRKCG/KCNN3	6	609
hsa05210	Colorectal cancer	0.00985222	86/8109	0.634452	0.999991	0.94976	TGFBR1/MAPK8/GADD45G/EGF/PIK3R1/PIK3CD	6	609
hsa04390	Hippo signaling pathway	0.0180624	157/8109	0.639998	0.999991	0.94976	WNT11/BMP7/TGFBR1/WNT3/BMP2/AJUBA/CRB1/WNT9A/PPP2R2B/RASSF6/TPTEP2-CSNK1E	11	609
hsa05017	Spinocerebellar ataxia	0.0164204	143/8109	0.640069	0.999991	0.94976	RORA/ATP2A3/ULK2/FGF14/MAPK8/GRIA3/PRKCG/PIK3R1/PIK3CD/GRIN2B	10	609
hsa05164	Influenza A	0.0197044	171/8109	0.640206	0.999991	0.94976	PRSS3/TRADD/RNASEL/PIK3R1/MX1/NLRX1/TLR3/FADD/PIK3CD/MX2/KPNA7/KPNA5	12	609
hsa05213	Endometrial cancer	0.00656814	58/8109	0.643032	0.999991	0.94976	GADD45G/EGF/PIK3R1/PIK3CD	4	609
hsa04744	Phototransduction	0.00328407	29/8109	0.651853	0.999991	0.94976	SLC24A1/CALML5	2	609
hsa04914	Progesterone-mediated oocyte maturation	0.0114943	102/8109	0.653399	0.999991	0.94976	PGR/MAPK8/PIK3R1/PDE3B/MAPK13/PIK3CD/MAPK11	7	609
hsa04972	Pancreatic secretion	0.0114943	102/8109	0.653399	0.999991	0.94976	PRSS3/PLA2G10/ATP2A3/PRKCG/CLCA2/TPCN2/AMY2B	7	609
hsa05146	Amoebiasis	0.0114943	102/8109	0.653399	0.999991	0.94976	IL1R2/PRKCG/PIK3R1/PIK3CD/LAMA2/MUC2/RAB7B	7	609
hsa00533	Glycosaminoglycan biosynthesis - keratan sulfate	0.00164204	14/8109	0.665097	0.999991	0.94976	CHST2	1	609
hsa03022	Basal transcription factors	0.00492611	45/8109	0.667511	0.999991	0.94976	TAF11/TAF1/GTF2A1	3	609
hsa04978	Mineral absorption	0.00656814	60/8109	0.669573	0.999991	0.94976	SLC5A1/TRPM6/HEPHL1/SLC8A1	4	609
hsa04971	Gastric acid secretion	0.00821018	76/8109	0.684895	0.999991	0.94976	CAMK2B/PRKCG/MYLK4/SLC26A7/CALML5	5	609
hsa05133	Pertussis	0.00821018	76/8109	0.684895	0.999991	0.94976	MAPK8/IL23A/MAPK13/CALML5/MAPK11	5	609
hsa00603	Glycosphingolipid biosynthesis - globo and isoglobo series	0.00164204	15/8109	0.690292	0.999991	0.94976	FUT9	1	609
hsa00604	Glycosphingolipid biosynthesis - ganglio series	0.00164204	15/8109	0.690292	0.999991	0.94976	B4GALNT1	1	609
hsa04062	Chemokine signaling pathway	0.0213465	192/8109	0.692982	0.999991	0.94976	FGR/RASGRP2/CCL22/CXCR4/DOCK2/ARRB2/XCL1/PIK3R1/PIK3CD/CXCR2/CCR10/SHC4/SRC	13	609
hsa05222	Small cell lung cancer	0.00985222	92/8109	0.698766	0.999991	0.94976	ITGA2B/E2F2/GADD45G/PIK3R1/PIK3CD/LAMA2	6	609
hsa00310	Lysine degradation	0.00656814	63/8109	0.70678	0.999991	0.94976	PRDM6/EHHADH/DHTKD1/KMT2B	4	609
hsa04970	Salivary secretion	0.00985222	93/8109	0.708711	0.999991	0.94976	PRKCG/LPO/ADRA1B/CALML5/PRH1/AMY2B	6	609
hsa05208	Chemical carcinogenesis - reactive oxygen species	0.0246305	223/8109	0.710754	0.999991	0.94976	MAP3K14/NOX1/AHR/MAPK8/CYP2E1/EGF/EPHX1/PIK3R1/MAPK13/LPO/COX7B2/PIK3CD/EPHX4/MAPK11/SRC	15	609
hsa00051	Fructose and mannose metabolism	0.00328407	33/8109	0.720777	0.999991	0.94976	KHK/AKR1B10	2	609
hsa04130	SNARE interactions in vesicular transport	0.00328407	33/8109	0.720777	0.999991	0.94976	VAMP4/VTI1A	2	609
hsa00565	Ether lipid metabolism	0.00492611	49/8109	0.723186	0.999991	0.94976	PLA2G10/PLA2G4C/UGT8	3	609
hsa00600	Sphingolipid metabolism	0.00492611	49/8109	0.723186	0.999991	0.94976	SMPD3/UGT8/ACER2	3	609
hsa05321	Inflammatory bowel disease	0.00656814	65/8109	0.729841	0.999991	0.94976	RORA/IL12RB2/IL23A/STAT4	4	609
hsa04666	Fc gamma R-mediated phagocytosis	0.00985222	97/8109	0.746234	0.999991	0.94976	PLA2G4C/PRKCG/PIK3R1/SYK/PRKCE/PIK3CD	6	609
hsa05145	Toxoplasmosis	0.0114943	112/8109	0.746368	0.999991	0.94976	TAB1/MAPK8/MAP2K6/HSPA2/MAPK13/MAPK11/LAMA2	7	609
hsa05417	Lipid and atherosclerosis	0.0229885	215/8109	0.750368	0.999991	0.94976	NOX1/CAMK2B/TAB1/MIB1/MAPK8/MAP2K6/HSPA2/PIK3R1/MAPK13/PIK3CD/EIF2AK3/CALML5/MAPK11/SRC	14	609
hsa00760	Nicotinate and nicotinamide metabolism	0.00328407	35/8109	0.750706	0.999991	0.94976	SIRT3/ENPP3	2	609
hsa05221	Acute myeloid leukemia	0.00656814	67/8109	0.751519	0.999991	0.94976	CEBPE/PER2/PIK3R1/PIK3CD	4	609
hsa00511	Other glycan degradation	0.00164204	18/8109	0.75508	0.999991	0.94976	MAN2B2	1	609
hsa04142	Lysosome	0.0131363	128/8109	0.755224	0.999991	0.94976	SLC11A1/LAMP3/ARSB/ARSG/CTSK/GAA/CTSF/CTSO	8	609
hsa04640	Hematopoietic cell lineage	0.00985222	99/8109	0.763638	0.999991	0.94976	ITGA2B/KITLG/IL7/IL1R2/IL11RA/CD24	6	609
hsa04920	Adipocytokine signaling pathway	0.00656814	69/8109	0.771837	0.999991	0.94976	TRADD/MAPK8/PRKAB1/NFKBIE	4	609
hsa05204	Chemical carcinogenesis - DNA adducts	0.00656814	69/8109	0.771837	0.999991	0.94976	CYP2E1/UGT2B28/EPHX1/NAT1	4	609
hsa05211	Renal cell carcinoma	0.00656814	69/8109	0.771837	0.999991	0.94976	GAB1/EGLN3/PIK3R1/PIK3CD	4	609
hsa04061	Viral protein interaction with cytokine and cytokine receptor	0.00985222	100/8109	0.772003	0.999991	0.94976	CCL22/CXCR4/IL22RA1/XCL1/CXCR2/CCR10	6	609
hsa00531	Glycosaminoglycan degradation	0.00164204	19/8109	0.773514	0.999991	0.94976	ARSB	1	609
hsa04650	Natural killer cell mediated cytotoxicity	0.0131363	131/8109	0.777472	0.999991	0.94976	FYN/PRKCG/PIK3R1/SYK/PIK3CD/LCK/SHC4/MICA	8	609
hsa01250	Biosynthesis of nucleotide sugars	0.00328407	37/8109	0.777834	0.999991	0.94976	GCK/UAP1L1	2	609
hsa00513	Various types of N-glycan biosynthesis	0.00328407	39/8109	0.802343	0.999991	0.94976	MGAT4C/MAN2A2	2	609
hsa04923	Regulation of lipolysis in adipocytes	0.00492611	56/8109	0.802746	0.999991	0.94976	PIK3R1/PDE3B/PIK3CD	3	609
hsa05163	Human cytomegalovirus infection	0.0229885	225/8109	0.806225	0.999991	0.94976	E2F2/TRADD/MAP2K6/CXCR4/PRKCG/PIK3R1/MAPK13/PTGER1/FADD/PIK3CD/CALML5/CXCR2/MAPK11/SRC	14	609
hsa00770	Pantothenate and CoA biosynthesis	0.00164204	21/8109	0.806332	0.999991	0.94976	ENPP3	1	609
hsa04152	AMPK signaling pathway	0.0114943	120/8109	0.806945	0.999991	0.94976	PPP2R3A/MLYCD/PRKAB1/PIK3R1/FOXO1/PPP2R2B/PIK3CD	7	609
hsa04211	Longevity regulating pathway	0.00821018	89/8109	0.808519	0.999991	0.94976	PRKAB1/PIK3R1/FOXO1/CAMK4/PIK3CD	5	609
hsa04115	p53 signaling pathway	0.00656814	73/8109	0.808533	0.999991	0.94976	STEAP3/TP53AIP1/GADD45G/ADGRB1	4	609
hsa05322	Systemic lupus erythematosus	0.0131363	136/8109	0.811213	0.999991	0.94976	H3C12/H2BC18/GRIN2B/H3C8/H2AC12/H3C11/H3C1/H2BC7	8	609
hsa04022	cGMP-PKG signaling pathway	0.0164204	167/8109	0.814919	0.999991	0.94976	ATP2A3/MYLK4/PDE3B/ADRA1B/PRKCE/PDE3A/CALML5/SLC8A1/ADRA2C/ADRA2B	10	609
hsa05170	Human immunodeficiency virus 1 infection	0.0213465	212/8109	0.815389	0.999991	0.94976	TAB1/TRADD/MAPK8/MAP2K6/CXCR4/PRKCG/APOBEC3F/PIK3R1/MAPK13/FADD/PIK3CD/CALML5/MAPK11	13	609
hsa00340	Histidine metabolism	0.00164204	22/8109	0.820914	0.999991	0.94976	HDC	1	609
hsa00900	Terpenoid backbone biosynthesis	0.00164204	22/8109	0.820914	0.999991	0.94976	PDSS1	1	609
hsa00240	Pyrimidine metabolism	0.00492611	58/8109	0.821622	0.999991	0.94976	ENPP3/AK9/ENTPD5	3	609
hsa01230	Biosynthesis of amino acids	0.00656814	75/8109	0.824998	0.999991	0.94976	CPS1/SDSL/NAGS/GPT	4	609
hsa04330	Notch signaling pathway	0.00492611	59/8109	0.830469	0.999991	0.94976	TLE2/MFNG/KAT2A	3	609
hsa04932	Non-alcoholic fatty liver disease	0.0147783	155/8109	0.832919	0.999991	0.94976	MAPK8/PRKAB1/CYP2E1/PIK3R1/MAPK13/COX7B2/PIK3CD/EIF2AK3/MAPK11	9	609
hsa04614	Renin-angiotensin system	0.00164204	23/8109	0.834401	0.999991	0.94976	ENPEP	1	609
hsa04964	Proximal tubule bicarbonate reclamation	0.00164204	23/8109	0.834401	0.999991	0.94976	AQP1	1	609
hsa00380	Tryptophan metabolism	0.00328407	42/8109	0.83461	0.999991	0.94976	EHHADH/DHTKD1	2	609
hsa05323	Rheumatoid arthritis	0.00821018	93/8109	0.837713	0.999991	0.94976	IL23A/TNFSF11/CTSK/LTB/ATP6V1E2	5	609
hsa04140	Autophagy - animal	0.0131363	141/8109	0.840916	0.999991	0.94976	ULK2/MTMR3/MAPK8/PIK3R1/MRAS/PIK3CD/EIF2AK3/RAB7B	8	609
hsa00860	Porphyrin and chlorophyll metabolism	0.00328407	43/8109	0.844261	0.999991	0.94976	UGT2B28/HEPHL1	2	609
hsa00534	Glycosaminoglycan biosynthesis - heparan sulfate / heparin	0.00164204	24/8109	0.846873	0.999991	0.94976	HS3ST3B1	1	609
hsa04977	Vitamin digestion and absorption	0.00164204	24/8109	0.846873	0.999991	0.94976	CUBN	1	609
hsa00561	Glycerolipid metabolism	0.00492611	61/8109	0.847038	0.999991	0.94976	DGKG/AKR1B10/PLPP4	3	609
hsa01200	Carbon metabolism	0.00985222	115/8109	0.872125	0.999991	0.94976	CPS1/GCK/SDSL/IDNK/GPT/OGDHL	6	609
hsa00062	Fatty acid elongation	0.00164204	27/8109	0.878938	0.999991	0.94976	ELOVL4	1	609
hsa01040	Biosynthesis of unsaturated fatty acids	0.00164204	27/8109	0.878938	0.999991	0.94976	ELOVL4	1	609
hsa04966	Collecting duct acid secretion	0.00164204	27/8109	0.878938	0.999991	0.94976	ATP6V1E2	1	609
hsa00280	Valine, leucine and isoleucine degradation	0.00328407	48/8109	0.885253	0.999991	0.94976	EHHADH/ABAT	2	609
hsa05030	Cocaine addiction	0.00328407	49/8109	0.892149	0.999991	0.94976	CDK5R1/GRIN2B	2	609
hsa05171	Coronavirus disease - COVID-19	0.0213465	232/8109	0.897579	0.999991	0.94976	MAPK8/VWF/RPL22/PRKCG/PIK3R1/MAPK13/MX1/TLR3/SYK/PIK3CD/MX2/MAPK11/RPS10-NUDT3	13	609
hsa00270	Cysteine and methionine metabolism	0.00328407	50/8109	0.898659	0.999991	0.94976	SDSL/LDHC	2	609
hsa00510	N-Glycan biosynthesis	0.00328407	50/8109	0.898659	0.999991	0.94976	MGAT4C/MAN2A2	2	609
hsa04979	Cholesterol metabolism	0.00328407	50/8109	0.898659	0.999991	0.94976	PLTP/CYP27A1	2	609
hsa05110	Vibrio cholerae infection	0.00328407	50/8109	0.898659	0.999991	0.94976	KDELR3/ATP6V1E2	2	609
hsa05010	Alzheimer disease	0.0377668	384/8109	0.898883	0.999991	0.94976	NOX1/LRP6/CSNK2A2/ATP2A3/ULK2/WNT11/MAPK8/WNT3/WNT9A/PIK3R1/SLC39A12/DKK2/FADD/GRM5/COX7B2/PIK3CD/EIF2AK3/CDK5R1/CALML5/FRAT2/BACE1/GRIN2B/TPTEP2-CSNK1E	23	609
hsa00020	Citrate cycle (TCA cycle)	0.00164204	30/8109	0.904298	0.999991	0.94976	OGDHL	1	609
hsa00030	Pentose phosphate pathway	0.00164204	30/8109	0.904298	0.999991	0.94976	IDNK	1	609
hsa00053	Ascorbate and aldarate metabolism	0.00164204	30/8109	0.904298	0.999991	0.94976	UGT2B28	1	609
hsa01240	Biosynthesis of cofactors	0.0131363	155/8109	0.904727	0.999991	0.94976	AK2/HSD17B6/UGT2B28/AK5/AK9/ALPG/AK8/ADSS1	8	609
hsa00330	Arginine and proline metabolism	0.00328407	51/8109	0.904802	0.999991	0.94976	GAMT/AZIN2	2	609
hsa04913	Ovarian steroidogenesis	0.00328407	51/8109	0.904802	0.999991	0.94976	PLA2G4C/HSD3B1	2	609
hsa05415	Diabetic cardiomyopathy	0.0180624	203/8109	0.904826	0.999991	0.94976	CAMK2B/ATP2A3/MMP2/TGFBR1/MAPK8/PRKCG/PIK3R1/MAPK13/COX7B2/PIK3CD/MAPK11	11	609
hsa05203	Viral carcinogenesis	0.0180624	204/8109	0.908006	0.999991	0.94976	NFKB2/TRADD/KAT2A/PIK3R1/HDAC11/SYK/GTF2A1/PIK3CD/SRC/H2BC18/H2BC7	11	609
hsa04144	Endocytosis	0.0229885	252/8109	0.910992	0.999991	0.94976	EPN3/FGFR2/TGFBR1/DNM1/RAB11FIP2/CXCR4/PSD4/HSPA2/ARRB2/CBLC/FGFR4/CXCR2/SRC/DNM3	14	609
hsa05166	Human T-cell leukemia virus 1 infection	0.0197044	222/8109	0.914614	0.999991	0.94976	MAP3K14/E2F2/NFKB2/TGFBR1/MAPK8/KAT2A/IL1R2/PIK3R1/TERT/PIK3CD/LCK/MAP3K3	12	609
hsa00982	Drug metabolism - cytochrome P450	0.00492611	72/8109	0.915147	0.999991	0.94976	FMO4/CYP2E1/UGT2B28	3	609
hsa03013	Nucleocytoplasmic transport	0.00821018	108/8109	0.916431	0.999991	0.94976	RANBP2/AHCTF1/THOC7/KPNA7/KPNA5	5	609
hsa04136	Autophagy - other	0.00164204	32/8109	0.918183	0.999991	0.94976	ULK2	1	609
hsa04217	Necroptosis	0.0131363	159/8109	0.918399	0.999991	0.94976	CAMK2B/TRADD/PLA2G4C/MAPK8/STAT4/TLR3/FADD/H2AC12	8	609
hsa01524	Platinum drug resistance	0.00492611	73/8109	0.919717	0.999991	0.94976	PIK3R1/FADD/PIK3CD	3	609
hsa01212	Fatty acid metabolism	0.00328407	57/8109	0.93492	0.999991	0.94976	EHHADH/ELOVL4	2	609
hsa05134	Legionellosis	0.00328407	57/8109	0.93492	0.999991	0.94976	NFKB2/HSPA2	2	609
hsa04114	Oocyte meiosis	0.00985222	131/8109	0.935564	0.999991	0.94976	CAMK2B/PGR/PLCZ1/MAPK13/CALML5/MAPK11	6	609
hsa05140	Leishmaniasis	0.00492611	77/8109	0.935832	0.999991	0.94976	TAB1/MAPK13/MAPK11	3	609
hsa05150	Staphylococcus aureus infection	0.00656814	96/8109	0.93696	0.999991	0.94976	KRT34/LOC100653049/DSG1/PTAFR	4	609
hsa00980	Metabolism of xenobiotics by cytochrome P450	0.00492611	78/8109	0.939365	0.999991	0.94976	CYP2E1/UGT2B28/EPHX1	3	609
hsa05143	African trypanosomiasis	0.00164204	37/8109	0.94472	0.999991	0.94976	PRKCG	1	609
hsa05216	Thyroid cancer	0.00164204	37/8109	0.94472	0.999991	0.94976	GADD45G	1	609
hsa04145	Phagosome	0.0114943	152/8109	0.945456	0.999991	0.94976	MRC2/MARCO/MSR1/PIKFYVE/COLEC11/ATP6V1E2/RAB7B	7	609
hsa00983	Drug metabolism - other enzymes	0.00492611	80/8109	0.945899	0.999991	0.94976	CYP2E1/UGT2B28/NAT1	3	609
hsa05416	Viral myocarditis	0.00328407	60/8109	0.946354	0.999991	0.94976	FYN/LAMA2	2	609
hsa03440	Homologous recombination	0.00164204	41/8109	0.95961	0.999991	0.94976	XRCC2	1	609
hsa04216	Ferroptosis	0.00164204	41/8109	0.95961	0.999991	0.94976	STEAP3	1	609
hsa04120	Ubiquitin mediated proteolysis	0.00985222	142/8109	0.961148	0.999991	0.94976	HERC1/CBLC/UBE2L6/UBE2E1/PRKN/WWP2	6	609
hsa04927	Cortisol synthesis and secretion	0.00328407	65/8109	0.961277	0.999991	0.94976	CACNA1H/HSD3B1	2	609
hsa00071	Fatty acid degradation	0.00164204	43/8109	0.965478	0.999991	0.94976	EHHADH	1	609
hsa04975	Fat digestion and absorption	0.00164204	43/8109	0.965478	0.999991	0.94976	PLA2G10	1	609
hsa00010	Glycolysis / Gluconeogenesis	0.00328407	67/8109	0.966054	0.999991	0.94976	GCK/LDHC	2	609
hsa05132	Salmonella infection	0.0197044	249/8109	0.96743	0.999991	0.94976	ELMO2/TAB1/TRADD/MAPK8/MAP2K6/ARL8A/MAPK13/FADD/RHOH/PIK3CD/MAPK11/RAB7B	12	609
hsa03008	Ribosome biogenesis in eukaryotes	0.00656814	109/8109	0.968366	0.999991	0.94976	CSNK2A2/REXO1/RPP25L/TBL3	4	609
hsa00620	Pyruvate metabolism	0.00164204	47/8109	0.974783	0.999991	0.94976	LDHC	1	609
hsa04918	Thyroid hormone synthesis	0.00328407	75/8109	0.980082	0.999991	0.94976	TG/PRKCG	2	609
hsa04612	Antigen processing and presentation	0.00328407	78/8109	0.983731	0.999991	0.94976	HSPA2/RFX5	2	609
hsa05320	Autoimmune thyroid disease	0.00164204	53/8109	0.984262	0.999991	0.94976	TG	1	609
hsa03460	Fanconi anemia pathway	0.00164204	54/8109	0.985451	0.999991	0.94976	FANCE	1	609
hsa00480	Glutathione metabolism	0.00164204	58/8109	0.989378	0.999991	0.94976	GGT7	1	609
hsa04610	Complement and coagulation cascades	0.00328407	85/8109	0.989899	0.999991	0.94976	PLAT/VWF	2	609
hsa05014	Amyotrophic lateral sclerosis	0.0279146	364/8109	0.99015	0.999991	0.94976	DNAH5/ULK2/DNAH11/MAP2K6/DNAH6/DNAH7/DNAH8/RANBP2/MAPK13/DNAH3/COX7B2/EIF2AK3/ERBB4/PRKN/MAPK11/NRG3/GRIN2B	17	609
hsa04141	Protein processing in endoplasmic reticulum	0.00985222	171/8109	0.990836	0.999991	0.94976	MAPK8/HSPA2/RNF185/EIF2AK3/PRKN/SVIP	6	609
hsa04714	Thermogenesis	0.0147783	232/8109	0.992699	0.999991	0.94976	DPF1/COA1/PRKAB1/MAPK13/COX18/COX7B2/MAPK11/SLC25A29/DPF3	9	609
hsa05016	Huntington disease	0.0213465	306/8109	0.993465	0.999991	0.94976	DNAH5/ULK2/DNAH11/MAPK8/DNAH6/DNAH7/DNAH8/GRIA3/GRIA4/DNAH3/GRM5/COX7B2/GRIN2B	13	609
hsa05020	Prion disease	0.0180624	273/8109	0.994122	0.999991	0.94976	FYN/CSNK2A2/MAPK8/HSPA2/PIK3R1/MAPK13/COX7B2/PIK3CD/EIF2AK3/MAPK11/GRIN2B	11	609
hsa03015	mRNA surveillance pathway	0.00328407	97/8109	0.995595	0.999991	0.94976	PPP2R3A/PPP2R2B	2	609
hsa05012	Parkinson disease	0.0164204	266/8109	0.996503	0.999991	0.94976	CAMK2B/MAPK8/HTRA2/SLC39A12/UBE2L6/COX7B2/EIF2AK3/CALML5/PRKN/LRRK2	10	609
hsa04110	Cell cycle	0.00492611	126/8109	0.996792	0.999991	0.94976	E2F2/GADD45G/E2F5	3	609
hsa05206	MicroRNAs in cancer	0.0180624	310/8109	0.998969	0.999991	0.94976	E2F2/CYP24A1/BMF/WNT3/PDGFRB/PRKCG/PIK3R1/ZFPM2/PRKCE/PIK3CD/SHC4	11	609
hsa00190	Oxidative phosphorylation	0.00328407	134/8109	0.999684	0.999991	0.94976	COX7B2/ATP6V1E2	2	609
hsa03010	Ribosome	0.00328407	158/8109	0.999945	0.999991	0.94976	RPL22/RPS10-NUDT3	2	609
hsa04740	Olfactory transduction	0.0229885	441/8109	0.999975	0.999991	0.94976	ANO2/CAMK2B/NCALD/PDE1A/OR7C1/ARRB2/PDE1C/CALML5/SLC8A1/OR56A4/OR7D2/OR11A1/OR2J3/OR5V1	14	609
hsa03040	Spliceosome	0.00164204	147/8109	0.999991	0.999991	0.94976	HSPA2	1	609
