# Supplementary material for: Exosomal microRNA let-7c-5p enhances cell malignant characteristics by inhibiting TAGLN in oral cancer
Source: Oncol Res. 2024 Sep 18;32(10):1623–35. doi: 10.32604/or.2024.048191 (PMC11413824; doi:10.32604/or.2024.048191)
Supplement: Supplementary file 9 [file OncolRes-32-48191-s009.xlsx]

## Sheet: Table S6
Table S6 Reactome enrichment analysis for the identified DEGs
ID	Description	GeneRatio	BgRatio	pvalue	p.adjust	qvalue	geneID	Count	query
R-HSA-112316	Neuronal System	0.0704574	410/10856	2.93e-06	0.00204603	0.00198264	GABRA3/NRXN3/HOMER3/RASGRF1/CAMK2B/ABCC9/PANX2/CHRNA3/KCNN2/ACHE/HCN2/GLRA2/NCALD/CHRNE/NRXN2/LIN7A/PRKAB1/ALDH5A1/RASGRF2/GABRG2/GRIA3/LRFN3/PRKCG/PPFIA1/KCNH3/KCNH5/KCNN3/PPFIA4/GLRA3/GABRB2/GRIK4/CAMK4/GRIA4/NRGN/CACNA2D3/KCNJ6/KCNB1/KCNJ3/GABRB1/GRIK3/CACNB2/GABRB3/GRM5/CPLX1/KCNAB3/KCNK7/PPFIA3/ERBB4/CACNB4/ABAT/KCNH8/KCND2/IL1RAPL2/NLGN3/SRC/CACNA1E/GRIN2B	57	809
R-HSA-2219530	Constitutive Signaling by Aberrant PI3K in Cancer	0.0234858	78/10856	3.04e-06	0.00204603	0.00198264	FYN/KITLG/FGFR2/ESR1/GAB1/PDGFRB/FGF5/FGF2/EGF/PIK3R1/PIK3AP1/FGFR4/FGF19/PIK3CD/BTC/ERBB4/LCK/NRG3/SRC	19	809
R-HSA-8948216	Collagen chain trimerization	0.0160692	44/10856	1.18e-05	0.00527786	0.00511432	COL9A2/COL23A1/COL5A3/COL21A1/COL6A2/COL8A1/COL24A1/COL18A1/COL25A1/COL11A2/COL15A1/COL6A6/COL28A1	13	809
R-HSA-2219528	PI3K/AKT Signaling in Cancer	0.025958	104/10856	2.18e-05	0.00733723	0.00710988	FYN/KITLG/FGFR2/ESR1/GAB1/PDGFRB/FGF5/FGF2/EGF/PIK3R1/FOXO1/PIK3AP1/FGFR4/FGF19/PIK3CD/BTC/ERBB4/LCK/NRG3/PRR5/SRC	21	809
R-HSA-112315	Transmission across Chemical Synapses	0.0469716	270/10856	0.000102014	0.0274825	0.0266309	GABRA3/RASGRF1/CAMK2B/CHRNA3/ACHE/GLRA2/NCALD/CHRNE/LIN7A/PRKAB1/ALDH5A1/RASGRF2/GABRG2/GRIA3/PRKCG/PPFIA1/PPFIA4/GLRA3/GABRB2/GRIK4/CAMK4/GRIA4/NRGN/CACNA2D3/KCNJ6/KCNJ3/GABRB1/GRIK3/CACNB2/GABRB3/CPLX1/PPFIA3/ERBB4/CACNB4/ABAT/SRC/CACNA1E/GRIN2B	38	809
R-HSA-199418	Negative regulation of the PI3K/AKT network	0.0247219	113/10856	0.000231158	0.051895	0.0502871	FYN/KITLG/FGFR2/PHLPP1/ESR1/GAB1/PDGFRB/FGF5/FGF2/EGF/PIK3R1/PIK3AP1/FGFR4/FGF19/PIK3CD/BTC/ERBB4/LCK/NRG3/SRC	20	809
R-HSA-6811558	PI5P, PP2A and IER3 Regulate PI3K/AKT Signaling	0.0234858	106/10856	0.000277743	0.0534456	0.0517896	FYN/KITLG/FGFR2/ESR1/GAB1/PDGFRB/FGF5/FGF2/EGF/PIK3R1/PIK3AP1/FGFR4/FGF19/PIK3CD/BTC/ERBB4/LCK/NRG3/SRC	19	809
R-HSA-1650814	Collagen biosynthesis and modifying enzymes	0.0173053	67/10856	0.000345365	0.0561447	0.0544051	COL9A2/COL23A1/COL5A3/COL21A1/COL6A2/COL8A1/ADAMTS3/COL24A1/COL18A1/COL25A1/COL11A2/COL15A1/COL6A6/COL28A1	14	809
R-HSA-2672351	Stimuli-sensing channels	0.0234858	109/10856	0.000401537	0.0561447	0.0544051	ANO2/ANO8/NALCN/ASIC2/TRPM6/WNK4/TRPC4/UNC79/ANO3/CLCA2/ANO7/TPCN2/SCNN1D/SLC9B2/WNK2/CLCN5/TRDN/CLCNKA/TRPV2	19	809
R-HSA-428542	Regulation of commissural axon pathfinding by SLIT and ROBO	0.00618047	10/10856	0.000416813	0.0561447	0.0544051	NTN1/ROBO3/ROBO1/NELL2/SRC	5	809
R-HSA-1963642	PI3K events in ERBB2 signaling	0.00741656	16/10856	0.000702951	0.0831381	0.080562	GAB1/EGF/PIK3R1/BTC/ERBB4/NRG3	6	809
R-HSA-1442490	Collagen degradation	0.0160692	64/10856	0.000740651	0.0831381	0.080562	COL9A2/COL23A1/COL5A3/MMP2/MMP19/COL6A2/CTSK/COL8A1/COL18A1/COL25A1/COL11A2/COL15A1/COL6A6	13	809
R-HSA-9032500	Activated NTRK2 signals through FYN	0.00494438	7/10856	0.00089269	0.0857397	0.0830831	FYN/NTRK2/SRC/GRIN2B	4	809
R-HSA-1474290	Collagen formation	0.0197775	90/10856	0.000902196	0.0857397	0.0830831	COL9A2/COL23A1/COL5A3/LOX/COL21A1/LOXL4/COL6A2/COL8A1/ADAMTS3/COL24A1/COL18A1/COL25A1/COL11A2/COL15A1/COL6A6/COL28A1	16	809
R-HSA-1236394	Signaling by ERBB4	0.0148331	58/10856	0.000987908	0.0857397	0.0830831	PGR/ESR1/GABRG2/EGF/PIK3R1/GABRB2/GABRB1/GABRB3/BTC/ERBB4/NRG3/SRC	12	809
R-HSA-180292	GAB1 signalosome	0.00741656	17/10856	0.00101844	0.0857397	0.0830831	CSK/GAB1/EGF/PIK3R1/BTC/SRC	6	809
R-HSA-9006115	Signaling by NTRK2 (TRKB)	0.00865266	25/10856	0.00181815	0.140455	0.136103	FYN/GAB1/PIK3R1/NTRK2/CDK5R1/SRC/GRIN2B	7	809
R-HSA-76009	Platelet Aggregation (Plug Formation)	0.0111248	39/10856	0.00187691	0.140455	0.136103	ITGA2B/RASGRP2/RAPGEF4/CSK/VWF/SYK/ADRA2C/SRC/ADRA2B	9	809
R-HSA-112314	Neurotransmitter receptors and postsynaptic signal transmission	0.0333745	205/10856	0.00264657	0.187628	0.181814	GABRA3/RASGRF1/CAMK2B/CHRNA3/GLRA2/NCALD/CHRNE/LIN7A/PRKAB1/RASGRF2/GABRG2/GRIA3/PRKCG/GLRA3/GABRB2/GRIK4/CAMK4/GRIA4/NRGN/KCNJ6/KCNJ3/GABRB1/GRIK3/GABRB3/ERBB4/SRC/GRIN2B	27	809
R-HSA-1300642	Sperm Motility And Taxes	0.00494438	9/10856	0.00284684	0.189024	0.183167	CATSPERG/CATSPER3/CATSPER2/CATSPERD	4	809
R-HSA-354192	Integrin signaling	0.00865266	27/10856	0.00294691	0.189024	0.183167	ITGA2B/RASGRP2/RAPGEF4/CSK/VWF/SYK/SRC	7	809
R-HSA-1227986	Signaling by ERBB2	0.0123609	50/10856	0.00332996	0.198194	0.192053	FYN/GAB1/EGF/PIK3R1/MEMO1/PRKCE/BTC/ERBB4/NRG3/SRC	10	809
R-HSA-3772470	Negative regulation of TCF-dependent signaling by WNT ligand antagonists	0.00618047	15/10856	0.00362729	0.198194	0.192053	LRP6/WNT9A/DKK2/WIF1/KREMEN1	5	809
R-HSA-6785631	ERBB2 Regulates Cell Motility	0.00618047	15/10856	0.00362729	0.198194	0.192053	EGF/MEMO1/BTC/ERBB4/NRG3	5	809
R-HSA-433137	Sodium-coupled sulphate, di- and tri-carboxylate transporters	0.00370828	5/10856	0.00367844	0.198194	0.192053	SLC13A1/SLC13A3/SLC13A4	3	809
R-HSA-1266695	Interleukin-7 signaling	0.00988875	36/10856	0.00426465	0.214139	0.207504	IL7/PIK3R1/BRWD1/H3C12/CRLF2/H3C8/H3C11/H3C1	8	809
R-HSA-6794362	Protein-protein interactions at synapses	0.0173053	86/10856	0.00429231	0.214139	0.207504	NRXN3/HOMER3/NRXN2/LIN7A/GRIA3/LRFN3/PPFIA1/PPFIA4/GRIA4/GRM5/PPFIA3/IL1RAPL2/NLGN3/GRIN2B	14	809
R-HSA-1250342	PI3K events in ERBB4 signaling	0.00494438	10/10856	0.00446686	0.214888	0.20823	PIK3R1/BTC/ERBB4/NRG3	4	809
R-HSA-2022090	Assembly of collagen fibrils and other multimeric structures	0.013597	61/10856	0.00492257	0.228645	0.221561	COL9A2/COL5A3/LOX/LOXL4/COL6A2/COL8A1/COL24A1/COL18A1/COL11A2/COL15A1/COL6A6	11	809
R-HSA-5083635	Defective B3GALTL causes Peters-plus syndrome (PpS)	0.00988875	37/10856	0.00509346	0.228696	0.22161	THSD7A/ADAMTS6/SEMA5B/THSD1/THSD7B/ADAMTS12/ADAMTS3/SPON1	8	809
R-HSA-983712	Ion channel transport	0.0296663	186/10856	0.00575685	0.246541	0.238902	ANO2/CAMK2B/ATP2A3/ANO8/NALCN/ATP8B4/ASIC2/TRPM6/WNK4/TRPC4/UNC79/ANO3/CLCA2/ANO7/FXYD4/TPCN2/SCNN1D/SLC9B2/WNK2/CLCN5/TRDN/CLCNKA/TRPV2/ATP6V1E2	24	809
R-HSA-9662361	Sensory processing of sound by outer hair cells of the cochlea	0.0123609	54/10856	0.00592554	0.246541	0.238902	MYO3B/KCNN2/MYO3A/CLIC5/PLS1/MYO7A/PCDH15/XIRP2/LHFPL5/PJVK	10	809
R-HSA-5173214	O-glycosylation of TSR domain-containing proteins	0.00988875	38/10856	0.00603997	0.246541	0.238902	THSD7A/ADAMTS6/SEMA5B/THSD1/THSD7B/ADAMTS12/ADAMTS3/SPON1	8	809
R-HSA-196791	Vitamin D (calciferol) metabolism	0.00494438	11/10856	0.0066094	0.253028	0.245188	CYP24A1/CUBN/CYP27B1/CYP2R1	4	809
R-HSA-376172	DSCAM interactions	0.00494438	11/10856	0.0066094	0.253028	0.245188	NTN1/MAPK8/MAPK13/MAPK11	4	809
R-HSA-211916	Vitamins	0.00370828	6/10856	0.0069503	0.253028	0.245188	CYP24A1/CYP27B1/CYP2R1	3	809
R-HSA-9706374	FLT3 signaling through SRC family kinases	0.00370828	6/10856	0.0069503	0.253028	0.245188	FYN/SYK/LCK	3	809
R-HSA-9664565	Signaling by ERBB2 KD Mutants	0.00741656	25/10856	0.00872689	0.309345	0.29976	GAB1/EGF/PIK3R1/BTC/ERBB4/NRG3	6	809
R-HSA-112308	Presynaptic depolarization and calcium channel opening	0.00494438	12/10856	0.00933672	0.31373	0.304009	CACNA2D3/CACNB2/CACNB4/CACNA1E	4	809
R-HSA-2029481	FCGR activation	0.00494438	12/10856	0.00933672	0.31373	0.304009	FGR/FYN/SYK/SRC	4	809
R-HSA-389356	CD28 co-stimulation	0.00865266	33/10856	0.00959583	0.31373	0.304009	MAP3K14/FYN/GRAP2/PIK3R1/LCK/PRR5/SRC	7	809
R-HSA-186797	Signaling by PDGF	0.0123609	58/10856	0.00987868	0.31373	0.304009	COL9A2/NCK2/COL5A3/PLAT/PDGFRB/COL6A2/PDGFC/PIK3R1/SRC/COL6A6	10	809
R-HSA-5673001	RAF/MAP kinase cascade	0.039555	280/10856	0.0100151	0.31373	0.304009	ITGA2B/RANBP9/FYN/KITLG/RASGRF1/CAMK2B/FGFR2/CSK/RAPGEF2/VWF/RASGRF2/PDGFRB/FGF5/FGF2/EGF/KSR1/ARRB2/RGL1/PIK3R1/CNKSR2/MRAS/SPTBN4/FGFR4/FGF19/BTC/ERBB4/NRG3/SPRED3/NF1/SRC/RASGEF1A/GRIN2B	32	809
R-HSA-1227990	Signaling by ERBB2 in Cancer	0.00741656	26/10856	0.0106459	0.318841	0.308961	GAB1/EGF/PIK3R1/BTC/ERBB4/NRG3	6	809
R-HSA-373752	Netrin-1 signaling	0.0111248	50/10856	0.0106517	0.318841	0.308961	FYN/NTN1/MAPK8/TRPC4/UNC5D/MAPK13/ROBO1/MAPK11/SRC	9	809
R-HSA-9028335	Activated NTRK2 signals through PI3K	0.00370828	7/10856	0.0114935	0.33656	0.326131	GAB1/PIK3R1/NTRK2	3	809
R-HSA-8847993	ERBB2 Activates PTK6 Signaling	0.00494438	13/10856	0.0127032	0.35448	0.343497	EGF/BTC/ERBB4/NRG3	4	809
R-HSA-194068	Bile acid and bile salt metabolism	0.00988875	43/10856	0.012895	0.35448	0.343497	OSBPL6/SLCO1A2/SLC10A1/SLCO1B3/PTGIS/CYP27A1/SLC27A2/ACOX2	8	809
R-HSA-9656223	Signaling by RAF1 mutants	0.00988875	43/10856	0.012895	0.35448	0.343497	ITGA2B/CAMK2B/CSK/VWF/KSR1/ARRB2/CNKSR2/SRC	8	809
R-HSA-5684996	MAPK1/MAPK3 signaling	0.039555	286/10856	0.0134084	0.361223	0.35003	ITGA2B/RANBP9/FYN/KITLG/RASGRF1/CAMK2B/FGFR2/CSK/RAPGEF2/VWF/RASGRF2/PDGFRB/FGF5/FGF2/EGF/KSR1/ARRB2/RGL1/PIK3R1/CNKSR2/MRAS/SPTBN4/FGFR4/FGF19/BTC/ERBB4/NRG3/SPRED3/NF1/SRC/RASGEF1A/GRIN2B	32	809
R-HSA-5654720	PI-3K cascade:FGFR4	0.00618047	20/10856	0.0137218	0.362416	0.351187	GAB1/FGF2/PIK3R1/FGFR4/FGF19	5	809
R-HSA-109704	PI3K Cascade	0.00988875	44/10856	0.014762	0.382394	0.370545	FGFR2/GAB1/FGF5/FGF2/PIK3R1/PDE3B/FGFR4/FGF19	8	809
R-HSA-390522	Striated Muscle Contraction	0.00865266	36/10856	0.0154463	0.3853	0.373362	TMOD2/TNNT3/MYBPC3/TTN/DES/NEB/MYBPC1	7	809
R-HSA-6802948	Signaling by high-kinase activity BRAF mutants	0.00865266	36/10856	0.0154463	0.3853	0.373362	ITGA2B/CSK/VWF/KSR1/ARRB2/CNKSR2/SRC	7	809
R-HSA-1474228	Degradation of the extracellular matrix	0.0222497	140/10856	0.0159836	0.386866	0.374879	COL9A2/COL23A1/COL5A3/MMP2/NID1/MMP19/COL6A2/CAPN10/CTSK/COL8A1/CAPN5/SCUBE1/CAPN13/COL18A1/COL25A1/COL11A2/COL15A1/COL6A6	18	809
R-HSA-1474244	Extracellular matrix organization	0.0407911	301/10856	0.0160835	0.386866	0.374879	ITGA2B/COL9A2/COL23A1/COL5A3/MMP2/BMP7/VWF/LOX/NID1/MMP19/COL21A1/BMP2/LOXL4/FGF2/COL6A2/CAPN10/CTSK/COL8A1/CAPN5/ADAMTS3/SCUBE1/DDR2/CAPN13/JAM3/COL24A1/EFEMP2/COL18A1/COL25A1/LAMA2/COL11A2/COL15A1/COL6A6/COL28A1	33	809
R-HSA-375165	NCAM signaling for neurite out-growth	0.0123609	63/10856	0.0173246	0.392561	0.380398	FYN/COL9A2/COL5A3/COL6A2/SPTBN4/CACNB2/CACNB4/CACNA1H/SRC/COL6A6	10	809
R-HSA-164944	Nef and signal transduction	0.00370828	8/10856	0.0173815	0.392561	0.380398	FYN/DOCK2/LCK	3	809
R-HSA-418886	Netrin mediated repulsion signals	0.00370828	8/10856	0.0173815	0.392561	0.380398	NTN1/UNC5D/SRC	3	809
R-HSA-5173105	O-linked glycosylation	0.0185414	111/10856	0.017486	0.392561	0.380398	THSD7A/ADAMTS6/SEMA5B/GALNT16/GALNT18/LARGE1/THSD1/THSD7B/POMGNT2/ADAMTS12/ADAMTS3/GALNTL6/MUC12/B3GNT9/SPON1	15	809
R-HSA-1250196	SHC1 events in ERBB2 signaling	0.00618047	22/10856	0.020601	0.432924	0.41951	EGF/PRKCE/BTC/ERBB4/NRG3	5	809
R-HSA-389357	CD28 dependent PI3K/Akt signaling	0.00618047	22/10856	0.020601	0.432924	0.41951	MAP3K14/FYN/PIK3R1/LCK/PRR5	5	809
R-HSA-912631	Regulation of signaling by CBL	0.00618047	22/10856	0.020601	0.432924	0.41951	FYN/BLNK/PIK3R1/SYK/PIK3CD	5	809
R-HSA-6802946	Signaling by moderate kinase activity BRAF mutants	0.00988875	47/10856	0.0215337	0.432924	0.41951	ITGA2B/CAMK2B/CSK/VWF/KSR1/ARRB2/CNKSR2/SRC	8	809
R-HSA-6802949	Signaling by RAS mutants	0.00988875	47/10856	0.0215337	0.432924	0.41951	ITGA2B/CAMK2B/CSK/VWF/KSR1/ARRB2/CNKSR2/SRC	8	809
R-HSA-6802955	Paradoxical activation of RAF signaling by kinase inactive BRAF	0.00988875	47/10856	0.0215337	0.432924	0.41951	ITGA2B/CAMK2B/CSK/VWF/KSR1/ARRB2/CNKSR2/SRC	8	809
R-HSA-9649948	Signaling downstream of RAS mutants	0.00988875	47/10856	0.0215337	0.432924	0.41951	ITGA2B/CAMK2B/CSK/VWF/KSR1/ARRB2/CNKSR2/SRC	8	809
R-HSA-112399	IRS-mediated signalling	0.00988875	48/10856	0.0242119	0.456758	0.442606	FGFR2/GAB1/FGF5/FGF2/PIK3R1/PDE3B/FGFR4/FGF19	8	809
R-HSA-9659379	Sensory processing of sound	0.013597	76/10856	0.0245427	0.456758	0.442606	MYO3B/KCNN2/MYO3A/CLIC5/PLS1/MYO7A/PCDH15/XIRP2/CACNB2/LHFPL5/PJVK	11	809
R-HSA-390696	Adrenoceptors	0.00370828	9/10856	0.0246488	0.456758	0.442606	ADRA1B/ADRA2C/ADRA2B	3	809
R-HSA-212676	Dopamine Neurotransmitter Release Cycle	0.00618047	23/10856	0.0247538	0.456758	0.442606	LIN7A/PPFIA1/PPFIA4/CPLX1/PPFIA3	5	809
R-HSA-373753	Nephrin family interactions	0.00618047	23/10856	0.0247538	0.456758	0.442606	FYN/NCK2/PIK3R1/KIRREL3/NPHS1	5	809
R-HSA-5654695	PI-3K cascade:FGFR2	0.00618047	23/10856	0.0247538	0.456758	0.442606	FGFR2/GAB1/FGF5/FGF2/PIK3R1	5	809
R-HSA-5674135	MAP2K and MAPK activation	0.00865266	40/10856	0.026678	0.47694	0.462162	ITGA2B/CSK/VWF/KSR1/ARRB2/CNKSR2/SRC	7	809
R-HSA-1433559	Regulation of KIT signaling	0.00494438	16/10856	0.0270523	0.47694	0.462162	FYN/KITLG/LCK/SRC	4	809
R-HSA-1963640	GRB2 events in ERBB2 signaling	0.00494438	16/10856	0.0270523	0.47694	0.462162	EGF/BTC/ERBB4/NRG3	4	809
R-HSA-5683057	MAPK family signaling cascades	0.0420272	325/10856	0.0274796	0.47694	0.462162	ITGA2B/RANBP9/FYN/KITLG/RASGRF1/CAMK2B/FGFR2/CSK/RAPGEF2/VWF/RASGRF2/PDGFRB/FGF5/FGF2/EGF/KSR1/ARRB2/RGL1/PIK3R1/CNKSR2/FOXO1/MRAS/KALRN/SPTBN4/FGFR4/FGF19/BTC/ERBB4/NRG3/SPRED3/NF1/SRC/RASGEF1A/GRIN2B	34	809
R-HSA-3906995	Diseases associated with O-glycosylation of proteins	0.0123609	68/10856	0.0282678	0.47694	0.462162	THSD7A/ADAMTS6/SEMA5B/LARGE1/THSD1/THSD7B/ADAMTS12/ADAMTS3/MUC12/SPON1	10	809
R-HSA-5663202	Diseases of signal transduction by growth factor receptors and second messengers	0.0494438	395/10856	0.0286059	0.47694	0.462162	ITGA2B/FYN/KITLG/CAMK2B/FGFR2/LRP6/ESR1/MIB1/CSK/TGFBR1/KAT2A/GAB1/VWF/PDGFRB/FGF5/FGF2/EGF/KSR1/ARRB2/PIK3R1/CNKSR2/FOXO1/DKK2/PIK3AP1/MRAS/FGFR4/FGF19/HDAC11/PIK3CD/BTC/ERBB4/LCK/KREMEN1/AMER1/NRG3/PRR5/SPRED3/NF1/SRC/NEURL1B	40	809
R-HSA-1251985	Nuclear signaling by ERBB4	0.00741656	32/10856	0.0286802	0.47694	0.462162	PGR/ESR1/BTC/ERBB4/NRG3/SRC	6	809
R-HSA-983695	Antigen activates B Cell Receptor (BCR) leading to generation of second messengers	0.00741656	32/10856	0.0286802	0.47694	0.462162	FYN/BLNK/PIK3R1/PIK3AP1/SYK/PIK3CD	6	809
R-HSA-9620244	Long-term potentiation	0.00618047	24/10856	0.0294077	0.483076	0.468108	CAMK2B/NRGN/ERBB4/SRC/GRIN2B	5	809
R-HSA-9662360	Sensory processing of sound by inner hair cells of the cochlea	0.0123609	69/10856	0.0309394	0.502113	0.486555	MYO3B/MYO3A/CLIC5/PLS1/MYO7A/PCDH15/XIRP2/CACNB2/LHFPL5/PJVK	10	809
R-HSA-264642	Acetylcholine Neurotransmitter Release Cycle	0.00494438	17/10856	0.0333461	0.534728	0.518159	PPFIA1/PPFIA4/CPLX1/PPFIA3	4	809
R-HSA-419037	NCAM1 interactions	0.00865266	42/10856	0.0339699	0.538323	0.521643	COL9A2/COL5A3/COL6A2/CACNB2/CACNB4/CACNA1H/COL6A6	7	809
R-HSA-1187000	Fertilization	0.00618047	25/10856	0.034578	0.541587	0.524806	CATSPERG/ADAM2/CATSPER3/CATSPER2/CATSPERD	5	809
R-HSA-2428928	IRS-related events triggered by IGF1R	0.00988875	52/10856	0.0372499	0.570177	0.55251	FGFR2/GAB1/FGF5/FGF2/PIK3R1/PDE3B/FGFR4/FGF19	8	809
R-HSA-383280	Nuclear Receptor transcription pathway	0.00988875	52/10856	0.0372499	0.570177	0.55251	RORA/PGR/ESR1/THRA/NR1D1/NR3C2/HNF4G/ESRRG	8	809
R-HSA-1433557	Signaling by SCF-KIT	0.00865266	43/10856	0.0380678	0.57615	0.558298	FYN/KITLG/GRAP2/TEC/PIK3R1/LCK/SRC	7	809
R-HSA-181429	Serotonin Neurotransmitter Release Cycle	0.00494438	18/10856	0.0404209	0.591815	0.573478	PPFIA1/PPFIA4/CPLX1/PPFIA3	4	809
R-HSA-181430	Norepinephrine Neurotransmitter Release Cycle	0.00494438	18/10856	0.0404209	0.591815	0.573478	PPFIA1/PPFIA4/CPLX1/PPFIA3	4	809
R-HSA-5654710	PI-3K cascade:FGFR3	0.00494438	18/10856	0.0404209	0.591815	0.573478	GAB1/FGF5/FGF2/PIK3R1	4	809
R-HSA-2428924	IGF1R signaling cascade	0.00988875	53/10856	0.0411261	0.593807	0.575408	FGFR2/GAB1/FGF5/FGF2/PIK3R1/PDE3B/FGFR4/FGF19	8	809
R-HSA-418555	G alpha (s) signalling events	0.0210136	145/10856	0.0414387	0.593807	0.575408	PTHLH/VIPR2/PDE4D/PDE1A/ADM2/RAMP1/ARRB2/PTH2R/HTR7/PDE3B/PDE7B/RXFP1/PDE3A/SRC/CRHR1/LINC02210-CRHR1/PDE11A	17	809
R-HSA-1296071	Potassium Channels	0.0160692	103/10856	0.0420143	0.595718	0.57726	ABCC9/KCNN2/HCN2/KCNH3/KCNH5/KCNN3/KCNJ6/KCNB1/KCNJ3/KCNAB3/KCNK7/KCNH8/KCND2	13	809
R-HSA-442755	Activation of NMDA receptors and postsynaptic events	0.0148331	93/10856	0.0428568	0.601334	0.582702	RASGRF1/CAMK2B/LIN7A/PRKAB1/RASGRF2/GRIA3/CAMK4/GRIA4/NRGN/ERBB4/SRC/GRIN2B	12	809
R-HSA-5655291	Signaling by FGFR4 in disease	0.00370828	11/10856	0.0433064	0.601379	0.582745	GAB1/PIK3R1/FGFR4	3	809
R-HSA-2404192	Signaling by Type 1 Insulin-like Growth Factor 1 Receptor (IGF1R)	0.00988875	54/10856	0.0452611	0.605796	0.587025	FGFR2/GAB1/FGF5/FGF2/PIK3R1/PDE3B/FGFR4/FGF19	8	809
R-HSA-74751	Insulin receptor signalling cascade	0.00988875	54/10856	0.0452611	0.605796	0.587025	FGFR2/GAB1/FGF5/FGF2/PIK3R1/PDE3B/FGFR4/FGF19	8	809
R-HSA-5654716	Downstream signaling of activated FGFR4	0.00618047	27/10856	0.0465103	0.605796	0.587025	GAB1/FGF2/PIK3R1/FGFR4/FGF19	5	809
R-HSA-421270	Cell-cell junction organization	0.0111248	64/10856	0.0466096	0.605796	0.587025	CDH10/CLDN15/CDH9/CLDN10/CDH18/SDK1/CADM2/CLDN9/CLDN23	9	809
R-HSA-6802957	Oncogenic MAPK signaling	0.013597	84/10856	0.0466957	0.605796	0.587025	ITGA2B/CAMK2B/CSK/VWF/KSR1/ARRB2/CNKSR2/MRAS/SPRED3/NF1/SRC	11	809
R-HSA-75157	FasL/ CD95L signaling	0.00247219	5/10856	0.0476721	0.605796	0.587025	CASP10/FADD	2	809
R-HSA-8963684	Tyrosine catabolism	0.00247219	5/10856	0.0476721	0.605796	0.587025	FAH/HGD	2	809
R-HSA-9032759	NTRK2 activates RAC1	0.00247219	5/10856	0.0476721	0.605796	0.587025	FYN/NTRK2	2	809
R-HSA-9693928	Defective RIPK1-mediated regulated necrosis	0.00247219	5/10856	0.0476721	0.605796	0.587025	TRADD/FADD	2	809
R-HSA-9013148	CDC42 GTPase cycle	0.0222497	159/10856	0.0490357	0.6173	0.598173	NOX1/DEF6/PREX2/WDR91/DOCK8/DNMBP/RASGRF2/STEAP3/PLEKHG1/FGD3/STARD8/ARHGEF19/PIK3R1/DOCK11/FMNL3/ARHGAP42/ARHGAP30/NOXA1	18	809
R-HSA-1660662	Glycosphingolipid metabolism	0.00865266	46/10856	0.0522529	0.622465	0.603178	SMPD3/ARSB/B4GALNT1/ARSG/ESYT3/GLB1L/UGT8	7	809
R-HSA-210990	PECAM1 interactions	0.00370828	12/10856	0.0546296	0.622465	0.603178	FYN/LCK/SRC	3	809
R-HSA-211979	Eicosanoids	0.00370828	12/10856	0.0546296	0.622465	0.603178	PTGIS/CYP4F22/CYP4F2	3	809
R-HSA-430116	GP1b-IX-V activation signalling	0.00370828	12/10856	0.0546296	0.622465	0.603178	VWF/PIK3R1/SRC	3	809
R-HSA-451306	Ionotropic activity of kainate receptors	0.00370828	12/10856	0.0546296	0.622465	0.603178	NCALD/GRIK4/GRIK3	3	809
R-HSA-451308	Activation of Ca-permeable Kainate Receptor	0.00370828	12/10856	0.0546296	0.622465	0.603178	NCALD/GRIK4/GRIK3	3	809
R-HSA-879518	Transport of organic anions	0.00370828	12/10856	0.0546296	0.622465	0.603178	SLCO1A2/SLCO1B3/SLCO2B1	3	809
R-HSA-9027276	Erythropoietin activates Phosphoinositide-3-kinase (PI3K)	0.00370828	12/10856	0.0546296	0.622465	0.603178	GAB1/PIK3R1/PIK3CD	3	809
R-HSA-9664420	Killing mechanisms	0.00370828	12/10856	0.0546296	0.622465	0.603178	NOX1/MAPK8/NOXA1	3	809
R-HSA-9673324	WNT5:FZD7-mediated leishmania damping	0.00370828	12/10856	0.0546296	0.622465	0.603178	NOX1/MAPK8/NOXA1	3	809
R-HSA-9006925	Intracellular signaling by second messengers	0.0383189	309/10856	0.0547744	0.622465	0.603178	FYN/PREX2/KITLG/CAMK2B/FGFR2/CSNK2A2/PHLPP1/ESR1/GAB1/PDGFRB/PDE1A/PRKCG/FGF5/FGF2/EGF/PIK3R1/FOXO1/CAMK4/PDE1C/PIK3AP1/FGFR4/FGF19/PRKCE/PIK3CD/BTC/ERBB4/LCK/NRG3/PRR5/SRC/WWP2	31	809
R-HSA-211897	Cytochrome P450 - arranged by substrate type	0.0111248	66/10856	0.0549914	0.622465	0.603178	CYP24A1/AHR/CYP27B1/PTGIS/CYP2E1/CYP27A1/CYP4F22/CYP2R1/CYP4F2	9	809
R-HSA-1500931	Cell-Cell communication	0.0185414	129/10856	0.0563598	0.623341	0.604027	FYN/CDH10/NCK2/CLDN15/CDH9/CLDN10/CDH18/PIK3R1/SDK1/KIRREL3/NPHS1/CADM2/SRC/CLDN9/CLDN23	15	809
R-HSA-388844	Receptor-type tyrosine-protein phosphatases	0.00494438	20/10856	0.0569198	0.623341	0.604027	PPFIA1/PPFIA4/PPFIA3/IL1RAPL2	4	809
R-HSA-9669938	Signaling by KIT in disease	0.00494438	20/10856	0.0569198	0.623341	0.604027	FYN/PIK3R1/LCK/SRC	4	809
R-HSA-9670439	Signaling by phosphorylated juxtamembrane, extracellular and kinase domain KIT mutants	0.00494438	20/10856	0.0569198	0.623341	0.604027	FYN/PIK3R1/LCK/SRC	4	809
R-HSA-9607240	FLT3 Signaling	0.00741656	38/10856	0.0600719	0.644869	0.624888	FYN/GRAP2/CSK/PIK3R1/SYK/LCK	6	809
R-HSA-442982	Ras activation upon Ca2+ influx through NMDA receptor	0.00494438	21/10856	0.0663289	0.644869	0.624888	RASGRF1/CAMK2B/RASGRF2/GRIN2B	4	809
R-HSA-5654689	PI-3K cascade:FGFR1	0.00494438	21/10856	0.0663289	0.644869	0.624888	GAB1/FGF5/FGF2/PIK3R1	4	809
R-HSA-8849932	Synaptic adhesion-like molecules	0.00494438	21/10856	0.0663289	0.644869	0.624888	GRIA3/LRFN3/GRIA4/GRIN2B	4	809
R-HSA-140342	Apoptosis induced DNA fragmentation	0.00370828	13/10856	0.0672076	0.644869	0.624888	H1-4/DFFB/H1-0	3	809
R-HSA-171007	p38MAPK events	0.00370828	13/10856	0.0672076	0.644869	0.624888	MAPK13/MAPK11/SRC	3	809
R-HSA-190375	FGFR2c ligand binding and activation	0.00370828	13/10856	0.0672076	0.644869	0.624888	FGFR2/FGF5/FGF2	3	809
R-HSA-425561	Sodium/Calcium exchangers	0.00370828	13/10856	0.0672076	0.644869	0.624888	SLC24A1/SLC8A1/SLC24A3	3	809
R-HSA-5357786	TNFR1-induced proapoptotic signaling	0.00370828	13/10856	0.0672076	0.644869	0.624888	USP2/TRADD/FADD	3	809
R-HSA-111957	Cam-PDE 1 activation	0.00247219	6/10856	0.068033	0.644869	0.624888	PDE1A/PDE1C	2	809
R-HSA-5339717	Signaling by LRP5 mutants	0.00247219	6/10856	0.068033	0.644869	0.624888	DKK2/KREMEN1	2	809
R-HSA-6799990	Metal sequestration by antimicrobial proteins	0.00247219	6/10856	0.068033	0.644869	0.624888	S100A8/LCN2	2	809
R-HSA-8851907	MET activates PI3K/AKT signaling	0.00247219	6/10856	0.068033	0.644869	0.624888	GAB1/PIK3R1	2	809
R-HSA-9013957	TLR3-mediated TICAM1-dependent programmed cell death	0.00247219	6/10856	0.068033	0.644869	0.624888	TLR3/FADD	2	809
R-HSA-9032845	Activated NTRK2 signals through CDK5	0.00247219	6/10856	0.068033	0.644869	0.624888	NTRK2/CDK5R1	2	809
R-HSA-9603381	Activated NTRK3 signals through PI3K	0.00247219	6/10856	0.068033	0.644869	0.624888	PIK3R1/SRC	2	809
R-HSA-2424491	DAP12 signaling	0.00618047	30/10856	0.0684605	0.644869	0.624888	FYN/GRAP2/PIK3R1/SYK/LCK	5	809
R-HSA-4090294	SUMOylation of intracellular receptors	0.00618047	30/10856	0.0684605	0.644869	0.624888	RORA/PGR/ESR1/THRA/NR3C2	5	809
R-HSA-5654696	Downstream signaling of activated FGFR2	0.00618047	30/10856	0.0684605	0.644869	0.624888	FGFR2/GAB1/FGF5/FGF2/PIK3R1	5	809
R-HSA-8874081	MET activates PTK2 signaling	0.00618047	30/10856	0.0684605	0.644869	0.624888	COL5A3/COL24A1/LAMA2/SRC/COL11A2	5	809
R-HSA-2142753	Arachidonic acid metabolism	0.00988875	59/10856	0.0699608	0.654425	0.634148	FAAH/PTGIS/PRXL2B/FAAH2/CYP4F22/ALOX12B/CYP4F2/LTC4S	8	809
R-HSA-438066	Unblocking of NMDA receptors, glutamate binding and activation	0.00494438	22/10856	0.0764907	0.694779	0.673252	CAMK2B/GRIA3/GRIA4/GRIN2B	4	809
R-HSA-5655332	Signaling by FGFR3 in disease	0.00494438	22/10856	0.0764907	0.694779	0.673252	GAB1/FGF5/FGF2/PIK3R1	4	809
R-HSA-8853338	Signaling by FGFR3 point mutants in cancer	0.00494438	22/10856	0.0764907	0.694779	0.673252	GAB1/FGF5/FGF2/PIK3R1	4	809
R-HSA-9665686	Signaling by ERBB2 TMD/JMD mutants	0.00494438	22/10856	0.0764907	0.694779	0.673252	EGF/BTC/ERBB4/NRG3	4	809
R-HSA-5654687	Downstream signaling of activated FGFR1	0.00618047	31/10856	0.0768538	0.694779	0.673252	GAB1/FGF5/FGF2/PIK3R1/FLRT2	5	809
R-HSA-1250347	SHC1 events in ERBB4 signaling	0.00370828	14/10856	0.0809675	0.706284	0.6844	BTC/ERBB4/NRG3	3	809
R-HSA-190322	FGFR4 ligand binding and activation	0.00370828	14/10856	0.0809675	0.706284	0.6844	FGF2/FGFR4/FGF19	3	809
R-HSA-193775	Synthesis of bile acids and bile salts via 24-hydroxycholesterol	0.00370828	14/10856	0.0809675	0.706284	0.6844	PTGIS/CYP27A1/SLC27A2	3	809
R-HSA-418885	DCC mediated attractive signaling	0.00370828	14/10856	0.0809675	0.706284	0.6844	FYN/NTN1/SRC	3	809
R-HSA-5654743	Signaling by FGFR4	0.00741656	41/10856	0.0812725	0.706284	0.6844	GAB1/FGF2/PIK3R1/FGFR4/FGF19/SRC	6	809
R-HSA-8875878	MET promotes cell motility	0.00741656	41/10856	0.0812725	0.706284	0.6844	COL5A3/GAB1/COL24A1/LAMA2/SRC/COL11A2	6	809
R-HSA-112310	Neurotransmitter release cycle	0.00865266	51/10856	0.0824387	0.711826	0.689771	LIN7A/ALDH5A1/PPFIA1/PPFIA4/CPLX1/PPFIA3/ABAT	7	809
R-HSA-416476	G alpha (q) signalling events	0.0271941	216/10856	0.0829931	0.712049	0.689986	UTS2/DGKG/LPAR2/RASGRP2/EDN1/NTSR1/TACR1/RGSL1/OPN4/EDN2/XCL1/RGS16/PIK3R1/GNRH1/KALRN/PTGER1/ABHD6/GRM5/PTAFR/ADRA1B/PRKCE/LTB4R	22	809
R-HSA-76002	Platelet activation, signaling and aggregation	0.0321384	263/10856	0.0842551	0.716409	0.694211	ITGA2B/FYN/DGKG/RASGRP2/RAPGEF4/SYTL4/CSK/VWF/PLEK/PRKCG/EGF/ARRB2/SCCPDH/PIK3R1/PCYOX1L/ENDOD1/TTN/ABHD6/SYK/PCDH7/PRKCE/VEGFB/LCK/ADRA2C/SRC/ADRA2B	26	809
R-HSA-163125	Post-translational modification: synthesis of GPI-anchored proteins	0.013597	93/10856	0.0845649	0.716409	0.694211	GPLD1/PIGZ/NRN1/MDGA2/CNTN4/ART3/NTNG1/ALPG/LSAMP/RTN4RL2/NTNG2	11	809
R-HSA-447043	Neurofascin interactions	0.00247219	7/10856	0.0906489	0.753728	0.730374	DCX/CNTNAP1	2	809
R-HSA-629587	Highly sodium permeable postsynaptic acetylcholine nicotinic receptors	0.00247219	7/10856	0.0906489	0.753728	0.730374	CHRNA3/CHRNE	2	809
R-HSA-6802953	RAS signaling downstream of NF1 loss-of-function variants	0.00247219	7/10856	0.0906489	0.753728	0.730374	SPRED3/NF1	2	809
R-HSA-373080	Class B/2 (Secretin family receptors)	0.013597	95/10856	0.094985	0.768329	0.744522	WNT11/PTHLH/VIPR2/WNT3/ADGRE2/ADM2/RAMP1/WNT9A/PTH2R/CRHR1/LINC02210-CRHR1	11	809
R-HSA-354194	GRB2:SOS provides linkage to MAPK signaling for Integrins	0.00370828	15/10856	0.0958272	0.768329	0.744522	ITGA2B/VWF/SRC	3	809
R-HSA-372708	p130Cas linkage to MAPK signaling for integrins	0.00370828	15/10856	0.0958272	0.768329	0.744522	ITGA2B/VWF/SRC	3	809
R-HSA-5637810	Constitutive Signaling by EGFRvIII	0.00370828	15/10856	0.0958272	0.768329	0.744522	GAB1/EGF/PIK3R1	3	809
R-HSA-5637812	Signaling by EGFRvIII in Cancer	0.00370828	15/10856	0.0958272	0.768329	0.744522	GAB1/EGF/PIK3R1	3	809
R-HSA-5654228	Phospholipase C-mediated cascade; FGFR4	0.00370828	15/10856	0.0958272	0.768329	0.744522	FGF2/FGFR4/FGF19	3	809
R-HSA-1296072	Voltage gated Potassium channels	0.00741656	43/10856	0.0974409	0.770652	0.746774	KCNH3/KCNH5/KCNB1/KCNAB3/KCNH8/KCND2	6	809
R-HSA-1489509	DAG and IP3 signaling	0.00741656	43/10856	0.0974409	0.770652	0.746774	CAMK2B/PDE1A/PRKCG/CAMK4/PDE1C/PRKCE	6	809
R-HSA-193368	Synthesis of bile acids and bile salts via 7alpha-hydroxycholesterol	0.00494438	24/10856	0.0989776	0.770652	0.746774	PTGIS/CYP27A1/SLC27A2/ACOX2	4	809
R-HSA-210500	Glutamate Neurotransmitter Release Cycle	0.00494438	24/10856	0.0989776	0.770652	0.746774	PPFIA1/PPFIA4/CPLX1/PPFIA3	4	809
R-HSA-5668599	RHO GTPases Activate NADPH Oxidases	0.00494438	24/10856	0.0989776	0.770652	0.746774	NOX1/S100A8/MAPK11/NOXA1	4	809
R-HSA-216083	Integrin cell surface interactions	0.0123609	85/10856	0.0996692	0.771577	0.74767	ITGA2B/COL9A2/COL23A1/COL5A3/VWF/COL6A2/COL8A1/JAM3/COL18A1/COL6A6	10	809
R-HSA-201681	TCF dependent signaling in response to WNT	0.0284302	233/10856	0.100844	0.776214	0.752163	RUNX3/TLE2/LRP6/CSNK2A2/WNT3/BCL9/WNT9A/RSPO2/DKK2/WIF1/TERT/SOX17/PYGO1/FRAT2/ZNRF3/KREMEN1/AMER1/H3C12/H3C8/H3C11/H3C1/H2BC7/TPTEP2-CSNK1E	23	809
R-HSA-8848021	Signaling by PTK6	0.00865266	54/10856	0.104504	0.781108	0.756906	ELMO2/EGF/PELP1/BTC/ERBB4/NRG3/LRRK2	7	809
R-HSA-9006927	Signaling by Non-Receptor Tyrosine Kinases	0.00865266	54/10856	0.104504	0.781108	0.756906	ELMO2/EGF/PELP1/BTC/ERBB4/NRG3/LRRK2	7	809
R-HSA-373760	L1CAM interactions	0.0160692	119/10856	0.105153	0.781108	0.756906	ITGA2B/RANBP9/CSNK2A2/DCX/DNM1/CNTNAP1/CNTN6/CHL1/SPTBN4/GAP43/SRC/DNM3/CD24	13	809
R-HSA-192105	Synthesis of bile acids and bile salts	0.00618047	34/10856	0.105155	0.781108	0.756906	OSBPL6/PTGIS/CYP27A1/SLC27A2/ACOX2	5	809
R-HSA-5579029	Metabolic disorders of biological oxidation enzymes	0.00618047	34/10856	0.105155	0.781108	0.756906	CYP24A1/CYP27B1/CYP27A1/CYP4F22/CYP2R1	5	809
R-HSA-9013420	RHOU GTPase cycle	0.00618047	34/10856	0.105155	0.781108	0.756906	NCK2/PIK3R1/PEAK1/ARHGAP30/WWP2	5	809
R-HSA-425393	Transport of inorganic cations/anions and amino acids/oligopeptides	0.0148331	108/10856	0.105899	0.781108	0.756906	SLC24A1/SLC15A1/SLC4A9/SLC36A1/SLC12A5/SLC4A10/SLC26A7/SLC8A1/SLC24A3/SLC25A29/SLC5A8/SLC6A14	12	809
R-HSA-451927	Interleukin-2 family signaling	0.00741656	44/10856	0.106119	0.781108	0.756906	STAT4/PIK3R1/SYK/LGALS9/PIK3CD/LCK	6	809
R-HSA-1643713	Signaling by EGFR in Cancer	0.00494438	25/10856	0.111244	0.785184	0.760855	GAB1/EGF/PIK3R1/BTC	4	809
R-HSA-2029485	Role of phospholipids in phagocytosis	0.00494438	25/10856	0.111244	0.785184	0.760855	PIK3R1/SYK/PRKCE/PLPP4	4	809
R-HSA-5654708	Downstream signaling of activated FGFR3	0.00494438	25/10856	0.111244	0.785184	0.760855	GAB1/FGF5/FGF2/PIK3R1	4	809
R-HSA-9013507	NOTCH3 Activation and Transmission of Signal to the Nucleus	0.00494438	25/10856	0.111244	0.785184	0.760855	MIB1/EGF/WWP2/NEURL1B	4	809
R-HSA-159418	Recycling of bile acids and salts	0.00370828	16/10856	0.111698	0.785184	0.760855	SLCO1A2/SLC10A1/SLCO1B3	3	809
R-HSA-2730905	Role of LAT2/NTAL/LAB on calcium mobilization	0.00370828	16/10856	0.111698	0.785184	0.760855	FYN/PIK3R1/SYK	3	809
R-HSA-399956	CRMPs in Sema3A signaling	0.00370828	16/10856	0.111698	0.785184	0.760855	FYN/PLXNA3/CDK5R1	3	809
R-HSA-9665348	Signaling by ERBB2 ECD mutants	0.00370828	16/10856	0.111698	0.785184	0.760855	GAB1/EGF/PIK3R1	3	809
R-HSA-6794361	Neurexins and neuroligins	0.00865266	55/10856	0.112502	0.785184	0.760855	NRXN3/HOMER3/NRXN2/LIN7A/GRM5/NLGN3/GRIN2B	7	809
R-HSA-9013409	RHOJ GTPase cycle	0.00865266	55/10856	0.112502	0.785184	0.760855	DOCK8/STEAP3/PIK3R1/MPP7/GJA1/FMNL3/WWP2	7	809
R-HSA-5638302	Signaling by Overexpressed Wild-Type EGFR in Cancer	0.00247219	8/10856	0.115071	0.790822	0.766318	EGF/BTC	2	809
R-HSA-5638303	Inhibition of Signaling by Overexpressed EGFR	0.00247219	8/10856	0.115071	0.790822	0.766318	EGF/BTC	2	809
R-HSA-75158	TRAIL signaling	0.00247219	8/10856	0.115071	0.790822	0.766318	CASP10/FADD	2	809
R-HSA-9012999	RHO GTPase cycle	0.0494438	443/10856	0.117094	0.800635	0.775827	NOX1/DEF6/PREX2/ELMO2/NCK2/ARHGEF10L/ARHGAP15/SYDE2/CSK/STMN2/WDR91/DOCK8/DNMBP/ANKRD26/RASGRF2/STEAP3/PLEKHG1/FGD3/STARD8/EPSTI1/DOCK2/DSG1/ARHGEF19/PIK3R1/DOCK11/MPP7/GJA1/KALRN/FMNL3/ARHGAP42/RHOH/PCDH7/PEAK1/LCK/ARHGAP30/NOXA1/WWP2/MACO1/CCDC187/ARHGEF18	40	809
R-HSA-6802952	Signaling by BRAF and RAF fusions	0.00988875	67/10856	0.123753	0.840335	0.814298	ITGA2B/CAMK2B/CSK/VWF/KSR1/ARRB2/CNKSR2/SRC	8	809
R-HSA-5223345	Miscellaneous transport and binding events	0.00494438	26/10856	0.124148	0.840335	0.814298	DMTN/LRRC8E/LRRC8D/LRRC8B	4	809
R-HSA-74752	Signaling by Insulin receptor	0.0111248	78/10856	0.124957	0.841589	0.815512	FGFR2/GAB1/FGF5/FGF2/PIK3R1/PDE3B/FGFR4/FGF19/ATP6V1E2	9	809
R-HSA-2033519	Activated point mutants of FGFR2	0.00370828	17/10856	0.128488	0.8484	0.822112	FGFR2/FGF5/FGF2	3	809
R-HSA-416993	Trafficking of GluR2-containing AMPA receptors	0.00370828	17/10856	0.128488	0.8484	0.822112	GRIA3/PRKCG/GRIA4	3	809
R-HSA-70221	Glycogen breakdown (glycogenolysis)	0.00370828	17/10856	0.128488	0.8484	0.822112	PHKG1/PGM2L1/GAA	3	809
R-HSA-9022699	MECP2 regulates neuronal receptors and channels	0.00370828	17/10856	0.128488	0.8484	0.822112	PTPN4/FKBP5/GRIN2B	3	809
R-HSA-168643	Nucleotide-binding domain, leucine rich repeat containing receptor (NLR) signaling pathways	0.00865266	57/10856	0.12943	0.850451	0.8241	NFKB2/TAB1/MAP2K6/PSTPIP1/MAPK13/MAPK11/CARD9	7	809
R-HSA-8980692	RHOA GTPase cycle	0.0185414	147/10856	0.132599	0.858827	0.832217	DEF6/PREX2/ARHGEF10L/RASGRF2/STARD8/DOCK2/ARHGEF19/PIK3R1/KALRN/FMNL3/ARHGAP42/PCDH7/ARHGAP30/MACO1/ARHGEF18	15	809
R-HSA-114508	Effects of PIP2 hydrolysis	0.00494438	27/10856	0.13765	0.858827	0.832217	DGKG/RASGRP2/ABHD6/PRKCE	4	809
R-HSA-111933	Calmodulin induced events	0.00618047	37/10856	0.13784	0.858827	0.832217	CAMK2B/PDE1A/PRKCG/CAMK4/PDE1C	5	809
R-HSA-111997	CaM pathway	0.00618047	37/10856	0.13784	0.858827	0.832217	CAMK2B/PDE1A/PRKCG/CAMK4/PDE1C	5	809
R-HSA-168638	NOD1/2 Signaling Pathway	0.00618047	37/10856	0.13784	0.858827	0.832217	TAB1/MAP2K6/MAPK13/MAPK11/CARD9	5	809
R-HSA-201722	Formation of the beta-catenin:TCF transactivating complex	0.0123609	91/10856	0.138867	0.858827	0.832217	RUNX3/TLE2/BCL9/TERT/PYGO1/H3C12/H3C8/H3C11/H3C1/H2BC7	10	809
R-HSA-1257604	PIP3 activates AKT signaling	0.0309023	267/10856	0.139527	0.858827	0.832217	FYN/PREX2/KITLG/FGFR2/CSNK2A2/PHLPP1/ESR1/GAB1/PDGFRB/FGF5/FGF2/EGF/PIK3R1/FOXO1/PIK3AP1/FGFR4/FGF19/PIK3CD/BTC/ERBB4/LCK/NRG3/PRR5/SRC/WWP2	25	809
R-HSA-438064	Post NMDA receptor activation events	0.0111248	80/10856	0.139861	0.858827	0.832217	RASGRF1/CAMK2B/PRKAB1/RASGRF2/CAMK4/NRGN/ERBB4/SRC/GRIN2B	9	809
R-HSA-388841	Costimulation by the CD28 family	0.00988875	69/10856	0.139862	0.858827	0.832217	MAP3K14/FYN/GRAP2/CSK/PIK3R1/LCK/PRR5/SRC	8	809
R-HSA-1253288	Downregulation of ERBB4 signaling	0.00247219	9/10856	0.140906	0.858827	0.832217	ERBB4/SRC	2	809
R-HSA-1296052	Ca2+ activated K+ channels	0.00247219	9/10856	0.140906	0.858827	0.832217	KCNN2/KCNN3	2	809
R-HSA-201688	WNT mediated activation of DVL	0.00247219	9/10856	0.140906	0.858827	0.832217	CSNK2A2/TPTEP2-CSNK1E	2	809
R-HSA-212718	EGFR interacts with phospholipase C-gamma	0.00247219	9/10856	0.140906	0.858827	0.832217	EGF/BTC	2	809
R-HSA-447041	CHL1 interactions	0.00247219	9/10856	0.140906	0.858827	0.832217	CNTN6/CHL1	2	809
R-HSA-9020933	Interleukin-23 signaling	0.00247219	9/10856	0.140906	0.858827	0.832217	IL23A/STAT4	2	809
R-HSA-9613354	Lipophagy	0.00247219	9/10856	0.140906	0.858827	0.832217	PRKAB1/PLIN2	2	809
R-HSA-418597	G alpha (z) signalling events	0.00741656	48/10856	0.144583	0.869377	0.842439	RGSL1/PRKCG/RGS16/PRKCE/ADRA2C/ADRA2B	6	809
R-HSA-512988	Interleukin-3, Interleukin-5 and GM-CSF signaling	0.00741656	48/10856	0.144583	0.869377	0.842439	FYN/BLNK/TEC/PIK3R1/SYK/PIK3CD	6	809
R-HSA-1369062	ABC transporters in lipid homeostasis	0.00370828	18/10856	0.146102	0.869377	0.842439	ABCA12/ABCA10/ABCA3	3	809
R-HSA-5654221	Phospholipase C-mediated cascade; FGFR2	0.00370828	18/10856	0.146102	0.869377	0.842439	FGFR2/FGF5/FGF2	3	809
R-HSA-5676594	TNF receptor superfamily (TNFSF) members mediating non-canonical NF-kB pathway	0.00370828	18/10856	0.146102	0.869377	0.842439	MAP3K14/TNFSF11/LTB	3	809
R-HSA-9013149	RAC1 GTPase cycle	0.0222497	185/10856	0.147455	0.869377	0.842439	NOX1/DEF6/PREX2/ARHGAP15/SYDE2/DOCK8/RASGRF2/PLEKHG1/DOCK2/ARHGEF19/PIK3R1/DOCK11/MPP7/KALRN/ARHGAP42/ARHGAP30/NOXA1/ARHGEF18	18	809
R-HSA-193648	NRAGE signals death through JNK	0.00865266	59/10856	0.147551	0.869377	0.842439	ARHGEF10L/MAPK8/RASGRF2/FGD3/ARHGEF19/KALRN/ARHGEF18	7	809
R-HSA-397014	Muscle contraction	0.0234858	197/10856	0.14809	0.869377	0.842439	CAMK2B/ABCC9/ATP2A3/FGF14/TMOD2/FGF13/TNNT3/MYBPC3/FXYD4/TTN/CACNB2/KCNK7/DES/SLC8A1/NEB/KCND2/TRDN/MYBPC1/ANXA6	19	809
R-HSA-1483191	Synthesis of PC	0.00494438	28/10856	0.15171	0.869377	0.842439	CSNK2A2/ACHE/PCYT1B/SLC44A3	4	809
R-HSA-201451	Signaling by BMP	0.00494438	28/10856	0.15171	0.869377	0.842439	SMAD9/BMP2/SMAD6/ACVRL1	4	809
R-HSA-977443	GABA receptor activation	0.00865266	60/10856	0.157038	0.869377	0.842439	GABRA3/GABRG2/GABRB2/KCNJ6/KCNJ3/GABRB1/GABRB3	7	809
R-HSA-111996	Ca-dependent events	0.00618047	39/10856	0.161814	0.869377	0.842439	CAMK2B/PDE1A/PRKCG/CAMK4/PDE1C	5	809
R-HSA-1236382	Constitutive Signaling by Ligand-Responsive EGFR Cancer Variants	0.00370828	19/10856	0.164443	0.869377	0.842439	GAB1/EGF/PIK3R1	3	809
R-HSA-3000480	Scavenging by Class A Receptors	0.00370828	19/10856	0.164443	0.869377	0.842439	MARCO/MSR1/COLEC11	3	809
R-HSA-3928664	Ephrin signaling	0.00370828	19/10856	0.164443	0.869377	0.842439	FYN/NCK2/SRC	3	809
R-HSA-5637815	Signaling by Ligand-Responsive EGFR Variants in Cancer	0.00370828	19/10856	0.164443	0.869377	0.842439	GAB1/EGF/PIK3R1	3	809
R-HSA-888590	GABA synthesis, release, reuptake and degradation	0.00370828	19/10856	0.164443	0.869377	0.842439	ALDH5A1/CPLX1/ABAT	3	809
R-HSA-211945	Phase I - Functionalization of compounds	0.013597	106/10856	0.165192	0.869377	0.842439	CYP24A1/AHR/CYP27B1/MTARC2/PTGIS/CYP2E1/CYP27A1/EPHX1/CYP4F22/CYP2R1/CYP4F2	11	809
R-HSA-1483249	Inositol phosphate metabolism	0.00741656	50/10856	0.165897	0.869377	0.842439	PLCD4/PLCZ1/IMPA2/SYNJ1/IP6K3/PPIP5K1	6	809
R-HSA-177929	Signaling by EGFR	0.00741656	50/10856	0.165897	0.869377	0.842439	CSK/GAB1/EGF/PIK3R1/BTC/SRC	6	809
R-HSA-5654736	Signaling by FGFR1	0.00741656	50/10856	0.165897	0.869377	0.842439	GAB1/FGF5/FGF2/PIK3R1/FLRT2/SRC	6	809
R-HSA-186763	Downstream signal transduction	0.00494438	29/10856	0.166288	0.869377	0.842439	NCK2/PDGFRB/PIK3R1/SRC	4	809
R-HSA-390918	Peroxisomal lipid metabolism	0.00494438	29/10856	0.166288	0.869377	0.842439	MLYCD/EHHADH/SLC27A2/ACOX2	4	809
R-HSA-420029	Tight junction interactions	0.00494438	29/10856	0.166288	0.869377	0.842439	CLDN15/CLDN10/CLDN9/CLDN23	4	809
R-HSA-442742	CREB1 phosphorylation through NMDA receptor-mediated activation of RAS signaling	0.00494438	29/10856	0.166288	0.869377	0.842439	RASGRF1/CAMK2B/RASGRF2/GRIN2B	4	809
R-HSA-8863795	Downregulation of ERBB2 signaling	0.00494438	29/10856	0.166288	0.869377	0.842439	EGF/BTC/ERBB4/NRG3	4	809
R-HSA-1855167	Synthesis of pyrophosphates in the cytosol	0.00247219	10/10856	0.167808	0.869377	0.842439	IP6K3/PPIP5K1	2	809
R-HSA-190377	FGFR2b ligand binding and activation	0.00247219	10/10856	0.167808	0.869377	0.842439	FGFR2/FGF2	2	809
R-HSA-194002	Glucocorticoid biosynthesis	0.00247219	10/10856	0.167808	0.869377	0.842439	HSD11B2/HSD3B1	2	809
R-HSA-2151209	Activation of PPARGC1A (PGC-1alpha) by phosphorylation	0.00247219	10/10856	0.167808	0.869377	0.842439	PRKAB1/MAPK11	2	809
R-HSA-418890	Role of second messengers in netrin-1 signaling	0.00247219	10/10856	0.167808	0.869377	0.842439	NTN1/TRPC4	2	809
R-HSA-419771	Opsins	0.00247219	10/10856	0.167808	0.869377	0.842439	OPN3/OPN4	2	809
R-HSA-419812	Calcitonin-like ligand receptors	0.00247219	10/10856	0.167808	0.869377	0.842439	ADM2/RAMP1	2	809
R-HSA-425381	Bicarbonate transporters	0.00247219	10/10856	0.167808	0.869377	0.842439	SLC4A9/SLC4A10	2	809
R-HSA-442729	CREB1 phosphorylation through the activation of CaMKII/CaMKK/CaMKIV cascasde	0.00247219	10/10856	0.167808	0.869377	0.842439	CAMK2B/CAMK4	2	809
R-HSA-450341	Activation of the AP-1 family of transcription factors	0.00247219	10/10856	0.167808	0.869377	0.842439	MAPK8/MAPK11	2	809
R-HSA-70635	Urea cycle	0.00247219	10/10856	0.167808	0.869377	0.842439	CPS1/NAGS	2	809
R-HSA-8853334	Signaling by FGFR3 fusions in cancer	0.00247219	10/10856	0.167808	0.869377	0.842439	GAB1/PIK3R1	2	809
R-HSA-9617629	Regulation of FOXO transcriptional activity by acetylation	0.00247219	10/10856	0.167808	0.869377	0.842439	SIRT3/FOXO1	2	809
R-HSA-5654741	Signaling by FGFR3	0.00618047	40/10856	0.174388	0.900004	0.872117	GAB1/FGF5/FGF2/PIK3R1/SRC	5	809
R-HSA-425407	SLC-mediated transmembrane transport	0.0284302	251/10856	0.176472	0.905582	0.877523	SLC11A1/SLC24A1/SLC13A1/SLCO1A2/SLC15A1/SLC5A1/SLCO1B3/SLC4A9/SLC36A1/SLC12A5/SLCO2B1/SLC44A3/SLC4A10/SLC26A7/SLC5A10/SLC13A3/SLC29A4/SLC13A4/SLC8A1/SLC24A3/SLC25A29/SLC5A8/SLC6A14	23	809
R-HSA-8986944	Transcriptional Regulation by MECP2	0.00865266	62/10856	0.176814	0.905582	0.877523	CAMK2B/PTPN4/FKBP5/DGCR8/GAMT/CAMK4/GRIN2B	7	809
R-HSA-449147	Signaling by Interleukins	0.0494438	462/10856	0.178161	0.907629	0.879506	CRLF1/FYN/IL17RB/RORA/NFKB2/IL12RB2/MMP2/PTPN4/BLNK/TAB1/CCL22/IL7/MAPK8/MAP2K6/IL23A/IL1R2/IL13RA2/TEC/IL11RA/IL18BP/STAT4/FGF2/IL22RA1/PIK3R1/LCN2/FOXO1/SYK/LGALS9/PTAFR/PIK3CD/LCK/MAPK11/IFNLR1/BRWD1/H3C12/MAP3K3/CRLF2/H3C8/H3C11/H3C1	40	809
R-HSA-1474165	Reproduction	0.0173053	143/10856	0.178561	0.907629	0.879506	CATSPERG/ADAM2/HSPA2/SYNE1/CATSPER3/CATSPER2/CATSPERD/SYCP2/H3C12/SYCE3/H3C8/H3C11/H3C1/H2BC7	14	809
R-HSA-3928663	EPHA-mediated growth cone collapse	0.00494438	30/10856	0.181338	0.91484	0.886493	FYN/MYH14/EPHA1/SRC	4	809
R-HSA-499943	Interconversion of nucleotide di- and triphosphates	0.00494438	30/10856	0.181338	0.91484	0.886493	AK2/AK5/AK9/AK8	4	809
R-HSA-167044	Signalling to RAS	0.00370828	20/10856	0.183418	0.915051	0.886698	MAPK13/MAPK11/SRC	3	809
R-HSA-190241	FGFR2 ligand binding and activation	0.00370828	20/10856	0.183418	0.915051	0.886698	FGFR2/FGF5/FGF2	3	809
R-HSA-5654719	SHC-mediated cascade:FGFR4	0.00370828	20/10856	0.183418	0.915051	0.886698	FGF2/FGFR4/FGF19	3	809
R-HSA-983231	Factors involved in megakaryocyte development and platelet production	0.0197775	168/10856	0.185969	0.924357	0.895716	DOCK8/KIF21B/KIF25/KIF1A/CABLES1/DOCK2/GATA6/DOCK11/KIFC2/ZFPM2/ZFPM1/H3C12/KIF13B/H3C8/H3C11/H3C1	16	809
R-HSA-1839122	Signaling by activated point mutants of FGFR1	0.00247219	11/10856	0.195475	0.933495	0.904571	FGF5/FGF2	2	809
R-HSA-189085	Digestion of dietary carbohydrate	0.00247219	11/10856	0.195475	0.933495	0.904571	AMY2B/MGAM	2	809
R-HSA-196025	Formation of annular gap junctions	0.00247219	11/10856	0.195475	0.933495	0.904571	DNM1/GJA1	2	809
R-HSA-3371378	Regulation by c-FLIP	0.00247219	11/10856	0.195475	0.933495	0.904571	TRADD/FADD	2	809
R-HSA-390247	Beta-oxidation of very long chain fatty acids	0.00247219	11/10856	0.195475	0.933495	0.904571	MLYCD/EHHADH	2	809
R-HSA-5218900	CASP8 activity is inhibited	0.00247219	11/10856	0.195475	0.933495	0.904571	TRADD/FADD	2	809
R-HSA-69416	Dimerization of procaspase-8	0.00247219	11/10856	0.195475	0.933495	0.904571	TRADD/FADD	2	809
R-HSA-8934903	Receptor Mediated Mitophagy	0.00247219	11/10856	0.195475	0.933495	0.904571	CSNK2A2/SRC	2	809
R-HSA-8963691	Phenylalanine and tyrosine metabolism	0.00247219	11/10856	0.195475	0.933495	0.904571	FAH/HGD	2	809
R-HSA-9014325	TICAM1,TRAF6-dependent induction of TAK1 complex	0.00247219	11/10856	0.195475	0.933495	0.904571	TAB1/TLR3	2	809
R-HSA-399719	Trafficking of AMPA receptors	0.00494438	31/10856	0.196817	0.933495	0.904571	CAMK2B/GRIA3/PRKCG/GRIA4	4	809
R-HSA-399721	Glutamate binding, activation of AMPA receptors and synaptic plasticity	0.00494438	31/10856	0.196817	0.933495	0.904571	CAMK2B/GRIA3/PRKCG/GRIA4	4	809
R-HSA-5654733	Negative regulation of FGFR4 signaling	0.00494438	31/10856	0.196817	0.933495	0.904571	FGF2/FGFR4/FGF19/SRC	4	809
R-HSA-190236	Signaling by FGFR	0.0111248	87/10856	0.198558	0.936131	0.907125	FGFR2/GAB1/FGF5/FGF2/PIK3R1/FGFR4/FGF19/FLRT2/SRC	9	809
R-HSA-375280	Amine ligand-binding receptors	0.00618047	42/10856	0.200586	0.936131	0.907125	HTR7/ADRA1B/HTR1D/ADRA2C/ADRA2B	5	809
R-HSA-8955332	Carboxyterminal post-translational modifications of tubulin	0.00618047	42/10856	0.200586	0.936131	0.907125	VASH1/TPGS1/VASH2/TTLL3/AGBL1	5	809
R-HSA-196741	Cobalamin (Cbl, vitamin B12) transport and metabolism	0.00370828	21/10856	0.202933	0.936131	0.907125	PRSS3/CUBN/MMAA	3	809
R-HSA-210745	Regulation of gene expression in beta cells	0.00370828	21/10856	0.202933	0.936131	0.907125	GCK/FOXO1/HNF4G	3	809
R-HSA-2142691	Synthesis of Leukotrienes (LT) and Eoxins (EX)	0.00370828	21/10856	0.202933	0.936131	0.907125	CYP4F22/CYP4F2/LTC4S	3	809
R-HSA-389513	CTLA4 inhibitory signaling	0.00370828	21/10856	0.202933	0.936131	0.907125	FYN/LCK/SRC	3	809
R-HSA-4641263	Regulation of FZD by ubiquitination	0.00370828	21/10856	0.202933	0.936131	0.907125	LRP6/RSPO2/ZNRF3	3	809
R-HSA-5668914	Diseases of metabolism	0.0271941	245/10856	0.208833	0.960062	0.930315	THSD7A/CYP24A1/ADAMTS6/SEMA5B/CUBN/CYP27B1/ARSB/LARGE1/CYP27A1/THSD1/KHK/THSD7B/ADAMTS12/MMAA/ADAMTS3/ABCA3/CHST14/GAA/CYP4F22/CYP2R1/MUC12/SPON1	22	809
R-HSA-5655253	Signaling by FGFR2 in disease	0.00618047	43/10856	0.214158	0.974917	0.944709	FGFR2/GAB1/FGF5/FGF2/PIK3R1	5	809
R-HSA-5365859	RA biosynthesis pathway	0.00370828	22/10856	0.222897	0.974917	0.944709	RDH10/ALDH1A2/RDH14	3	809
R-HSA-5654712	FRS-mediated FGFR4 signaling	0.00370828	22/10856	0.222897	0.974917	0.944709	FGF2/FGFR4/FGF19	3	809
R-HSA-9617324	Negative regulation of NMDA receptor-mediated neuronal transmission	0.00370828	22/10856	0.222897	0.974917	0.944709	CAMK2B/CAMK4/GRIN2B	3	809
R-HSA-111932	CaMK IV-mediated phosphorylation of CREB	0.00247219	12/10856	0.223645	0.974917	0.944709	CAMK2B/CAMK4	2	809
R-HSA-1839130	Signaling by activated point mutants of FGFR3	0.00247219	12/10856	0.223645	0.974917	0.944709	FGF5/FGF2	2	809
R-HSA-190373	FGFR1c ligand binding and activation	0.00247219	12/10856	0.223645	0.974917	0.944709	FGF5/FGF2	2	809
R-HSA-190873	Gap junction degradation	0.00247219	12/10856	0.223645	0.974917	0.944709	DNM1/GJA1	2	809
R-HSA-2033514	FGFR3 mutant receptor activation	0.00247219	12/10856	0.223645	0.974917	0.944709	FGF5/FGF2	2	809
R-HSA-211958	Miscellaneous substrates	0.00247219	12/10856	0.223645	0.974917	0.944709	CYP4F22/CYP4F2	2	809
R-HSA-389359	CD28 dependent Vav1 pathway	0.00247219	12/10856	0.223645	0.974917	0.944709	FYN/LCK	2	809
R-HSA-390666	Serotonin receptors	0.00247219	12/10856	0.223645	0.974917	0.944709	HTR7/HTR1D	2	809
R-HSA-622323	Presynaptic nicotinic acetylcholine receptors	0.00247219	12/10856	0.223645	0.974917	0.944709	CHRNA3/CHRNE	2	809
R-HSA-8984722	Interleukin-35 Signalling	0.00247219	12/10856	0.223645	0.974917	0.944709	IL12RB2/STAT4	2	809
R-HSA-9020558	Interleukin-2 signaling	0.00247219	12/10856	0.223645	0.974917	0.944709	SYK/LCK	2	809
R-HSA-933543	NF-kB activation through FADD/RIP-1 pathway mediated by caspase-8 and -10	0.00247219	12/10856	0.223645	0.974917	0.944709	CASP10/FADD	2	809
R-HSA-428157	Sphingolipid metabolism	0.0111248	90/10856	0.22646	0.984004	0.953515	SMPD3/ARSB/B4GALNT1/ARSG/ESYT3/GLB1L/ORMDL3/UGT8/ACER2	9	809
R-HSA-75893	TNF signaling	0.00618047	44/10856	0.228009	0.985	0.954479	USP2/TAB1/TRADD/SMPD3/FADD	5	809
R-HSA-2871809	FCERI mediated Ca+2 mobilization	0.00494438	33/10856	0.228883	0.985	0.954479	TXK/GRAP2/TEC/SYK	4	809
R-HSA-418990	Adherens junctions interactions	0.00494438	33/10856	0.228883	0.985	0.954479	CDH10/CDH9/CDH18/CADM2	4	809
R-HSA-6806834	Signaling by MET	0.00988875	79/10856	0.234045	1	0.969015	RANBP9/COL5A3/GAB1/PIK3R1/COL24A1/LAMA2/SRC/COL11A2	8	809
R-HSA-8957322	Metabolism of steroids	0.0173053	151/10856	0.234667	1	0.969015	CYP24A1/OSBPL6/SLCO1A2/SLC10A1/CUBN/CYP27B1/SLCO1B3/PTGIS/CYP27A1/SLC27A2/ACOX2/HSD11B2/CYP2R1/HSD3B1	14	809
R-HSA-446728	Cell junction organization	0.0111248	91/10856	0.236074	1	0.969015	CDH10/CLDN15/CDH9/CLDN10/CDH18/SDK1/CADM2/CLDN9/CLDN23	9	809
R-HSA-5578775	Ion homeostasis	0.00741656	56/10856	0.236708	1	0.969015	CAMK2B/ABCC9/ATP2A3/FXYD4/SLC8A1/TRDN	6	809
R-HSA-1566948	Elastic fibre formation	0.00618047	45/10856	0.242113	1	0.969015	BMP7/LOX/BMP2/LOXL4/EFEMP2	5	809
R-HSA-2172127	DAP12 interactions	0.00618047	45/10856	0.242113	1	0.969015	FYN/GRAP2/PIK3R1/SYK/LCK	5	809
R-HSA-2453902	The canonical retinoid cycle in rods (twilight vision)	0.00370828	23/10856	0.243224	1	0.969015	HSD17B6/RDH10/MYO7A	3	809
R-HSA-5654699	SHC-mediated cascade:FGFR2	0.00370828	23/10856	0.243224	1	0.969015	FGFR2/FGF5/FGF2	3	809
R-HSA-1169410	Antiviral mechanism by IFN-stimulated genes	0.00988875	80/10856	0.244509	1	0.969015	RNASEL/RANBP2/UBE2L6/MX1/UBE2E1/MX2/KPNA7/KPNA5	8	809
R-HSA-187687	Signalling to ERKs	0.00494438	34/10856	0.24538	1	0.969015	RIT2/MAPK13/MAPK11/SRC	4	809
R-HSA-4791275	Signaling by WNT in cancer	0.00494438	34/10856	0.24538	1	0.969015	LRP6/DKK2/KREMEN1/AMER1	4	809
R-HSA-5576892	Phase 0 - rapid depolarisation	0.00494438	34/10856	0.24538	1	0.969015	CAMK2B/FGF14/FGF13/CACNB2	4	809
R-HSA-5654727	Negative regulation of FGFR2 signaling	0.00494438	34/10856	0.24538	1	0.969015	FGFR2/FGF5/FGF2/SRC	4	809
R-HSA-2682334	EPH-Ephrin signaling	0.0111248	92/10856	0.245831	1	0.969015	FYN/NCK2/MMP2/MYH14/DNM1/EPHA1/KALRN/SRC/GRIN2B	9	809
R-HSA-500792	GPCR ligand binding	0.0482077	467/10856	0.248498	1	0.969015	UTS2/OPN3/LPAR2/EDN1/WNT11/PTHLH/NTSR1/CCL22/PLPPR2/VIPR2/WNT3/TACR1/CXCR4/OPN4/EDN2/ADGRE2/ADM2/RAMP1/XCL1/WNT9A/PTH2R/GNRH1/HTR7/PTGER1/GRM5/PTAFR/TAS1R3/ADRA1B/RXFP1/HTR1D/GRM8/CXCR2/NPW/ADRA2C/CCR10/LTB4R/CRHR1/LINC02210-CRHR1/ADRA2B	39	809
R-HSA-73887	Death Receptor Signalling	0.0160692	141/10856	0.251589	1	0.969015	CASP10/USP2/ARHGEF10L/TAB1/TRADD/SMPD3/MAPK8/RASGRF2/FGD3/ARHGEF19/KALRN/FADD/ARHGEF18	13	809
R-HSA-1237044	Erythrocytes take up carbon dioxide and release oxygen	0.00247219	13/10856	0.252088	1	0.969015	CYB5R2/AQP1	2	809
R-HSA-1480926	O2/CO2 exchange in erythrocytes	0.00247219	13/10856	0.252088	1	0.969015	CYB5R2/AQP1	2	809
R-HSA-1663150	The activation of arylsulfatases	0.00247219	13/10856	0.252088	1	0.969015	ARSB/ARSG	2	809
R-HSA-1679131	Trafficking and processing of endosomal TLR	0.00247219	13/10856	0.252088	1	0.969015	CTSK/TLR3	2	809
R-HSA-179812	GRB2 events in EGFR signaling	0.00247219	13/10856	0.252088	1	0.969015	EGF/BTC	2	809
R-HSA-190239	FGFR3 ligand binding and activation	0.00247219	13/10856	0.252088	1	0.969015	FGF5/FGF2	2	809
R-HSA-190372	FGFR3c ligand binding and activation	0.00247219	13/10856	0.252088	1	0.969015	FGF5/FGF2	2	809
R-HSA-2892247	POU5F1 (OCT4), SOX2, NANOG activate genes related to proliferation	0.00247219	13/10856	0.252088	1	0.969015	FGF2/EPHA1	2	809
R-HSA-5654227	Phospholipase C-mediated cascade; FGFR3	0.00247219	13/10856	0.252088	1	0.969015	FGF5/FGF2	2	809
R-HSA-5658623	FGFRL1 modulation of FGFR1 signaling	0.00247219	13/10856	0.252088	1	0.969015	FGF5/FGF2	2	809
R-HSA-114604	GPVI-mediated activation cascade	0.00494438	35/10856	0.262127	1	0.969015	FYN/PIK3R1/SYK/LCK	4	809
R-HSA-450302	activated TAK1 mediates p38 MAPK activation	0.00370828	24/10856	0.263831	1	0.969015	TAB1/MAP2K6/MAPK11	3	809
R-HSA-452723	Transcriptional regulation of pluripotent stem cells	0.00370828	24/10856	0.263831	1	0.969015	HIF3A/FGF2/EPHA1	3	809
R-HSA-5673000	RAF activation	0.00494438	36/10856	0.279082	1	0.969015	CAMK2B/KSR1/MRAS/SRC	4	809
R-HSA-177504	Retrograde neurotrophin signalling	0.00247219	14/10856	0.280608	1	0.969015	DNM1/DNM3	2	809
R-HSA-180336	SHC1 events in EGFR signaling	0.00247219	14/10856	0.280608	1	0.969015	EGF/BTC	2	809
R-HSA-1855183	Synthesis of IP2, IP, and Ins in the cytosol	0.00247219	14/10856	0.280608	1	0.969015	IMPA2/SYNJ1	2	809
R-HSA-3296469	Defects in cobalamin (B12) metabolism	0.00247219	14/10856	0.280608	1	0.969015	CUBN/MMAA	2	809
R-HSA-399955	SEMA3A-Plexin repulsion signaling by inhibiting Integrin adhesion	0.00247219	14/10856	0.280608	1	0.969015	FYN/PLXNA3	2	809
R-HSA-418359	Reduction of cytosolic Ca++ levels	0.00247219	14/10856	0.280608	1	0.969015	ATP2A3/SLC8A1	2	809
R-HSA-419408	Lysosphingolipid and LPA receptors	0.00247219	14/10856	0.280608	1	0.969015	LPAR2/PLPPR2	2	809
R-HSA-428540	Activation of RAC1	0.00247219	14/10856	0.280608	1	0.969015	NCK2/ROBO1	2	809
R-HSA-8941856	RUNX3 regulates NOTCH signaling	0.00247219	14/10856	0.280608	1	0.969015	RUNX3/KAT2A	2	809
R-HSA-5654700	FRS-mediated FGFR2 signaling	0.00370828	25/10856	0.284638	1	0.969015	FGFR2/FGF5/FGF2	3	809
R-HSA-8854691	Interleukin-20 family signaling	0.00370828	25/10856	0.284638	1	0.969015	STAT4/IL22RA1/IFNLR1	3	809
R-HSA-9006335	Signaling by Erythropoietin	0.00370828	25/10856	0.284638	1	0.969015	GAB1/PIK3R1/PIK3CD	3	809
R-HSA-1169408	ISG15 antiviral mechanism	0.00865266	72/10856	0.288632	1	0.969015	RANBP2/UBE2L6/MX1/UBE2E1/MX2/KPNA7/KPNA5	7	809
R-HSA-166520	Signaling by NTRKs	0.0148331	134/10856	0.296212	1	0.969015	FYN/DNM1/GAB1/PIK3R1/NTRK2/RIT2/MAPK13/CDK5R1/MAPK11/SRC/DNM3/GRIN2B	12	809
R-HSA-76005	Response to elevated platelet cytosolic Ca2+	0.0148331	134/10856	0.296212	1	0.969015	ITGA2B/SYTL4/VWF/PLEK/PRKCG/EGF/SCCPDH/PCYOX1L/ENDOD1/TTN/PCDH7/VEGFB	12	809
R-HSA-8936459	RUNX1 regulates genes involved in megakaryocyte differentiation and platelet function	0.0111248	97/10856	0.29647	1	0.969015	ITGA2B/ZFPM1/H3C12/PRMT6/KMT2B/H3C8/H3C11/H3C1/H2BC7	9	809
R-HSA-157858	Gap junction trafficking and regulation	0.00618047	49/10856	0.300501	1	0.969015	DNM1/GJA3/GJA1/GJB2/SRC	5	809
R-HSA-9012852	Signaling by NOTCH3	0.00618047	49/10856	0.300501	1	0.969015	MIB1/KAT2A/EGF/WWP2/NEURL1B	5	809
R-HSA-3238698	WNT ligand biogenesis and trafficking	0.00370828	26/10856	0.305572	1	0.969015	WNT11/WNT3/WNT9A	3	809
R-HSA-9660826	Purinergic signaling in leishmaniasis infection	0.00370828	26/10856	0.305572	1	0.969015	NFKB2/PSTPIP1/ENTPD5	3	809
R-HSA-9664424	Cell recruitment (pro-inflammatory response)	0.00370828	26/10856	0.305572	1	0.969015	NFKB2/PSTPIP1/ENTPD5	3	809
R-HSA-181431	Acetylcholine binding and downstream events	0.00247219	15/10856	0.309036	1	0.969015	CHRNA3/CHRNE	2	809
R-HSA-189483	Heme degradation	0.00247219	15/10856	0.309036	1	0.969015	SLCO1B3/SLCO2B1	2	809
R-HSA-193807	Synthesis of bile acids and bile salts via 27-hydroxycholesterol	0.00247219	15/10856	0.309036	1	0.969015	PTGIS/CYP27A1	2	809
R-HSA-211935	Fatty acids	0.00247219	15/10856	0.309036	1	0.969015	CYP4F22/CYP4F2	2	809
R-HSA-2162123	Synthesis of Prostaglandins (PG) and Thromboxanes (TX)	0.00247219	15/10856	0.309036	1	0.969015	PTGIS/PRXL2B	2	809
R-HSA-2691230	Signaling by NOTCH1 HD Domain Mutants in Cancer	0.00247219	15/10856	0.309036	1	0.969015	MIB1/NEURL1B	2	809
R-HSA-2691232	Constitutive Signaling by NOTCH1 HD Domain Mutants	0.00247219	15/10856	0.309036	1	0.969015	MIB1/NEURL1B	2	809
R-HSA-391903	Eicosanoid ligand-binding receptors	0.00247219	15/10856	0.309036	1	0.969015	PTGER1/LTB4R	2	809
R-HSA-5099900	WNT5A-dependent internalization of FZD4	0.00247219	15/10856	0.309036	1	0.969015	PRKCG/ARRB2	2	809
R-HSA-622327	Postsynaptic nicotinic acetylcholine receptors	0.00247219	15/10856	0.309036	1	0.969015	CHRNA3/CHRNE	2	809
R-HSA-75892	Platelet Adhesion to exposed collagen	0.00247219	15/10856	0.309036	1	0.969015	FYN/VWF	2	809
R-HSA-2029480	Fcgamma receptor (FCGR) dependent phagocytosis	0.00988875	86/10856	0.310093	1	0.969015	FGR/FYN/ELMO2/PIK3R1/SYK/PRKCE/SRC/PLPP4	8	809
R-HSA-5655302	Signaling by FGFR1 in disease	0.00494438	38/10856	0.313447	1	0.969015	GAB1/FGF5/FGF2/PIK3R1	4	809
R-HSA-112303	Electric Transmission Across Gap Junctions	0.00123609	5/10856	0.321108	1	0.969015	PANX2	1	809
R-HSA-112307	Transmission across Electrical Synapses	0.00123609	5/10856	0.321108	1	0.969015	PANX2	1	809
R-HSA-114516	Disinhibition of SNARE formation	0.00123609	5/10856	0.321108	1	0.969015	PRKCG	1	809
R-HSA-1483226	Synthesis of PI	0.00123609	5/10856	0.321108	1	0.969015	PITPNM3	1	809
R-HSA-167826	The fatty acid cycling model	0.00123609	5/10856	0.321108	1	0.969015	SLC25A27	1	809
R-HSA-167827	The proton buffering model	0.00123609	5/10856	0.321108	1	0.969015	SLC25A27	1	809
R-HSA-187024	NGF-independant TRKA activation	0.00123609	5/10856	0.321108	1	0.969015	NTRK2	1	809
R-HSA-187706	Signalling to p38 via RIT and RIN	0.00123609	5/10856	0.321108	1	0.969015	RIT2	1	809
R-HSA-380095	Tachykinin receptors bind tachykinins	0.00123609	5/10856	0.321108	1	0.969015	TACR1	1	809
R-HSA-391906	Leukotriene receptors	0.00123609	5/10856	0.321108	1	0.969015	LTB4R	1	809
R-HSA-426048	Arachidonate production from DAG	0.00123609	5/10856	0.321108	1	0.969015	ABHD6	1	809
R-HSA-5624138	Trafficking of myristoylated proteins to the cilium	0.00123609	5/10856	0.321108	1	0.969015	UNC119B	1	809
R-HSA-5662702	Melanin biosynthesis	0.00123609	5/10856	0.321108	1	0.969015	TYR	1	809
R-HSA-70350	Fructose catabolism	0.00123609	5/10856	0.321108	1	0.969015	KHK	1	809
R-HSA-70370	Galactose catabolism	0.00123609	5/10856	0.321108	1	0.969015	PGM2L1	1	809
R-HSA-71032	Propionyl-CoA catabolism	0.00123609	5/10856	0.321108	1	0.969015	MMAA	1	809
R-HSA-8849473	PTK6 Expression	0.00123609	5/10856	0.321108	1	0.969015	PELP1	1	809
R-HSA-8865999	MET activates PTPN11	0.00123609	5/10856	0.321108	1	0.969015	GAB1	1	809
R-HSA-8866376	Reelin signalling pathway	0.00123609	5/10856	0.321108	1	0.969015	FYN	1	809
R-HSA-8952158	RUNX3 regulates BCL2L11 (BIM) transcription	0.00123609	5/10856	0.321108	1	0.969015	RUNX3	1	809
R-HSA-8963676	Intestinal absorption	0.00123609	5/10856	0.321108	1	0.969015	SLC5A1	1	809
R-HSA-8964011	HDL clearance	0.00123609	5/10856	0.321108	1	0.969015	CUBN	1	809
R-HSA-9667769	Acetylcholine inhibits contraction of outer hair cells	0.00123609	5/10856	0.321108	1	0.969015	KCNN2	1	809
R-HSA-211976	Endogenous sterols	0.00370828	27/10856	0.326562	1	0.969015	AHR/PTGIS/CYP27A1	3	809
R-HSA-5621480	Dectin-2 family	0.00370828	27/10856	0.326562	1	0.969015	FYN/SYK/MUC12	3	809
R-HSA-8963743	Digestion and absorption	0.00370828	27/10856	0.326562	1	0.969015	SLC5A1/AMY2B/MGAM	3	809
R-HSA-1226099	Signaling by FGFR in disease	0.00741656	63/10856	0.328276	1	0.969015	FGFR2/GAB1/FGF5/FGF2/PIK3R1/FGFR4	6	809
R-HSA-112043	PLC beta mediated events	0.00618047	51/10856	0.330504	1	0.969015	CAMK2B/PDE1A/PRKCG/CAMK4/PDE1C	5	809
R-HSA-3928665	EPH-ephrin mediated repulsion of cells	0.00618047	51/10856	0.330504	1	0.969015	FYN/MMP2/DNM1/EPHA1/SRC	5	809
R-HSA-1362300	Transcription of E2F targets under negative control by p107 (RBL1) and p130 (RBL2) in complex with HDAC1	0.00247219	16/10856	0.337227	1	0.969015	E2F5/LIN54	2	809
R-HSA-190242	FGFR1 ligand binding and activation	0.00247219	16/10856	0.337227	1	0.969015	FGF5/FGF2	2	809
R-HSA-2173791	TGF-beta receptor signaling in EMT (epithelial to mesenchymal transition)	0.00247219	16/10856	0.337227	1	0.969015	TGFBR1/ARHGEF18	2	809
R-HSA-2559584	Formation of Senescence-Associated Heterochromatin Foci (SAHF)	0.00247219	16/10856	0.337227	1	0.969015	H1-4/H1-0	2	809
R-HSA-392517	Rap1 signalling	0.00247219	16/10856	0.337227	1	0.969015	RASGRP2/RAPGEF4	2	809
R-HSA-399954	Sema3A PAK dependent Axon repulsion	0.00247219	16/10856	0.337227	1	0.969015	FYN/PLXNA3	2	809
R-HSA-418457	cGMP effects	0.00247219	16/10856	0.337227	1	0.969015	PDE1A/PDE11A	2	809
R-HSA-5654219	Phospholipase C-mediated cascade: FGFR1	0.00247219	16/10856	0.337227	1	0.969015	FGF5/FGF2	2	809
R-HSA-844456	The NLRP3 inflammasome	0.00247219	16/10856	0.337227	1	0.969015	NFKB2/PSTPIP1	2	809
R-HSA-204998	Cell death signalling via NRAGE, NRIF and NADE	0.00865266	76/10856	0.337401	1	0.969015	ARHGEF10L/MAPK8/RASGRF2/FGD3/ARHGEF19/KALRN/ARHGEF18	7	809
R-HSA-8978868	Fatty acid metabolism	0.0185414	177/10856	0.340277	1	0.969015	MLYCD/EHHADH/FAAH/ELOVL4/PTGIS/SLC27A2/MMAA/PRXL2B/FAAH2/ACOX2/CYP4F22/ACBD7/ALOX12B/CYP4F2/LTC4S	15	809
R-HSA-164952	The role of Nef in HIV-1 replication and disease pathogenesis	0.00370828	28/10856	0.347544	1	0.969015	FYN/DOCK2/LCK	3	809
R-HSA-1855204	Synthesis of IP3 and IP4 in the cytosol	0.00370828	28/10856	0.347544	1	0.969015	PLCD4/PLCZ1/SYNJ1	3	809
R-HSA-3295583	TRP channels	0.00370828	28/10856	0.347544	1	0.969015	TRPM6/TRPC4/TRPV2	3	809
R-HSA-8853659	RET signaling	0.00494438	40/10856	0.348153	1	0.969015	GAB1/PIK3R1/PIK3CD/SRC	4	809
R-HSA-9664323	FCGR3A-mediated IL10 synthesis	0.00494438	40/10856	0.348153	1	0.969015	FGR/FYN/SYK/SRC	4	809
R-HSA-9006936	Signaling by TGFB family members	0.0111248	102/10856	0.349396	1	0.969015	BAMBI/TGFBR1/SMAD9/INHBA/BMP2/E2F5/SMAD6/ACVRL1/ARHGEF18	9	809
R-HSA-9009391	Extra-nuclear estrogen signaling	0.00865266	77/10856	0.349781	1	0.969015	MMP2/ESR1/EGF/PIK3R1/BTC/ZDHHC21/SRC	7	809
R-HSA-373755	Semaphorin interactions	0.00741656	65/10856	0.355369	1	0.969015	FYN/MYH14/PLXNA3/CD72/SEMA3E/CDK5R1	6	809
R-HSA-9616222	Transcriptional regulation of granulopoiesis	0.00988875	90/10856	0.355676	1	0.969015	CEBPE/FLI1/GFI1/H3C12/H3C8/H3C11/H3C1/H2BC7	8	809
R-HSA-140534	Caspase activation via Death Receptors in the presence of ligand	0.00247219	17/10856	0.365058	1	0.969015	TRADD/FADD	2	809
R-HSA-1482922	Acyl chain remodelling of PI	0.00247219	17/10856	0.365058	1	0.969015	PLA2G10/PLA2G4C	2	809
R-HSA-1810476	RIP-mediated NFkB activation via ZBP1	0.00247219	17/10856	0.365058	1	0.969015	NFKB2/TLR3	2	809
R-HSA-196299	Beta-catenin phosphorylation cascade	0.00247219	17/10856	0.365058	1	0.969015	FRAT2/AMER1	2	809
R-HSA-6788467	IL-6-type cytokine receptor ligand interactions	0.00247219	17/10856	0.365058	1	0.969015	CRLF1/IL11RA	2	809
R-HSA-9018677	Biosynthesis of DHA-derived SPMs	0.00247219	17/10856	0.365058	1	0.969015	CYP2E1/LTC4S	2	809
R-HSA-9034015	Signaling by NTRK3 (TRKC)	0.00247219	17/10856	0.365058	1	0.969015	PIK3R1/SRC	2	809
R-HSA-186712	Regulation of beta-cell development	0.00494438	41/10856	0.36554	1	0.969015	GCK/KAT2A/FOXO1/HNF4G	4	809
R-HSA-114608	Platelet degranulation	0.013597	129/10856	0.366374	1	0.969015	ITGA2B/SYTL4/VWF/PLEK/EGF/SCCPDH/PCYOX1L/ENDOD1/TTN/PCDH7/VEGFB	11	809
R-HSA-5576891	Cardiac conduction	0.013597	129/10856	0.366374	1	0.969015	CAMK2B/ABCC9/ATP2A3/FGF14/FGF13/FXYD4/CACNB2/KCNK7/SLC8A1/KCND2/TRDN	11	809
R-HSA-5205647	Mitophagy	0.00370828	29/10856	0.368459	1	0.969015	CSNK2A2/PRKN/SRC	3	809
R-HSA-5654732	Negative regulation of FGFR3 signaling	0.00370828	29/10856	0.368459	1	0.969015	FGF5/FGF2/SRC	3	809
R-HSA-5669034	TNFs bind their physiological receptors	0.00370828	29/10856	0.368459	1	0.969015	TNFRSF9/TNFSF11/EDA	3	809
R-HSA-5683826	Surfactant metabolism	0.00370828	29/10856	0.368459	1	0.969015	GATA6/ABCA3/ADRA2C	3	809
R-HSA-8982491	Glycogen metabolism	0.00370828	29/10856	0.368459	1	0.969015	PHKG1/PGM2L1/GAA	3	809
R-HSA-9615017	FOXO-mediated transcription of oxidative stress, metabolic and neuronal genes	0.00370828	29/10856	0.368459	1	0.969015	GCK/SIRT3/FOXO1	3	809
R-HSA-166187	Mitochondrial Uncoupling	0.00123609	6/10856	0.371723	1	0.969015	SLC25A27	1	809
R-HSA-187015	Activation of TRKA receptors	0.00123609	6/10856	0.371723	1	0.969015	NTRK2	1	809
R-HSA-190370	FGFR1b ligand binding and activation	0.00123609	6/10856	0.371723	1	0.969015	FGF2	1	809
R-HSA-193993	Mineralocorticoid biosynthesis	0.00123609	6/10856	0.371723	1	0.969015	HSD3B1	1	809
R-HSA-2142700	Synthesis of Lipoxins (LX)	0.00123609	6/10856	0.371723	1	0.969015	LTC4S	1	809
R-HSA-3304356	SMAD2/3 Phosphorylation Motif Mutants in Cancer	0.00123609	6/10856	0.371723	1	0.969015	TGFBR1	1	809
R-HSA-3656532	TGFBR1 KD Mutants in Cancer	0.00123609	6/10856	0.371723	1	0.969015	TGFBR1	1	809
R-HSA-389599	Alpha-oxidation of phytanate	0.00123609	6/10856	0.371723	1	0.969015	SLC27A2	1	809
R-HSA-5626978	TNFR1-mediated ceramide production	0.00123609	6/10856	0.371723	1	0.969015	SMPD3	1	809
R-HSA-6782861	Synthesis of wybutosine at G37 of tRNA(Phe)	0.00123609	6/10856	0.371723	1	0.969015	TRMT12	1	809
R-HSA-6798163	Choline catabolism	0.00123609	6/10856	0.371723	1	0.969015	SARDH	1	809
R-HSA-8857538	PTK6 promotes HIF1A stabilization	0.00123609	6/10856	0.371723	1	0.969015	LRRK2	1	809
R-HSA-8931987	RUNX1 regulates estrogen receptor mediated transcription	0.00123609	6/10856	0.371723	1	0.969015	ESR1	1	809
R-HSA-8939256	RUNX1 regulates transcription of genes involved in WNT signaling	0.00123609	6/10856	0.371723	1	0.969015	ESR1	1	809
R-HSA-8949275	RUNX3 Regulates Immune Response and Cell Migration	0.00123609	6/10856	0.371723	1	0.969015	RUNX3	1	809
R-HSA-9022535	Loss of phosphorylation of MECP2 at T308	0.00123609	6/10856	0.371723	1	0.969015	CAMK4	1	809
R-HSA-9027307	Biosynthesis of maresin-like SPMs	0.00123609	6/10856	0.371723	1	0.969015	CYP2E1	1	809
R-HSA-947581	Molybdenum cofactor biosynthesis	0.00123609	6/10856	0.371723	1	0.969015	MOCS3	1	809
R-HSA-2173782	Binding and Uptake of Ligands by Scavenger Receptors	0.00494438	42/10856	0.382904	1	0.969015	MARCO/MSR1/COLEC11/STAB2	4	809
R-HSA-3769402	Deactivation of the beta-catenin transactivating complex	0.00494438	42/10856	0.382904	1	0.969015	TLE2/BCL9/SOX17/PYGO1	4	809
R-HSA-3928662	EPHB-mediated forward signaling	0.00494438	42/10856	0.382904	1	0.969015	FYN/KALRN/SRC/GRIN2B	4	809
R-HSA-9696273	RND1 GTPase cycle	0.00494438	42/10856	0.382904	1	0.969015	STMN2/ANKRD26/EPSTI1/PIK3R1	4	809
R-HSA-416482	G alpha (12/13) signalling events	0.00865266	80/10856	0.387148	1	0.969015	ARHGEF10L/RASGRF2/FGD3/ARHGEF19/KALRN/ADRA1B/ARHGEF18	7	809
R-HSA-3000157	Laminin interactions	0.00370828	30/10856	0.38925	1	0.969015	NID1/COL18A1/LAMA2	3	809
R-HSA-418360	Platelet calcium homeostasis	0.00370828	30/10856	0.38925	1	0.969015	ATP2A3/P2RX3/SLC8A1	3	809
R-HSA-5357956	TNFR1-induced NFkappaB signaling pathway	0.00370828	30/10856	0.38925	1	0.969015	USP2/TAB1/TRADD	3	809
R-HSA-1912420	Pre-NOTCH Processing in Golgi	0.00247219	18/10856	0.392428	1	0.969015	ATP2A3/MFNG	2	809
R-HSA-2243919	Crosslinking of collagen fibrils	0.00247219	18/10856	0.392428	1	0.969015	LOX/LOXL4	2	809
R-HSA-5635838	Activation of SMO	0.00247219	18/10856	0.392428	1	0.969015	ARRB2/EVC2	2	809
R-HSA-5654704	SHC-mediated cascade:FGFR3	0.00247219	18/10856	0.392428	1	0.969015	FGF5/FGF2	2	809
R-HSA-112040	G-protein mediated events	0.00618047	56/10856	0.406243	1	0.969015	CAMK2B/PDE1A/PRKCG/CAMK4/PDE1C	5	809
R-HSA-1839124	FGFR1 mutant receptor activation	0.00370828	31/10856	0.409868	1	0.969015	FGF5/FGF2/PIK3R1	3	809
R-HSA-2122948	Activated NOTCH1 Transmits Signal to the Nucleus	0.00370828	31/10856	0.409868	1	0.969015	MIB1/ARRB2/NEURL1B	3	809
R-HSA-4641262	Disassembly of the destruction complex and recruitment of AXIN to the membrane	0.00370828	31/10856	0.409868	1	0.969015	LRP6/FRAT2/AMER1	3	809
R-HSA-5260271	Diseases of Immune System	0.00370828	31/10856	0.409868	1	0.969015	NFKB2/S100A8/TLR3	3	809
R-HSA-5602358	Diseases associated with the TLR signaling cascade	0.00370828	31/10856	0.409868	1	0.969015	NFKB2/S100A8/TLR3	3	809
R-HSA-194138	Signaling by VEGF	0.0111248	108/10856	0.414366	1	0.969015	FYN/ELMO2/NCK2/PIK3R1/MAPK13/VEGFB/MAPK11/PRR5/SRC	9	809
R-HSA-6785807	Interleukin-4 and Interleukin-13 signaling	0.0111248	108/10856	0.414366	1	0.969015	RORA/MMP2/CCL22/IL23A/IL13RA2/FGF2/PIK3R1/LCN2/FOXO1	9	809
R-HSA-425397	Transport of vitamins, nucleosides, and related molecules	0.00494438	44/10856	0.417431	1	0.969015	SLCO1A2/SLCO1B3/SLCO2B1/SLC29A4	4	809
R-HSA-6811438	Intra-Golgi traffic	0.00494438	44/10856	0.417431	1	0.969015	RAB36/RAB30/VTI1A/MAN2A2	4	809
R-HSA-2142712	Synthesis of 12-eicosatetraenoic acid derivatives	0.00123609	7/10856	0.418569	1	0.969015	ALOX12B	1	809
R-HSA-2142789	Ubiquinol biosynthesis	0.00123609	7/10856	0.418569	1	0.969015	PDSS1	1	809
R-HSA-2393930	Phosphate bond hydrolysis by NUDT proteins	0.00123609	7/10856	0.418569	1	0.969015	NUDT18	1	809
R-HSA-3134963	DEx/H-box helicases activate type I IFN and inflammatory cytokines production	0.00123609	7/10856	0.418569	1	0.969015	NFKB2	1	809
R-HSA-3304349	Loss of Function of SMAD2/3 in Cancer	0.00123609	7/10856	0.418569	1	0.969015	TGFBR1	1	809
R-HSA-3656534	Loss of Function of TGFBR1 in Cancer	0.00123609	7/10856	0.418569	1	0.969015	TGFBR1	1	809
R-HSA-426117	Cation-coupled Chloride cotransporters	0.00123609	7/10856	0.418569	1	0.969015	SLC12A5	1	809
R-HSA-5576894	Phase 1 - inactivation of fast Na+ channels	0.00123609	7/10856	0.418569	1	0.969015	KCND2	1	809
R-HSA-5603029	IkBA variant leads to EDA-ID	0.00123609	7/10856	0.418569	1	0.969015	NFKB2	1	809
R-HSA-5652084	Fructose metabolism	0.00123609	7/10856	0.418569	1	0.969015	KHK	1	809
R-HSA-6814848	Glycerophospholipid catabolism	0.00123609	7/10856	0.418569	1	0.969015	PNPLA7	1	809
R-HSA-8937144	Aryl hydrocarbon receptor signalling	0.00123609	7/10856	0.418569	1	0.969015	AHR	1	809
R-HSA-8941855	RUNX3 regulates CDKN1A transcription	0.00123609	7/10856	0.418569	1	0.969015	RUNX3	1	809
R-HSA-9662001	Defective factor VIII causes hemophilia A	0.00123609	7/10856	0.418569	1	0.969015	VWF	1	809
R-HSA-1362277	Transcription of E2F targets under negative control by DREAM complex	0.00247219	19/10856	0.41925	1	0.969015	E2F5/LIN54	2	809
R-HSA-190872	Transport of connexons to the plasma membrane	0.00247219	19/10856	0.41925	1	0.969015	GJA1/GJB2	2	809
R-HSA-197264	Nicotinamide salvaging	0.00247219	19/10856	0.41925	1	0.969015	PTGIS/SLC5A8	2	809
R-HSA-416700	Other semaphorin interactions	0.00247219	19/10856	0.41925	1	0.969015	CD72/SEMA3E	2	809
R-HSA-8851708	Signaling by FGFR2 IIIa TM	0.00247219	19/10856	0.41925	1	0.969015	FGFR2/FGF2	2	809
R-HSA-9018678	Biosynthesis of specialized proresolving mediators (SPMs)	0.00247219	19/10856	0.41925	1	0.969015	CYP2E1/LTC4S	2	809
R-HSA-400253	Circadian Clock	0.00741656	70/10856	0.423456	1	0.969015	CRY1/RORA/DBP/NR1D1/PER2/TPTEP2-CSNK1E	6	809
R-HSA-195721	Signaling by WNT	0.0321384	332/10856	0.425201	1	0.969015	RUNX3/TLE2/LRP6/CSNK2A2/WNT11/WNT3/BCL9/PRKCG/ARRB2/WNT9A/RSPO2/DKK2/WIF1/TERT/SOX17/PYGO1/FRAT2/ZNRF3/KREMEN1/AMER1/H3C12/H3C8/H3C11/H3C1/H2BC7/TPTEP2-CSNK1E	26	809
R-HSA-2871796	FCERI mediated MAPK activation	0.00370828	32/10856	0.430266	1	0.969015	GRAP2/MAPK8/SYK	3	809
R-HSA-451326	Activation of kainate receptors upon glutamate binding	0.00370828	32/10856	0.430266	1	0.969015	NCALD/GRIK4/GRIK3	3	809
R-HSA-9658195	Leishmania infection	0.0247219	254/10856	0.43239	1	0.969015	FGR/NOX1/FYN/ELMO2/NFKB2/PTHLH/VIPR2/MAPK8/ADM2/RAMP1/PSTPIP1/PTH2R/HTR7/SYK/RXFP1/ENTPD5/NOXA1/SRC/CRHR1/LINC02210-CRHR1	20	809
R-HSA-3214841	PKMTs methylate histone lysines	0.00741656	71/10856	0.437004	1	0.969015	NFKB2/H3C12/KMT2B/H3C8/H3C11/H3C1	6	809
R-HSA-2022870	Chondroitin sulfate biosynthesis	0.00247219	20/10856	0.445453	1	0.969015	CHST7/CHST15	2	809
R-HSA-5654706	FRS-mediated FGFR3 signaling	0.00247219	20/10856	0.445453	1	0.969015	FGF5/FGF2	2	809
R-HSA-6803204	TP53 Regulates Transcription of Genes Involved in Cytochrome C Release	0.00247219	20/10856	0.445453	1	0.969015	STEAP3/TP53AIP1	2	809
R-HSA-1592389	Activation of Matrix Metalloproteinases	0.00370828	33/10856	0.450405	1	0.969015	MMP2/CTSK/COL18A1	3	809
R-HSA-1839126	FGFR2 mutant receptor activation	0.00370828	33/10856	0.450405	1	0.969015	FGFR2/FGF5/FGF2	3	809
R-HSA-352230	Amino acid transport across the plasma membrane	0.00370828	33/10856	0.450405	1	0.969015	SLC36A1/SLC25A29/SLC6A14	3	809
R-HSA-5654726	Negative regulation of FGFR1 signaling	0.00370828	33/10856	0.450405	1	0.969015	FGF5/FGF2/SRC	3	809
R-HSA-3000171	Non-integrin membrane-ECM interactions	0.00618047	59/10856	0.45128	1	0.969015	COL5A3/FGF2/DDR2/LAMA2/COL11A2	5	809
R-HSA-380108	Chemokine receptors bind chemokines	0.00618047	59/10856	0.45128	1	0.969015	CCL22/CXCR4/XCL1/CXCR2/CCR10	5	809
R-HSA-9664407	Parasite infection	0.00618047	59/10856	0.45128	1	0.969015	FGR/FYN/ELMO2/SYK/SRC	5	809
R-HSA-9664417	Leishmania phagocytosis	0.00618047	59/10856	0.45128	1	0.969015	FGR/FYN/ELMO2/SYK/SRC	5	809
R-HSA-9664422	FCGR3A-mediated phagocytosis	0.00618047	59/10856	0.45128	1	0.969015	FGR/FYN/ELMO2/SYK/SRC	5	809
R-HSA-983189	Kinesins	0.00618047	59/10856	0.45128	1	0.969015	KIF21B/KIF25/KIF1A/KIFC2/KIF13B	5	809
R-HSA-2559580	Oxidative Stress Induced Senescence	0.0123609	125/10856	0.455792	1	0.969015	E2F2/MAPK8/MAP2K6/TNIK/MAPK11/H3C12/H3C8/H3C11/H3C1/H2BC7	10	809
R-HSA-4420097	VEGFA-VEGFR2 Pathway	0.00988875	99/10856	0.459702	1	0.969015	FYN/ELMO2/NCK2/PIK3R1/MAPK13/MAPK11/PRR5/SRC	8	809
R-HSA-166662	Lectin pathway of complement activation	0.00123609	8/10856	0.461926	1	0.969015	COLEC11	1	809
R-HSA-177128	Conjugation of salicylate with glycine	0.00123609	8/10856	0.461926	1	0.969015	ACSM5	1	809
R-HSA-194313	VEGF ligand-receptor interactions	0.00123609	8/10856	0.461926	1	0.969015	VEGFB	1	809
R-HSA-195399	VEGF binds to VEGFR leading to receptor dimerization	0.00123609	8/10856	0.461926	1	0.969015	VEGFB	1	809
R-HSA-3304351	Signaling by TGF-beta Receptor Complex in Cancer	0.00123609	8/10856	0.461926	1	0.969015	TGFBR1	1	809
R-HSA-3595174	Defective CHST14 causes EDS, musculocontractural type	0.00123609	8/10856	0.461926	1	0.969015	CHST14	1	809
R-HSA-428543	Inactivation of CDC42 and RAC1	0.00123609	8/10856	0.461926	1	0.969015	ROBO1	1	809
R-HSA-428890	Role of ABL in ROBO-SLIT signaling	0.00123609	8/10856	0.461926	1	0.969015	ROBO1	1	809
R-HSA-4411364	Binding of TCF/LEF:CTNNB1 to target gene promoters	0.00123609	8/10856	0.461926	1	0.969015	RUNX3	1	809
R-HSA-444821	Relaxin receptors	0.00123609	8/10856	0.461926	1	0.969015	RXFP1	1	809
R-HSA-5340588	Signaling by RNF43 mutants	0.00123609	8/10856	0.461926	1	0.969015	LRP6	1	809
R-HSA-5362798	Release of Hh-Np from the secreting cell	0.00123609	8/10856	0.461926	1	0.969015	SCUBE2	1	809
R-HSA-70921	Histidine catabolism	0.00123609	8/10856	0.461926	1	0.969015	HDC	1	809
R-HSA-77111	Synthesis of Ketone Bodies	0.00123609	8/10856	0.461926	1	0.969015	ACSS3	1	809
R-HSA-8850843	Phosphate bond hydrolysis by NTPDase proteins	0.00123609	8/10856	0.461926	1	0.969015	ENTPD5	1	809
R-HSA-8939242	RUNX1 regulates transcription of genes involved in differentiation of keratinocytes	0.00123609	8/10856	0.461926	1	0.969015	CTSK	1	809
R-HSA-8951430	RUNX3 regulates WNT signaling	0.00123609	8/10856	0.461926	1	0.969015	RUNX3	1	809
R-HSA-8951671	RUNX3 regulates YAP1-mediated transcription	0.00123609	8/10856	0.461926	1	0.969015	RUNX3	1	809
R-HSA-9012546	Interleukin-18 signaling	0.00123609	8/10856	0.461926	1	0.969015	IL18BP	1	809
R-HSA-9018682	Biosynthesis of maresins	0.00123609	8/10856	0.461926	1	0.969015	CYP2E1	1	809
R-HSA-9660537	Signaling by MRAS-complex mutants	0.00123609	8/10856	0.461926	1	0.969015	MRAS	1	809
R-HSA-5654738	Signaling by FGFR2	0.00741656	73/10856	0.463908	1	0.969015	FGFR2/GAB1/FGF5/FGF2/PIK3R1/SRC	6	809
R-HSA-190828	Gap junction trafficking	0.00494438	47/10856	0.46829	1	0.969015	DNM1/GJA3/GJA1/GJB2	4	809
R-HSA-5663084	Diseases of carbohydrate metabolism	0.00370828	34/10856	0.470246	1	0.969015	ARSB/KHK/GAA	3	809
R-HSA-9013424	RHOV GTPase cycle	0.00370828	34/10856	0.470246	1	0.969015	NCK2/PIK3R1/PEAK1	3	809
R-HSA-1606322	ZBP1(DAI) mediated induction of type I IFNs	0.00247219	21/10856	0.470982	1	0.969015	NFKB2/TLR3	2	809
R-HSA-189200	Cellular hexose transport	0.00247219	21/10856	0.470982	1	0.969015	SLC5A1/SLC5A10	2	809
R-HSA-445144	Signal transduction by L1	0.00247219	21/10856	0.470982	1	0.969015	ITGA2B/CSNK2A2	2	809
R-HSA-5654688	SHC-mediated cascade:FGFR1	0.00247219	21/10856	0.470982	1	0.969015	FGF5/FGF2	2	809
R-HSA-622312	Inflammasomes	0.00247219	21/10856	0.470982	1	0.969015	NFKB2/PSTPIP1	2	809
R-HSA-9008059	Interleukin-37 signaling	0.00247219	21/10856	0.470982	1	0.969015	PTPN4/IL18BP	2	809
R-HSA-1980143	Signaling by NOTCH1	0.00741656	74/10856	0.477237	1	0.969015	TLE2/MIB1/KAT2A/ARRB2/HDAC11/NEURL1B	6	809
R-HSA-1296065	Inwardly rectifying K+ channels	0.00370828	35/10856	0.489757	1	0.969015	ABCC9/KCNJ6/KCNJ3	3	809
R-HSA-5357905	Regulation of TNFR1 signaling	0.00370828	35/10856	0.489757	1	0.969015	USP2/TRADD/FADD	3	809
R-HSA-187037	Signaling by NTRK1 (TRKA)	0.0111248	115/10856	0.489877	1	0.969015	DNM1/PIK3R1/NTRK2/RIT2/MAPK13/CDK5R1/MAPK11/SRC/DNM3	9	809
R-HSA-9645723	Diseases of programmed cell death	0.00988875	102/10856	0.49388	1	0.969015	TRADD/FADD/CDK5R1/H3C12/H3C8/H3C11/H3C1/H2BC7	8	809
R-HSA-9662851	Anti-inflammatory response favouring Leishmania parasite infection	0.0160692	169/10856	0.494718	1	0.969015	FGR/FYN/PTHLH/VIPR2/ADM2/RAMP1/PTH2R/HTR7/SYK/RXFP1/SRC/CRHR1/LINC02210-CRHR1	13	809
R-HSA-9664433	Leishmania parasite growth and survival	0.0160692	169/10856	0.494718	1	0.969015	FGR/FYN/PTHLH/VIPR2/ADM2/RAMP1/PTH2R/HTR7/SYK/RXFP1/SRC/CRHR1/LINC02210-CRHR1	13	809
R-HSA-202427	Phosphorylation of CD3 and TCR zeta chains	0.00247219	22/10856	0.49579	1	0.969015	CSK/LCK	2	809
R-HSA-2979096	NOTCH2 Activation and Transmission of Signal to the Nucleus	0.00247219	22/10856	0.49579	1	0.969015	MIB1/NEURL1B	2	809
R-HSA-3296482	Defects in vitamin and cofactor metabolism	0.00247219	22/10856	0.49579	1	0.969015	CUBN/MMAA	2	809
R-HSA-392154	Nitric oxide stimulates guanylate cyclase	0.00247219	22/10856	0.49579	1	0.969015	PDE1A/PDE11A	2	809
R-HSA-8935690	Digestion	0.00247219	22/10856	0.49579	1	0.969015	AMY2B/MGAM	2	809
R-HSA-8939211	ESR-mediated signaling	0.0210136	223/10856	0.498054	1	0.969015	PGR/MMP2/ESR1/FKBP5/EGF/PIK3R1/GTF2A1/CXXC5/BTC/ZDHHC21/ERBB4/SRC/H3C12/H3C8/H3C11/H3C1/H2BC7	17	809
R-HSA-111453	BH3-only proteins associate with and inactivate anti-apoptotic BCL-2 members	0.00123609	9/10856	0.502053	1	0.969015	BMF	1	809
R-HSA-1247673	Erythrocytes take up oxygen and release carbon dioxide	0.00123609	9/10856	0.502053	1	0.969015	AQP1	1	809
R-HSA-156587	Amino Acid conjugation	0.00123609	9/10856	0.502053	1	0.969015	ACSM5	1	809
R-HSA-159424	Conjugation of carboxylic acids	0.00123609	9/10856	0.502053	1	0.969015	ACSM5	1	809
R-HSA-167590	Nef Mediated CD4 Down-regulation	0.00123609	9/10856	0.502053	1	0.969015	LCK	1	809
R-HSA-198203	PI3K/AKT activation	0.00123609	9/10856	0.502053	1	0.969015	PIK3R1	1	809
R-HSA-198693	AKT phosphorylates targets in the nucleus	0.00123609	9/10856	0.502053	1	0.969015	FOXO1	1	809
R-HSA-2142688	Synthesis of 5-eicosatetraenoic acids	0.00123609	9/10856	0.502053	1	0.969015	LTC4S	1	809
R-HSA-2142816	Synthesis of (16-20)-hydroxyeicosatetraenoic acids (HETE)	0.00123609	9/10856	0.502053	1	0.969015	CYP4F2	1	809
R-HSA-389887	Beta-oxidation of pristanoyl-CoA	0.00123609	9/10856	0.502053	1	0.969015	ACOX2	1	809
R-HSA-391908	Prostanoid ligand receptors	0.00123609	9/10856	0.502053	1	0.969015	PTGER1	1	809
R-HSA-427601	Multifunctional anion exchangers	0.00123609	9/10856	0.502053	1	0.969015	SLC26A7	1	809
R-HSA-448706	Interleukin-1 processing	0.00123609	9/10856	0.502053	1	0.969015	NFKB2	1	809
R-HSA-5687613	Diseases associated with surfactant metabolism	0.00123609	9/10856	0.502053	1	0.969015	ABCA3	1	809
R-HSA-629597	Highly calcium permeable nicotinic acetylcholine receptors	0.00123609	9/10856	0.502053	1	0.969015	CHRNA3	1	809
R-HSA-6811555	PI5P Regulates TP53 Acetylation	0.00123609	9/10856	0.502053	1	0.969015	MAP2K6	1	809
R-HSA-8876493	InlA-mediated entry of Listeria monocytogenes into host cells	0.00123609	9/10856	0.502053	1	0.969015	SRC	1	809
R-HSA-8951936	RUNX3 regulates p14-ARF	0.00123609	9/10856	0.502053	1	0.969015	RUNX3	1	809
R-HSA-8983711	OAS antiviral response	0.00123609	9/10856	0.502053	1	0.969015	RNASEL	1	809
R-HSA-9010642	ROBO receptors bind AKAP5	0.00123609	9/10856	0.502053	1	0.969015	ROBO3	1	809
R-HSA-9026519	Activated NTRK2 signals through RAS	0.00123609	9/10856	0.502053	1	0.969015	NTRK2	1	809
R-HSA-977347	Serine biosynthesis	0.00123609	9/10856	0.502053	1	0.969015	SERINC5	1	809
R-HSA-3781865	Diseases of glycosylation	0.013597	143/10856	0.502135	1	0.969015	THSD7A/ADAMTS6/SEMA5B/LARGE1/THSD1/THSD7B/ADAMTS12/ADAMTS3/CHST14/MUC12/SPON1	11	809
R-HSA-3000178	ECM proteoglycans	0.00741656	76/10856	0.503588	1	0.969015	ITGA2B/COL9A2/COL5A3/COL6A2/LAMA2/COL6A6	6	809
R-HSA-168898	Toll-like Receptor Cascades	0.0148331	157/10856	0.5074	1	0.969015	NFKB2/PTPN4/TAB1/DNM1/MAPK8/MAP2K6/CTSK/S100A8/TLR3/FADD/MAPK11/DNM3	12	809
R-HSA-1222556	ROS and RNS production in phagocytes	0.00370828	36/10856	0.508909	1	0.969015	SLC11A1/LPO/ATP6V1E2	3	809
R-HSA-190861	Gap junction assembly	0.00370828	36/10856	0.508909	1	0.969015	GJA3/GJA1/GJB2	3	809
R-HSA-73728	RNA Polymerase I Promoter Opening	0.00618047	63/10856	0.509765	1	0.969015	H3C12/H3C8/H3C11/H3C1/H2BC7	5	809
R-HSA-9033241	Peroxisomal protein import	0.00618047	63/10856	0.509765	1	0.969015	MLYCD/EHHADH/PEX1/SLC27A2/ACOX2	5	809
R-HSA-913709	O-linked glycosylation of mucins	0.00618047	63/10856	0.509765	1	0.969015	GALNT16/GALNT18/GALNTL6/MUC12/B3GNT9	5	809
R-HSA-1793185	Chondroitin sulfate/dermatan sulfate metabolism	0.00494438	50/10856	0.517442	1	0.969015	ARSB/CHST7/CHST14/CHST15	4	809
R-HSA-3214842	HDMs demethylate histones	0.00494438	50/10856	0.517442	1	0.969015	H3C12/H3C8/H3C11/H3C1	4	809
R-HSA-389948	PD-1 signaling	0.00247219	23/10856	0.519844	1	0.969015	CSK/LCK	2	809
R-HSA-450321	JNK (c-Jun kinases) phosphorylation and activation mediated by activated human TAK1	0.00247219	23/10856	0.519844	1	0.969015	TAB1/MAPK8	2	809
R-HSA-5654693	FRS-mediated FGFR1 signaling	0.00247219	23/10856	0.519844	1	0.969015	FGF5/FGF2	2	809
R-HSA-1500620	Meiosis	0.0111248	118/10856	0.521537	1	0.969015	HSPA2/SYNE1/SYCP2/H3C12/SYCE3/H3C8/H3C11/H3C1/H2BC7	9	809
R-HSA-373076	Class A/1 (Rhodopsin-like receptors)	0.0309023	335/10856	0.527928	1	0.969015	UTS2/OPN3/LPAR2/EDN1/NTSR1/CCL22/PLPPR2/TACR1/CXCR4/OPN4/EDN2/XCL1/GNRH1/HTR7/PTGER1/PTAFR/ADRA1B/RXFP1/HTR1D/CXCR2/NPW/ADRA2C/CCR10/LTB4R/ADRA2B	25	809
R-HSA-111885	Opioid Signalling	0.00865266	92/10856	0.534187	1	0.969015	CAMK2B/PDE4D/PDE1A/PRKCG/CAMK4/PDE1C/PDE4B	7	809
R-HSA-5334118	DNA methylation	0.00618047	65/10856	0.538052	1	0.969015	H3C12/H3C8/H3C11/H3C1/H2BC7	5	809
R-HSA-8873719	RAB geranylgeranylation	0.00618047	65/10856	0.538052	1	0.969015	RAB36/RAB38/RAB30/RAB3B/RAB7B	5	809
R-HSA-112311	Neurotransmitter clearance	0.00123609	10/10856	0.539191	1	0.969015	ACHE	1	809
R-HSA-1462054	Alpha-defensins	0.00123609	10/10856	0.539191	1	0.969015	PRSS3	1	809
R-HSA-1483115	Hydrolysis of LPC	0.00123609	10/10856	0.539191	1	0.969015	PLA2G4C	1	809
R-HSA-209968	Thyroxine biosynthesis	0.00123609	10/10856	0.539191	1	0.969015	DIO2	1	809
R-HSA-2470946	Cohesin Loading onto Chromatin	0.00123609	10/10856	0.539191	1	0.969015	MAU2	1	809
R-HSA-2562578	TRIF-mediated programmed cell death	0.00123609	10/10856	0.539191	1	0.969015	FADD	1	809
R-HSA-390450	Folding of actin by CCT/TriC	0.00123609	10/10856	0.539191	1	0.969015	CCT6B	1	809
R-HSA-428643	Organic anion transporters	0.00123609	10/10856	0.539191	1	0.969015	SLC5A8	1	809
R-HSA-74182	Ketone body metabolism	0.00123609	10/10856	0.539191	1	0.969015	ACSS3	1	809
R-HSA-8875656	MET receptor recycling	0.00123609	10/10856	0.539191	1	0.969015	GAB1	1	809
R-HSA-8964058	HDL remodeling	0.00123609	10/10856	0.539191	1	0.969015	PLTP	1	809
R-HSA-9020958	Interleukin-21 signaling	0.00123609	10/10856	0.539191	1	0.969015	STAT4	1	809
R-HSA-937042	IRAK2 mediated activation of TAK1 complex	0.00123609	10/10856	0.539191	1	0.969015	TAB1	1	809
R-HSA-9706019	RHOBTB3 ATPase cycle	0.00123609	10/10856	0.539191	1	0.969015	HTR7	1	809
R-HSA-975578	Reactions specific to the complex N-glycan synthesis pathway	0.00123609	10/10856	0.539191	1	0.969015	MAN2A2	1	809
R-HSA-3214858	RMTs methylate histone arginines	0.00741656	79/10856	0.542172	1	0.969015	H3C12/PRMT6/H3C8/H2AC12/H3C11/H3C1	6	809
R-HSA-3371571	HSF1-dependent transactivation	0.00247219	24/10856	0.543118	1	0.969015	CAMK2B/HSPA2	2	809
R-HSA-6783589	Interleukin-6 family signaling	0.00247219	24/10856	0.543118	1	0.969015	CRLF1/IL11RA	2	809
R-HSA-9634638	Estrogen-dependent nuclear events downstream of ESR-membrane signaling	0.00247219	24/10856	0.543118	1	0.969015	EGF/BTC	2	809
R-HSA-2129379	Molecules associated with elastic fibres	0.00370828	38/10856	0.54604	1	0.969015	BMP7/BMP2/EFEMP2	3	809
R-HSA-420499	Class C/3 (Metabotropic glutamate/pheromone receptors)	0.00370828	38/10856	0.54604	1	0.969015	GRM5/TAS1R3/GRM8	3	809
R-HSA-8864260	Transcriptional regulation by the AP-2 (TFAP2) family of transcription factors	0.00370828	38/10856	0.54604	1	0.969015	ESR1/PITX2/CITED4	3	809
R-HSA-9013407	RHOH GTPase cycle	0.00370828	38/10856	0.54604	1	0.969015	CSK/RHOH/LCK	3	809
R-HSA-75153	Apoptotic execution phase	0.00494438	52/10856	0.548996	1	0.969015	DSG1/H1-4/DFFB/H1-0	4	809
R-HSA-166016	Toll Like Receptor 4 (TLR4) Cascade	0.0123609	135/10856	0.555528	1	0.969015	NFKB2/PTPN4/TAB1/DNM1/MAPK8/MAP2K6/S100A8/FADD/MAPK11/DNM3	10	809
R-HSA-168164	Toll Like Receptor 3 (TLR3) Cascade	0.00865266	94/10856	0.557479	1	0.969015	NFKB2/TAB1/MAPK8/MAP2K6/TLR3/FADD/MAPK11	7	809
R-HSA-3214815	HDACs deacetylate histones	0.00865266	94/10856	0.557479	1	0.969015	H3C12/H2BC18/H3C8/H2AC12/H3C11/H3C1/H2BC7	7	809
R-HSA-1660499	Synthesis of PIPs at the plasma membrane	0.00494438	53/10856	0.564361	1	0.969015	MTMR3/PIK3R1/SYNJ1/PIK3CD	4	809
R-HSA-5625886	Activated PKN1 stimulates transcription of AR (androgen receptor) regulated genes KLK2 and KLK3	0.00618047	67/10856	0.565563	1	0.969015	H3C12/H3C8/H3C11/H3C1/H2BC7	5	809
R-HSA-211981	Xenobiotics	0.00247219	25/10856	0.565595	1	0.969015	AHR/CYP2E1	2	809
R-HSA-5674400	Constitutive Signaling by AKT1 E17K in Cancer	0.00247219	25/10856	0.565595	1	0.969015	FOXO1/PRR5	2	809
R-HSA-1912422	Pre-NOTCH Expression and Processing	0.00988875	109/10856	0.570804	1	0.969015	ATP2A3/MFNG/KAT2A/H3C12/H3C8/H3C11/H3C1/H2BC7	8	809
R-HSA-111458	Formation of apoptosome	0.00123609	11/10856	0.573563	1	0.969015	CARD8	1	809
R-HSA-1234158	Regulation of gene expression by Hypoxia-inducible Factor	0.00123609	11/10856	0.573563	1	0.969015	HIF3A	1	809
R-HSA-1660517	Synthesis of PIPs at the late endosome membrane	0.00123609	11/10856	0.573563	1	0.969015	PIKFYVE	1	809
R-HSA-193048	Androgen biosynthesis	0.00123609	11/10856	0.573563	1	0.969015	HSD3B1	1	809
R-HSA-2022923	Dermatan sulfate biosynthesis	0.00123609	11/10856	0.573563	1	0.969015	CHST14	1	809
R-HSA-211999	CYP2E1 reactions	0.00123609	11/10856	0.573563	1	0.969015	CYP2E1	1	809
R-HSA-2206281	Mucopolysaccharidoses	0.00123609	11/10856	0.573563	1	0.969015	ARSB	1	809
R-HSA-2485179	Activation of the phototransduction cascade	0.00123609	11/10856	0.573563	1	0.969015	SLC24A1	1	809
R-HSA-2514853	Condensation of Prometaphase Chromosomes	0.00123609	11/10856	0.573563	1	0.969015	CSNK2A2	1	809
R-HSA-2534343	Interaction With Cumulus Cells And The Zona Pellucida	0.00123609	11/10856	0.573563	1	0.969015	ADAM2	1	809
R-HSA-351906	Apoptotic cleavage of cell adhesion proteins	0.00123609	11/10856	0.573563	1	0.969015	DSG1	1	809
R-HSA-4755510	SUMOylation of immune response proteins	0.00123609	11/10856	0.573563	1	0.969015	NFKB2	1	809
R-HSA-68689	CDC6 association with the ORC:origin complex	0.00123609	11/10856	0.573563	1	0.969015	E2F2	1	809
R-HSA-71288	Creatine metabolism	0.00123609	11/10856	0.573563	1	0.969015	GAMT	1	809
R-HSA-8851805	MET activates RAS signaling	0.00123609	11/10856	0.573563	1	0.969015	RANBP9	1	809
R-HSA-8875555	MET activates RAP1 and RAC1	0.00123609	11/10856	0.573563	1	0.969015	GAB1	1	809
R-HSA-9020956	Interleukin-27 signaling	0.00123609	11/10856	0.573563	1	0.969015	CRLF1	1	809
R-HSA-9028731	Activated NTRK2 signals through FRS2 and FRS3	0.00123609	11/10856	0.573563	1	0.969015	NTRK2	1	809
R-HSA-9614399	Regulation of localization of FOXO transcription factors	0.00123609	11/10856	0.573563	1	0.969015	FOXO1	1	809
R-HSA-9627069	Regulation of the apoptosome activity	0.00123609	11/10856	0.573563	1	0.969015	CARD8	1	809
R-HSA-9645460	Alpha-protein kinase 1 signaling pathway	0.00123609	11/10856	0.573563	1	0.969015	TAB1	1	809
R-HSA-9690406	Transcriptional regulation of testis differentiation	0.00123609	11/10856	0.573563	1	0.969015	ZFPM2	1	809
R-HSA-9708530	Regulation of BACH1 activity	0.00123609	11/10856	0.573563	1	0.969015	FBXL17	1	809
R-HSA-427359	SIRT1 negatively regulates rRNA expression	0.00618047	68/10856	0.579001	1	0.969015	H3C12/H3C8/H3C11/H3C1/H2BC7	5	809
R-HSA-168276	NS1 Mediated Effects on Host Pathways	0.00370828	40/10856	0.581478	1	0.969015	RANBP2/KPNA7/KPNA5	3	809
R-HSA-180024	DARPP-32 events	0.00247219	26/10856	0.587263	1	0.969015	PDE4D/PDE4B	2	809
R-HSA-2173788	Downregulation of TGF-beta receptor signaling	0.00247219	26/10856	0.587263	1	0.969015	BAMBI/TGFBR1	2	809
R-HSA-975576	N-glycan antennae elongation in the medial/trans-Golgi	0.00247219	26/10856	0.587263	1	0.969015	MGAT4C/MAN2A2	2	809
R-HSA-193704	p75 NTR receptor-mediated signalling	0.00865266	97/10856	0.591408	1	0.969015	ARHGEF10L/MAPK8/RASGRF2/FGD3/ARHGEF19/KALRN/ARHGEF18	7	809
R-HSA-977225	Amyloid fiber formation	0.00988875	111/10856	0.591815	1	0.969015	UBE2L6/PRKN/BACE1/H3C12/H3C8/H3C11/H3C1/H2BC7	8	809
R-HSA-211859	Biological oxidations	0.0197775	222/10856	0.593374	1	0.969015	CYP24A1/AHR/CYP27B1/MTARC2/PTGIS/SULT4A1/CYP2E1/GGT7/UGT2B28/CYP27A1/EPHX1/NAT1/CYP4F22/ACSM5/CYP2R1/CYP4F2	16	809
R-HSA-3371497	HSP90 chaperone cycle for steroid hormone receptors (SHR)	0.00494438	55/10856	0.594206	1	0.969015	PGR/FKBP5/HSPA2/NR3C2	4	809
R-HSA-9609736	Assembly and cell surface presentation of NMDA receptors	0.00370828	41/10856	0.598526	1	0.969015	CAMK2B/LIN7A/GRIN2B	3	809
R-HSA-5620912	Anchoring of the basal body to the plasma membrane	0.00865266	98/10856	0.602423	1	0.969015	CC2D2A/RPGRIP1L/CEP41/CEP164/NPHP1/TMEM67/TPTEP2-CSNK1E	7	809
R-HSA-1483255	PI Metabolism	0.00741656	84/10856	0.603331	1	0.969015	MTMR3/PIKFYVE/PNPLA7/PIK3R1/SYNJ1/PIK3CD	6	809
R-HSA-1296346	Tandem pore domain potassium channels	0.00123609	12/10856	0.605374	1	0.969015	KCNK7	1	809
R-HSA-1475029	Reversible hydration of carbon dioxide	0.00123609	12/10856	0.605374	1	0.969015	CA13	1	809
R-HSA-174403	Glutathione synthesis and recycling	0.00123609	12/10856	0.605374	1	0.969015	GGT7	1	809
R-HSA-209822	Glycoprotein hormones	0.00123609	12/10856	0.605374	1	0.969015	INHBA	1	809
R-HSA-2160916	Hyaluronan uptake and degradation	0.00123609	12/10856	0.605374	1	0.969015	STAB2	1	809
R-HSA-375281	Hormone ligand-binding receptors	0.00123609	12/10856	0.605374	1	0.969015	GNRH1	1	809
R-HSA-4641265	Repression of WNT target genes	0.00123609	12/10856	0.605374	1	0.969015	TLE2	1	809
R-HSA-5689877	Josephin domain DUBs	0.00123609	12/10856	0.605374	1	0.969015	PRKN	1	809
R-HSA-629594	Highly calcium permeable postsynaptic nicotinic acetylcholine receptors	0.00123609	12/10856	0.605374	1	0.969015	CHRNA3	1	809
R-HSA-6803207	TP53 Regulates Transcription of Caspase Activators and Caspases	0.00123609	12/10856	0.605374	1	0.969015	CASP10	1	809
R-HSA-71064	Lysine catabolism	0.00123609	12/10856	0.605374	1	0.969015	SLC25A21	1	809
R-HSA-73817	Purine ribonucleoside monophosphate biosynthesis	0.00123609	12/10856	0.605374	1	0.969015	ADSS1	1	809
R-HSA-83936	Transport of nucleosides and free purine and pyrimidine bases across the plasma membrane	0.00123609	12/10856	0.605374	1	0.969015	SLC29A4	1	809
R-HSA-8851680	Butyrophilin (BTN) family interactions	0.00123609	12/10856	0.605374	1	0.969015	BTN2A2	1	809
R-HSA-8866907	Activation of the TFAP2 (AP-2) family of transcription factors	0.00123609	12/10856	0.605374	1	0.969015	CITED4	1	809
R-HSA-8963693	Aspartate and asparagine metabolism	0.00123609	12/10856	0.605374	1	0.969015	NAALAD2	1	809
R-HSA-9013973	TICAM1-dependent activation of IRF3/IRF7	0.00123609	12/10856	0.605374	1	0.969015	TLR3	1	809
R-HSA-9673767	Signaling by PDGFRA transmembrane, juxtamembrane and kinase domain mutants	0.00123609	12/10856	0.605374	1	0.969015	PIK3R1	1	809
R-HSA-9673770	Signaling by PDGFRA extracellular domain mutants	0.00123609	12/10856	0.605374	1	0.969015	PIK3R1	1	809
R-HSA-1538133	G0 and Early G1	0.00247219	27/10856	0.608119	1	0.969015	E2F5/LIN54	2	809
R-HSA-189445	Metabolism of porphyrins	0.00247219	27/10856	0.608119	1	0.969015	SLCO1B3/SLCO2B1	2	809
R-HSA-3000170	Syndecan interactions	0.00247219	27/10856	0.608119	1	0.969015	COL5A3/FGF2	2	809
R-HSA-5357769	Caspase activation via extrinsic apoptotic signalling pathway	0.00247219	27/10856	0.608119	1	0.969015	TRADD/FADD	2	809
R-HSA-912526	Interleukin receptor SHC signaling	0.00247219	27/10856	0.608119	1	0.969015	PIK3R1/PIK3CD	2	809
R-HSA-6811434	COPI-dependent Golgi-to-ER retrograde traffic	0.00865266	99/10856	0.613283	1	0.969015	KDELR3/KIF21B/KIF25/KIF1A/KIFC2/TMED9/KIF13B	7	809
R-HSA-425366	Transport of bile salts and organic acids, metal ions and amine compounds	0.00741656	85/10856	0.61502	1	0.969015	SLC11A1/SLC13A1/SLC44A3/SLC13A3/SLC13A4/SLC6A14	6	809
R-HSA-9696264	RND3 GTPase cycle	0.00370828	42/10856	0.615112	1	0.969015	ANKRD26/DSG1/PIK3R1	3	809
R-HSA-3214847	HATs acetylate histones	0.0123609	142/10856	0.620833	1	0.969015	JADE1/ATXN7L3/KAT2A/H3C12/H2BC18/H3C8/H2AC12/H3C11/H3C1/H2BC7	10	809
R-HSA-447115	Interleukin-12 family signaling	0.00494438	57/10856	0.622803	1	0.969015	CRLF1/IL12RB2/IL23A/STAT4	4	809
R-HSA-936837	Ion transport by P-type ATPases	0.00494438	57/10856	0.622803	1	0.969015	CAMK2B/ATP2A3/ATP8B4/FXYD4	4	809
R-HSA-15869	Metabolism of nucleotides	0.00865266	100/10856	0.623981	1	0.969015	AK2/AK5/AK9/AK8/ADSS1/ENTPD5/NUDT18	7	809
R-HSA-1482788	Acyl chain remodelling of PC	0.00247219	28/10856	0.628163	1	0.969015	PLA2G10/PLA2G4C	2	809
R-HSA-350054	Notch-HLH transcription pathway	0.00247219	28/10856	0.628163	1	0.969015	KAT2A/HDAC11	2	809
R-HSA-400042	Adrenaline,noradrenaline inhibits insulin secretion	0.00247219	28/10856	0.628163	1	0.969015	CACNB2/ADRA2C	2	809
R-HSA-69205	G1/S-Specific Transcription	0.00247219	28/10856	0.628163	1	0.969015	E2F5/LIN54	2	809
R-HSA-9619665	EGR2 and SOX10-mediated initiation of Schwann cell myelination	0.00247219	28/10856	0.628163	1	0.969015	PRX/LAMA2	2	809
R-HSA-448424	Interleukin-17 signaling	0.00618047	72/10856	0.630435	1	0.969015	IL17RB/TAB1/MAPK8/MAP2K6/MAPK11	5	809
R-HSA-5362517	Signaling by Retinoic Acid	0.00370828	43/10856	0.63123	1	0.969015	RDH10/ALDH1A2/RDH14	3	809
R-HSA-6782315	tRNA modification in the nucleus and cytosol	0.00370828	43/10856	0.63123	1	0.969015	CTU1/TRMT44/TRMT12	3	809
R-HSA-9696270	RND2 GTPase cycle	0.00370828	43/10856	0.63123	1	0.969015	ANKRD26/DSG1/PIK3R1	3	809
R-HSA-111461	Cytochrome c-mediated apoptotic response	0.00123609	13/10856	0.634814	1	0.969015	CARD8	1	809
R-HSA-1362409	Mitochondrial iron-sulfur cluster biogenesis	0.00123609	13/10856	0.634814	1	0.969015	SLC25A28	1	809
R-HSA-1502540	Signaling by Activin	0.00123609	13/10856	0.634814	1	0.969015	INHBA	1	809
R-HSA-2022857	Keratan sulfate degradation	0.00123609	13/10856	0.634814	1	0.969015	GLB1L	1	809
R-HSA-203615	eNOS activation	0.00123609	13/10856	0.634814	1	0.969015	ZDHHC21	1	809
R-HSA-3270619	IRF3-mediated induction of type I IFN	0.00123609	13/10856	0.634814	1	0.969015	NLRC3	1	809
R-HSA-432047	Passive transport by Aquaporins	0.00123609	13/10856	0.634814	1	0.969015	AQP1	1	809
R-HSA-5210891	Uptake and function of anthrax toxins	0.00123609	13/10856	0.634814	1	0.969015	MAP2K6	1	809
R-HSA-68884	Mitotic Telophase/Cytokinesis	0.00123609	13/10856	0.634814	1	0.969015	MAU2	1	809
R-HSA-75205	Dissolution of Fibrin Clot	0.00123609	13/10856	0.634814	1	0.969015	PLAT	1	809
R-HSA-2644602	Signaling by NOTCH1 PEST Domain Mutants in Cancer	0.00494438	58/10856	0.636614	1	0.969015	MIB1/KAT2A/HDAC11/NEURL1B	4	809
R-HSA-2644603	Signaling by NOTCH1 in Cancer	0.00494438	58/10856	0.636614	1	0.969015	MIB1/KAT2A/HDAC11/NEURL1B	4	809
R-HSA-2644606	Constitutive Signaling by NOTCH1 PEST Domain Mutants	0.00494438	58/10856	0.636614	1	0.969015	MIB1/KAT2A/HDAC11/NEURL1B	4	809
R-HSA-2894858	Signaling by NOTCH1 HD+PEST Domain Mutants in Cancer	0.00494438	58/10856	0.636614	1	0.969015	MIB1/KAT2A/HDAC11/NEURL1B	4	809
R-HSA-2894862	Constitutive Signaling by NOTCH1 HD+PEST Domain Mutants	0.00494438	58/10856	0.636614	1	0.969015	MIB1/KAT2A/HDAC11/NEURL1B	4	809
R-HSA-9610379	HCMV Late Events	0.00988875	116/10856	0.642025	1	0.969015	RANBP2/H3C12/H2BC18/H3C8/H2AC12/H3C11/H3C1/H2BC7	8	809
R-HSA-212300	PRC2 methylates histones and DNA	0.00618047	73/10856	0.642679	1	0.969015	H3C12/H3C8/H3C11/H3C1/H2BC7	5	809
R-HSA-9710421	Defective pyroptosis	0.00618047	73/10856	0.642679	1	0.969015	H3C12/H3C8/H3C11/H3C1/H2BC7	5	809
R-HSA-9006931	Signaling by Nuclear Receptors	0.025958	299/10856	0.645116	1	0.969015	PGR/MMP2/ESR1/FKBP5/PLTP/RDH10/ALDH1A2/EGF/PIK3R1/GTF2A1/CXXC5/BTC/ZDHHC21/ERBB4/SRC/H3C12/RDH14/H3C8/H3C11/H3C1/H2BC7	21	809
R-HSA-5633008	TP53 Regulates Transcription of Cell Death Genes	0.00370828	44/10856	0.646874	1	0.969015	CASP10/STEAP3/TP53AIP1	3	809
R-HSA-1296041	Activation of G protein gated Potassium channels	0.00247219	29/10856	0.647401	1	0.969015	KCNJ6/KCNJ3	2	809
R-HSA-1296059	G protein gated Potassium channels	0.00247219	29/10856	0.647401	1	0.969015	KCNJ6/KCNJ3	2	809
R-HSA-5213460	RIPK1-mediated regulated necrosis	0.00247219	29/10856	0.647401	1	0.969015	TRADD/FADD	2	809
R-HSA-5675482	Regulation of necroptotic cell death	0.00247219	29/10856	0.647401	1	0.969015	TRADD/FADD	2	809
R-HSA-997272	Inhibition of voltage gated Ca2+ channels via Gbeta/gamma subunits	0.00247219	29/10856	0.647401	1	0.969015	KCNJ6/KCNJ3	2	809
R-HSA-418346	Platelet homeostasis	0.00741656	88/10856	0.648896	1	0.969015	FGR/ATP2A3/P2RX3/PDE1A/SLC8A1/PDE11A	6	809
R-HSA-9013406	RHOQ GTPase cycle	0.00494438	59/10856	0.650093	1	0.969015	STEAP3/MPP7/GJA1/WWP2	4	809
R-HSA-2299718	Condensation of Prophase Chromosomes	0.00618047	74/10856	0.654668	1	0.969015	H3C12/H3C8/H3C11/H3C1/H2BC7	5	809
R-HSA-9013106	RHOC GTPase cycle	0.00618047	74/10856	0.654668	1	0.969015	ARHGEF10L/PIK3R1/FMNL3/MACO1/CCDC187	5	809
R-HSA-9013408	RHOG GTPase cycle	0.00618047	74/10856	0.654668	1	0.969015	ELMO2/DOCK2/PIK3R1/MPP7/KALRN	5	809
R-HSA-8856828	Clathrin-mediated endocytosis	0.0123609	146/10856	0.655856	1	0.969015	SNAP91/DNM1/TACR1/VAMP4/EGF/ARRB2/SYNJ1/REPS2/BTC/DNM3	10	809
R-HSA-1614558	Degradation of cysteine and homocysteine	0.00123609	14/10856	0.662061	1	0.969015	ADO	1	809
R-HSA-162594	Early Phase of HIV Life Cycle	0.00123609	14/10856	0.662061	1	0.969015	CXCR4	1	809
R-HSA-166786	Creation of C4 and C2 activators	0.00123609	14/10856	0.662061	1	0.969015	COLEC11	1	809
R-HSA-2024101	CS/DS degradation	0.00123609	14/10856	0.662061	1	0.969015	ARSB	1	809
R-HSA-209952	Peptide hormone biosynthesis	0.00123609	14/10856	0.662061	1	0.969015	INHBA	1	809
R-HSA-3371568	Attenuation phase	0.00123609	14/10856	0.662061	1	0.969015	HSPA2	1	809
R-HSA-4839735	Signaling by AXIN mutants	0.00123609	14/10856	0.662061	1	0.969015	AMER1	1	809
R-HSA-4839744	Signaling by APC mutants	0.00123609	14/10856	0.662061	1	0.969015	AMER1	1	809
R-HSA-4839748	Signaling by AMER1 mutants	0.00123609	14/10856	0.662061	1	0.969015	AMER1	1	809
R-HSA-5467337	APC truncation mutants have impaired AXIN binding	0.00123609	14/10856	0.662061	1	0.969015	AMER1	1	809
R-HSA-5467340	AXIN missense mutants destabilize the destruction complex	0.00123609	14/10856	0.662061	1	0.969015	AMER1	1	809
R-HSA-5467348	Truncations of AMER1 destabilize the destruction complex	0.00123609	14/10856	0.662061	1	0.969015	AMER1	1	809
R-HSA-8849471	PTK6 Regulates RHO GTPases, RAS GTPase and MAP kinases	0.00123609	14/10856	0.662061	1	0.969015	ELMO2	1	809
R-HSA-9005891	Loss of function of MECP2 in Rett syndrome	0.00123609	14/10856	0.662061	1	0.969015	CAMK4	1	809
R-HSA-9005895	Pervasive developmental disorders	0.00123609	14/10856	0.662061	1	0.969015	CAMK4	1	809
R-HSA-9675151	Disorders of Developmental Biology	0.00123609	14/10856	0.662061	1	0.969015	CAMK4	1	809
R-HSA-9697154	Disorders of Nervous System Development	0.00123609	14/10856	0.662061	1	0.969015	CAMK4	1	809
R-HSA-114452	Activation of BH3-only proteins	0.00247219	30/10856	0.66584	1	0.969015	BMF/MAPK8	2	809
R-HSA-1482839	Acyl chain remodelling of PE	0.00247219	30/10856	0.66584	1	0.969015	PLA2G10/PLA2G4C	2	809
R-HSA-525793	Myogenesis	0.00247219	30/10856	0.66584	1	0.969015	MAP2K6/MAPK11	2	809
R-HSA-6804758	Regulation of TP53 Activity through Acetylation	0.00247219	30/10856	0.66584	1	0.969015	MAP2K6/BRD7	2	809
R-HSA-8866652	Synthesis of active ubiquitin: roles of E1 and E2 enzymes	0.00247219	30/10856	0.66584	1	0.969015	UCHL3/UBE2E1	2	809
R-HSA-418594	G alpha (i) signalling events	0.0271941	318/10856	0.674888	1	0.969015	OPN3/CAMK2B/LPAR2/PDE4D/PDE1A/RGSL1/CXCR4/PRKCG/RGS22/RGS16/CAMK4/PDE1C/TAS1R3/HTR1D/GRM8/CXCR2/NPW/ADRA2C/CCR10/PDE4B/SRC/ADRA2B	22	809
R-HSA-2187338	Visual phototransduction	0.00865266	105/10856	0.674909	1	0.969015	HSD17B6/RETSAT/SLC24A1/PPEF1/RDH10/MYO7A/AKR1B10	7	809
R-HSA-2454202	Fc epsilon receptor (FCERI) signaling	0.0111248	134/10856	0.675692	1	0.969015	FYN/RASGRP2/TXK/TAB1/GRAP2/MAPK8/TEC/PIK3R1/SYK	9	809
R-HSA-9660821	ADORA2B mediated anti-inflammatory cytokines production	0.0111248	134/10856	0.675692	1	0.969015	PTHLH/VIPR2/ADM2/RAMP1/PTH2R/HTR7/RXFP1/CRHR1/LINC02210-CRHR1	9	809
R-HSA-427389	ERCC6 (CSB) and EHMT2 (G9a) positively regulate rRNA expression	0.00618047	76/10856	0.677862	1	0.969015	H3C12/H3C8/H3C11/H3C1/H2BC7	5	809
R-HSA-5250924	B-WICH complex positively regulates rRNA expression	0.00741656	91/10856	0.680897	1	0.969015	KAT2A/H3C12/H3C8/H3C11/H3C1/H2BC7	6	809
R-HSA-170822	Regulation of Glucokinase by Glucokinase Regulatory Protein	0.00247219	31/10856	0.683493	1	0.969015	GCK/RANBP2	2	809
R-HSA-182971	EGFR downregulation	0.00247219	31/10856	0.683493	1	0.969015	EGF/BTC	2	809
R-HSA-196807	Nicotinate metabolism	0.00247219	31/10856	0.683493	1	0.969015	PTGIS/SLC5A8	2	809
R-HSA-450282	MAPK targets/ Nuclear events mediated by MAP kinases	0.00247219	31/10856	0.683493	1	0.969015	MAPK8/MAPK11	2	809
R-HSA-5619107	Defective TPR may confer susceptibility towards thyroid papillary carcinoma (TPC)	0.00247219	31/10856	0.683493	1	0.969015	GCK/RANBP2	2	809
R-HSA-917977	Transferrin endocytosis and recycling	0.00247219	31/10856	0.683493	1	0.969015	STEAP3/ATP6V1E2	2	809
R-HSA-8856825	Cargo recognition for clathrin-mediated endocytosis	0.00865266	106/10856	0.68456	1	0.969015	SNAP91/TACR1/VAMP4/EGF/ARRB2/REPS2/BTC	7	809
R-HSA-1170546	Prolactin receptor signaling	0.00123609	15/10856	0.687277	1	0.969015	GHR	1	809
R-HSA-3134975	Regulation of innate immune responses to cytosolic DNA	0.00123609	15/10856	0.687277	1	0.969015	TRIM56	1	809
R-HSA-4839743	Signaling by CTNNB1 phospho-site mutants	0.00123609	15/10856	0.687277	1	0.969015	AMER1	1	809
R-HSA-5339716	Signaling by GSK3beta mutants	0.00123609	15/10856	0.687277	1	0.969015	AMER1	1	809
R-HSA-5358747	S33 mutants of beta-catenin aren't phosphorylated	0.00123609	15/10856	0.687277	1	0.969015	AMER1	1	809
R-HSA-5358749	S37 mutants of beta-catenin aren't phosphorylated	0.00123609	15/10856	0.687277	1	0.969015	AMER1	1	809
R-HSA-5358751	S45 mutants of beta-catenin aren't phosphorylated	0.00123609	15/10856	0.687277	1	0.969015	AMER1	1	809
R-HSA-5358752	T41 mutants of beta-catenin aren't phosphorylated	0.00123609	15/10856	0.687277	1	0.969015	AMER1	1	809
R-HSA-5576893	Phase 2 - plateau phase	0.00123609	15/10856	0.687277	1	0.969015	CACNB2	1	809
R-HSA-8866910	TFAP2 (AP-2) family regulates transcription of growth factors and their receptors	0.00123609	15/10856	0.687277	1	0.969015	ESR1	1	809
R-HSA-8956320	Nucleobase biosynthesis	0.00123609	15/10856	0.687277	1	0.969015	ADSS1	1	809
R-HSA-9706369	Negative regulation of FLT3	0.00123609	15/10856	0.687277	1	0.969015	CSK	1	809
R-HSA-975577	N-Glycan antennae elongation	0.00123609	15/10856	0.687277	1	0.969015	MGAT4C	1	809
R-HSA-9018519	Estrogen-dependent gene expression	0.0123609	150/10856	0.688985	1	0.969015	PGR/ESR1/GTF2A1/CXXC5/ERBB4/H3C12/H3C8/H3C11/H3C1/H2BC7	10	809
R-HSA-167161	HIV Transcription Initiation	0.00370828	47/10856	0.690942	1	0.969015	TAF11/TAF1/GTF2A1	3	809
R-HSA-167162	RNA Polymerase II HIV Promoter Escape	0.00370828	47/10856	0.690942	1	0.969015	TAF11/TAF1/GTF2A1	3	809
R-HSA-437239	Recycling pathway of L1	0.00370828	47/10856	0.690942	1	0.969015	DNM1/SRC/DNM3	3	809
R-HSA-6783783	Interleukin-10 signaling	0.00370828	47/10856	0.690942	1	0.969015	CCL22/IL1R2/PTAFR	3	809
R-HSA-69231	Cyclin D associated events in G1	0.00370828	47/10856	0.690942	1	0.969015	E2F2/E2F5/SRC	3	809
R-HSA-69236	G1 Phase	0.00370828	47/10856	0.690942	1	0.969015	E2F2/E2F5/SRC	3	809
R-HSA-73776	RNA Polymerase II Promoter Escape	0.00370828	47/10856	0.690942	1	0.969015	TAF11/TAF1/GTF2A1	3	809
R-HSA-73779	RNA Polymerase II Transcription Pre-Initiation And Promoter Opening	0.00370828	47/10856	0.690942	1	0.969015	TAF11/TAF1/GTF2A1	3	809
R-HSA-75953	RNA Polymerase II Transcription Initiation	0.00370828	47/10856	0.690942	1	0.969015	TAF11/TAF1/GTF2A1	3	809
R-HSA-76042	RNA Polymerase II Transcription Initiation And Promoter Clearance	0.00370828	47/10856	0.690942	1	0.969015	TAF11/TAF1/GTF2A1	3	809
R-HSA-6804756	Regulation of TP53 Activity through Phosphorylation	0.00741656	92/10856	0.691133	1	0.969015	TAF11/CSNK2A2/PRKAB1/TAF1/CDK5R1/MAPK11	6	809
R-HSA-422356	Regulation of insulin secretion	0.00618047	78/10856	0.699994	1	0.969015	RAPGEF4/KCNB1/CACNB2/ADRA2C/CACNA1E	5	809
R-HSA-2173789	TGF-beta receptor signaling activates SMADs	0.00247219	32/10856	0.700375	1	0.969015	BAMBI/TGFBR1	2	809
R-HSA-456926	Thrombin signalling through proteinase activated receptors (PARs)	0.00247219	32/10856	0.700375	1	0.969015	ARRB2/SRC	2	809
R-HSA-8941326	RUNX2 regulates bone development	0.00247219	32/10856	0.700375	1	0.969015	SMAD6/SRC	2	809
R-HSA-1834949	Cytosolic sensors of pathogen-associated DNA	0.00494438	63/10856	0.700616	1	0.969015	NFKB2/TLR3/NLRC3/TRIM56	4	809
R-HSA-1912408	Pre-NOTCH Transcription and Translation	0.00741656	93/10856	0.701149	1	0.969015	KAT2A/H3C12/H3C8/H3C11/H3C1/H2BC7	6	809
R-HSA-2122947	NOTCH1 Intracellular Domain Regulates Transcription	0.00370828	48/10856	0.704678	1	0.969015	TLE2/KAT2A/HDAC11	3	809
R-HSA-1295596	Spry regulation of FGF signaling	0.00123609	16/10856	0.710614	1	0.969015	SRC	1	809
R-HSA-139853	Elevation of cytosolic Ca2+ levels	0.00123609	16/10856	0.710614	1	0.969015	P2RX3	1	809
R-HSA-156711	Polo-like kinase mediated events	0.00123609	16/10856	0.710614	1	0.969015	LIN54	1	809
R-HSA-1660516	Synthesis of PIPs at the early endosome membrane	0.00123609	16/10856	0.710614	1	0.969015	PIKFYVE	1	809
R-HSA-1834941	STING mediated induction of host immune responses	0.00123609	16/10856	0.710614	1	0.969015	NLRC3	1	809
R-HSA-205043	NRIF signals cell death from the nucleus	0.00123609	16/10856	0.710614	1	0.969015	MAPK8	1	809
R-HSA-210744	Regulation of gene expression in late stage (branching morphogenesis) pancreatic bud precursor cells	0.00123609	16/10856	0.710614	1	0.969015	KAT2A	1	809
R-HSA-3229121	Glycogen storage diseases	0.00123609	16/10856	0.710614	1	0.969015	GAA	1	809
R-HSA-3322077	Glycogen synthesis	0.00123609	16/10856	0.710614	1	0.969015	PGM2L1	1	809
R-HSA-391160	Signal regulatory protein family interactions	0.00123609	16/10856	0.710614	1	0.969015	SRC	1	809
R-HSA-9614657	FOXO-mediated transcription of cell death genes	0.00123609	16/10856	0.710614	1	0.969015	FOXO1	1	809
R-HSA-9651496	Defects of contact activation system (CAS) and kallikrein/kinin system (KKS)	0.00123609	16/10856	0.710614	1	0.969015	VWF	1	809
R-HSA-9671793	Diseases of hemostasis	0.00123609	16/10856	0.710614	1	0.969015	VWF	1	809
R-HSA-9703648	Signaling by FLT3 ITD and TKD mutants	0.00123609	16/10856	0.710614	1	0.969015	PIK3R1	1	809
R-HSA-975163	IRAK2 mediated activation of TAK1 complex upon TLR7/8 or 9 stimulation	0.00123609	16/10856	0.710614	1	0.969015	TAB1	1	809
R-HSA-1221632	Meiotic synapsis	0.00618047	79/10856	0.710657	1	0.969015	HSPA2/SYNE1/SYCP2/SYCE3/H2BC7	5	809
R-HSA-9013423	RAC3 GTPase cycle	0.00741656	94/10856	0.710945	1	0.969015	NOX1/ARHGAP15/PIK3R1/MPP7/ARHGAP42/NOXA1	6	809
R-HSA-450294	MAP kinase activation	0.00494438	64/10856	0.71239	1	0.969015	TAB1/MAPK8/MAP2K6/MAPK11	4	809
R-HSA-1630316	Glycosaminoglycan metabolism	0.00988875	124/10856	0.71457	1	0.969015	ARSB/HS3ST3B1/STAB2/CHST7/GLB1L/CHST14/CHST2/CHST15	8	809
R-HSA-2559583	Cellular Senescence	0.0160692	197/10856	0.716435	1	0.969015	E2F2/MAPK8/MAP2K6/TNIK/H1-4/UBE2E1/MAPK11/H1-0/H3C12/H3C8/H3C11/H3C1/H2BC7	13	809
R-HSA-1980145	Signaling by NOTCH2	0.00247219	33/10856	0.716502	1	0.969015	MIB1/NEURL1B	2	809
R-HSA-445989	TAK1 activates NFkB by phosphorylation and activation of IKKs complex	0.00247219	33/10856	0.716502	1	0.969015	NFKB2/TAB1	2	809
R-HSA-9022692	Regulation of MECP2 expression and activity	0.00247219	33/10856	0.716502	1	0.969015	CAMK2B/CAMK4	2	809
R-HSA-1483257	Phospholipid metabolism	0.0173053	212/10856	0.7203	1	0.969015	PLA2G10/CSNK2A2/ACHE/PITPNM3/MTMR3/PCYT1B/PLA2G4C/PIKFYVE/PNPLA7/SLC44A3/PIK3R1/SYNJ1/PIK3CD/LIPI	14	809
R-HSA-5625740	RHO GTPases activate PKNs	0.00741656	95/10856	0.720519	1	0.969015	MYH14/H3C12/H3C8/H3C11/H3C1/H2BC7	6	809
R-HSA-913531	Interferon Signaling	0.0160692	199/10856	0.729699	1	0.969015	CAMK2B/GBP1/RNASEL/RANBP2/UBE2L6/MX1/GBP4/TRIM68/PTAFR/UBE2E1/MX2/KPNA7/KPNA5	13	809
R-HSA-168928	DDX58/IFIH1-mediated induction of interferon-alpha/beta	0.00618047	81/10856	0.731177	1	0.969015	CASP10/NFKB2/UBE2L6/NLRX1/FADD	5	809
R-HSA-9663891	Selective autophagy	0.00618047	81/10856	0.731177	1	0.969015	CSNK2A2/PRKAB1/PLIN2/PRKN/SRC	5	809
R-HSA-1638074	Keratan sulfate/keratin metabolism	0.00247219	34/10856	0.731893	1	0.969015	GLB1L/CHST2	2	809
R-HSA-202433	Generation of second messenger molecules	0.00247219	34/10856	0.731893	1	0.969015	GRAP2/LCK	2	809
R-HSA-936440	Negative regulators of DDX58/IFIH1 signaling	0.00247219	34/10856	0.731893	1	0.969015	UBE2L6/NLRX1	2	809
R-HSA-199220	Vitamin B5 (pantothenate) metabolism	0.00123609	17/10856	0.732211	1	0.969015	ENPP3	1	809
R-HSA-202131	Metabolism of nitric oxide: NOS3 activation and regulation	0.00123609	17/10856	0.732211	1	0.969015	ZDHHC21	1	809
R-HSA-2142845	Hyaluronan metabolism	0.00123609	17/10856	0.732211	1	0.969015	STAB2	1	809
R-HSA-432142	Platelet sensitization by LDL	0.00123609	17/10856	0.732211	1	0.969015	FGR	1	809
R-HSA-450604	KSRP (KHSRP) binds and destabilizes mRNA	0.00123609	17/10856	0.732211	1	0.969015	MAPK11	1	809
R-HSA-5083625	Defective GALNT3 causes familial hyperphosphatemic tumoral calcinosis (HFTC)	0.00123609	17/10856	0.732211	1	0.969015	MUC12	1	809
R-HSA-5083636	Defective GALNT12 causes colorectal cancer 1 (CRCS1)	0.00123609	17/10856	0.732211	1	0.969015	MUC12	1	809
R-HSA-5602498	MyD88 deficiency (TLR2/4)	0.00123609	17/10856	0.732211	1	0.969015	S100A8	1	809
R-HSA-8934593	Regulation of RUNX1 Expression and Activity	0.00123609	17/10856	0.732211	1	0.969015	SRC	1	809
R-HSA-937072	TRAF6-mediated induction of TAK1 complex within TLR4 complex	0.00123609	17/10856	0.732211	1	0.969015	TAB1	1	809
R-HSA-9617828	FOXO-mediated transcription of cell cycle genes	0.00123609	17/10856	0.732211	1	0.969015	FOXO1	1	809
R-HSA-9659787	Aberrant regulation of mitotic G1/S transition in cancer due to RB1 defects	0.00123609	17/10856	0.732211	1	0.969015	E2F2	1	809
R-HSA-9661069	Defective binding of RB1 mutants to E2F1,(E2F2, E2F3)	0.00123609	17/10856	0.732211	1	0.969015	E2F2	1	809
R-HSA-983705	Signaling by the B Cell Receptor (BCR)	0.00865266	112/10856	0.738547	1	0.969015	FYN/BLNK/PIK3R1/NFKBIE/PIK3AP1/SYK/PIK3CD	7	809
R-HSA-196071	Metabolism of steroid hormones	0.00247219	35/10856	0.746568	1	0.969015	HSD11B2/HSD3B1	2	809
R-HSA-5619102	SLC transporter disorders	0.00741656	98/10856	0.747907	1	0.969015	SLC24A1/SLC5A1/GCK/SLCO1B3/RANBP2/SLC6A14	6	809
R-HSA-1368082	RORA activates gene expression	0.00123609	18/10856	0.752198	1	0.969015	RORA	1	809
R-HSA-162710	Synthesis of glycosylphosphatidylinositol (GPI)	0.00123609	18/10856	0.752198	1	0.969015	PIGZ	1	809
R-HSA-1660514	Synthesis of PIPs at the Golgi membrane	0.00123609	18/10856	0.752198	1	0.969015	PIKFYVE	1	809
R-HSA-1839117	Signaling by cytosolic FGFR1 fusion mutants	0.00123609	18/10856	0.752198	1	0.969015	PIK3R1	1	809
R-HSA-190840	Microtubule-dependent trafficking of connexons from Golgi to the plasma membrane	0.00123609	18/10856	0.752198	1	0.969015	GJA1	1	809
R-HSA-2022377	Metabolism of Angiotensinogen to Angiotensins	0.00123609	18/10856	0.752198	1	0.969015	ENPEP	1	809
R-HSA-209776	Metabolism of amine-derived hormones	0.00123609	18/10856	0.752198	1	0.969015	DIO2	1	809
R-HSA-210993	Tie2 Signaling	0.00123609	18/10856	0.752198	1	0.969015	PIK3R1	1	809
R-HSA-5083632	Defective C1GALT1C1 causes Tn polyagglutination syndrome (TNPS)	0.00123609	18/10856	0.752198	1	0.969015	MUC12	1	809
R-HSA-5603041	IRAK4 deficiency (TLR2/4)	0.00123609	18/10856	0.752198	1	0.969015	S100A8	1	809
R-HSA-74259	Purine catabolism	0.00123609	18/10856	0.752198	1	0.969015	NUDT18	1	809
R-HSA-9037629	Lewis blood group biosynthesis	0.00123609	18/10856	0.752198	1	0.969015	FUT9	1	809
R-HSA-1483206	Glycerophospholipid biosynthesis	0.00988875	129/10856	0.754645	1	0.969015	PLA2G10/CSNK2A2/ACHE/PITPNM3/PCYT1B/PLA2G4C/SLC44A3/LIPI	8	809
R-HSA-166166	MyD88-independent TLR4 cascade	0.00741656	99/10856	0.756593	1	0.969015	NFKB2/TAB1/MAPK8/MAP2K6/FADD/MAPK11	6	809
R-HSA-937061	TRIF(TICAM1)-mediated TLR4 signaling	0.00741656	99/10856	0.756593	1	0.969015	NFKB2/TAB1/MAPK8/MAP2K6/FADD/MAPK11	6	809
R-HSA-674695	RNA Polymerase II Pre-transcription Events	0.00618047	84/10856	0.759944	1	0.969015	CTDP1/TAF11/TAF1/GTF2A1/MLLT3	5	809
R-HSA-6804757	Regulation of TP53 Degradation	0.00247219	36/10856	0.760548	1	0.969015	USP2/PRR5	2	809
R-HSA-8956319	Nucleobase catabolism	0.00247219	36/10856	0.760548	1	0.969015	ENTPD5/NUDT18	2	809
R-HSA-9687139	Aberrant regulation of mitotic cell cycle due to RB1 defects	0.00247219	36/10856	0.760548	1	0.969015	E2F2/UBE2E1	2	809
R-HSA-5633007	Regulation of TP53 Activity	0.0123609	160/10856	0.762851	1	0.969015	USP2/TAF11/CSNK2A2/MAP2K6/PRKAB1/TAF1/BRD7/CDK5R1/MAPK11/PRR5	10	809
R-HSA-168142	Toll Like Receptor 10 (TLR10) Cascade	0.00618047	85/10856	0.769001	1	0.969015	NFKB2/TAB1/MAPK8/MAP2K6/MAPK11	5	809
R-HSA-168176	Toll Like Receptor 5 (TLR5) Cascade	0.00618047	85/10856	0.769001	1	0.969015	NFKB2/TAB1/MAPK8/MAP2K6/MAPK11	5	809
R-HSA-975871	MyD88 cascade initiated on plasma membrane	0.00618047	85/10856	0.769001	1	0.969015	NFKB2/TAB1/MAPK8/MAP2K6/MAPK11	5	809
R-HSA-1482925	Acyl chain remodelling of PG	0.00123609	19/10856	0.770695	1	0.969015	PLA2G10	1	809
R-HSA-202430	Translocation of ZAP-70 to Immunological synapse	0.00123609	19/10856	0.770695	1	0.969015	LCK	1	809
R-HSA-422085	Synthesis, secretion, and deacylation of Ghrelin	0.00123609	19/10856	0.770695	1	0.969015	ACHE	1	809
R-HSA-442660	Na+/Cl- dependent neurotransmitter transporters	0.00123609	19/10856	0.770695	1	0.969015	SLC6A14	1	809
R-HSA-5423646	Aflatoxin activation and detoxification	0.00123609	19/10856	0.770695	1	0.969015	GGT7	1	809
R-HSA-5576886	Phase 4 - resting membrane potential	0.00123609	19/10856	0.770695	1	0.969015	KCNK7	1	809
R-HSA-9703465	Signaling by FLT3 fusion proteins	0.00123609	19/10856	0.770695	1	0.969015	PIK3R1	1	809
R-HSA-6798695	Neutrophil degranulation	0.039555	480/10856	0.773193	1	0.969015	FGR/PRSS3/SLC11A1/SYNGR1/ATP8B4/ARSB/IRAG2/TNFAIP6/PTPRB/CRACR2A/GMFG/DOCK2/DSG1/SLC27A2/CD53/S100A8/ARL8A/LCN2/PIGR/S100A11/PTAFR/OSCAR/GAA/ORMDL3/AZU1/CALML5/ABCA13/CXCR2/ADGRG3/SVIP/NFAM1/MGAM	32	809
R-HSA-166058	MyD88:MAL(TIRAP) cascade initiated on plasma membrane	0.00741656	101/10856	0.773302	1	0.969015	NFKB2/TAB1/MAPK8/MAP2K6/S100A8/MAPK11	6	809
R-HSA-168188	Toll Like Receptor TLR6:TLR2 Cascade	0.00741656	101/10856	0.773302	1	0.969015	NFKB2/TAB1/MAPK8/MAP2K6/S100A8/MAPK11	6	809
R-HSA-5607764	CLEC7A (Dectin-1) signaling	0.00741656	101/10856	0.773302	1	0.969015	MAP3K14/NFKB2/TAB1/SYK/CARD9/SRC	6	809
R-HSA-6806003	Regulation of TP53 Expression and Degradation	0.00247219	37/10856	0.773855	1	0.969015	USP2/PRR5	2	809
R-HSA-77289	Mitochondrial Fatty Acid Beta-Oxidation	0.00247219	37/10856	0.773855	1	0.969015	MMAA/ACBD7	2	809
R-HSA-9013026	RHOB GTPase cycle	0.00494438	70/10856	0.775922	1	0.969015	ARHGEF10L/STARD8/PIK3R1/PCDH7	4	809
R-HSA-157118	Signaling by NOTCH	0.0185414	236/10856	0.776381	1	0.969015	TLE2/ATP2A3/MFNG/MIB1/KAT2A/EGF/ARRB2/HDAC11/H3C12/WWP2/NEURL1B/H3C8/H3C11/H3C1/H2BC7	15	809
R-HSA-912446	Meiotic recombination	0.00618047	86/10856	0.777797	1	0.969015	H3C12/H3C8/H3C11/H3C1/H2BC7	5	809
R-HSA-1989781	PPARA activates gene expression	0.00865266	117/10856	0.778335	1	0.969015	RORA/AHR/NR1D1/RGL1/PLIN2/ANKRD1/PEX11A	7	809
R-HSA-5668541	TNFR2 non-canonical NF-kB pathway	0.00741656	102/10856	0.781329	1	0.969015	MAP3K14/TNFRSF9/NFKB2/TNFSF11/EDA/LTB	6	809
R-HSA-2514856	The phototransduction cascade	0.00247219	38/10856	0.786512	1	0.969015	SLC24A1/PPEF1	2	809
R-HSA-5689896	Ovarian tumor domain proteases	0.00247219	38/10856	0.786512	1	0.969015	OTUB2/ESR1	2	809
R-HSA-6814122	Cooperation of PDCL (PhLP1) and TRiC/CCT in G-protein beta folding	0.00247219	38/10856	0.786512	1	0.969015	CSNK2A2/CCT6B	2	809
R-HSA-9675126	Diseases of mitotic cell cycle	0.00247219	38/10856	0.786512	1	0.969015	E2F2/UBE2E1	2	809
R-HSA-111471	Apoptotic factor-mediated response	0.00123609	20/10856	0.787813	1	0.969015	CARD8	1	809
R-HSA-168927	TICAM1, RIP1-mediated IKK complex recruitment	0.00123609	20/10856	0.787813	1	0.969015	TLR3	1	809
R-HSA-176407	Conversion from APC/C:Cdc20 to APC/C:Cdh1 in late anaphase	0.00123609	20/10856	0.787813	1	0.969015	UBE2E1	1	809
R-HSA-176412	Phosphorylation of the APC/C	0.00123609	20/10856	0.787813	1	0.969015	UBE2E1	1	809
R-HSA-5625900	RHO GTPases activate CIT	0.00123609	20/10856	0.787813	1	0.969015	MYH14	1	809
R-HSA-5627117	RHO GTPases Activate ROCKs	0.00123609	20/10856	0.787813	1	0.969015	MYH14	1	809
R-HSA-6804115	TP53 regulates transcription of additional cell cycle genes whose exact role in the p53 pathway remain uncertain	0.00123609	20/10856	0.787813	1	0.969015	RGCC	1	809
R-HSA-8876384	Listeria monocytogenes entry into host cells	0.00123609	20/10856	0.787813	1	0.969015	SRC	1	809
R-HSA-8978934	Metabolism of cofactors	0.00123609	20/10856	0.787813	1	0.969015	PDSS1	1	809
R-HSA-9013695	NOTCH4 Intracellular Domain Regulates Transcription	0.00123609	20/10856	0.787813	1	0.969015	KAT2A	1	809
R-HSA-9603798	Class I peroxisomal membrane protein import	0.00123609	20/10856	0.787813	1	0.969015	GDAP1	1	809
R-HSA-9671555	Signaling by PDGFR in disease	0.00123609	20/10856	0.787813	1	0.969015	PIK3R1	1	809
R-HSA-9687136	Aberrant regulation of mitotic exit in cancer due to RB1 defects	0.00123609	20/10856	0.787813	1	0.969015	UBE2E1	1	809
R-HSA-109606	Intrinsic Pathway for Apoptosis	0.00370828	55/10856	0.787963	1	0.969015	BMF/CARD8/MAPK8	3	809
R-HSA-382556	ABC-family proteins mediated transport	0.00741656	103/10856	0.789139	1	0.969015	ABCC9/ABCB10/RNF185/ABCA12/ABCA10/ABCA3	6	809
R-HSA-8878171	Transcriptional regulation by RUNX1	0.0185414	239/10856	0.792194	1	0.969015	ITGA2B/CSNK2A2/ESR1/LMO2/CTSK/LMO1/ZFPM1/SRC/H3C12/PRMT6/KMT2B/H3C8/H3C11/H3C1/H2BC7	15	809
R-HSA-400206	Regulation of lipid metabolism by PPARalpha	0.00865266	119/10856	0.792936	1	0.969015	RORA/AHR/NR1D1/RGL1/PLIN2/ANKRD1/PEX11A	7	809
R-HSA-9013404	RAC2 GTPase cycle	0.00618047	88/10856	0.794612	1	0.969015	DEF6/DOCK2/PIK3R1/MPP7/ARHGAP42	5	809
R-HSA-168179	Toll Like Receptor TLR1:TLR2 Cascade	0.00741656	104/10856	0.796735	1	0.969015	NFKB2/TAB1/MAPK8/MAP2K6/S100A8/MAPK11	6	809
R-HSA-181438	Toll Like Receptor 2 (TLR2) Cascade	0.00741656	104/10856	0.796735	1	0.969015	NFKB2/TAB1/MAPK8/MAP2K6/S100A8/MAPK11	6	809
R-HSA-9609690	HCMV Early Events	0.00988875	135/10856	0.79728	1	0.969015	RANBP2/H3C12/H2BC18/H3C8/H2AC12/H3C11/H3C1/H2BC7	8	809
R-HSA-2151201	Transcriptional activation of mitochondrial biogenesis	0.00370828	56/10856	0.798112	1	0.969015	NR1D1/SIRT3/CAMK4	3	809
R-HSA-167172	Transcription of the HIV genome	0.00494438	73/10856	0.803266	1	0.969015	CTDP1/TAF11/TAF1/GTF2A1	4	809
R-HSA-170834	Signaling by TGF-beta Receptor Complex	0.00494438	73/10856	0.803266	1	0.969015	BAMBI/TGFBR1/E2F5/ARHGEF18	4	809
R-HSA-141405	Inhibition of the proteolytic activity of APC/C required for the onset of anaphase by mitotic spindle checkpoint components	0.00123609	21/10856	0.803655	1	0.969015	UBE2E1	1	809
R-HSA-141430	Inactivation of APC/C via direct inhibition of the APC/C complex	0.00123609	21/10856	0.803655	1	0.969015	UBE2E1	1	809
R-HSA-164938	Nef-mediates down modulation of cell surface receptors by recruiting them to clathrin adapters	0.00123609	21/10856	0.803655	1	0.969015	LCK	1	809
R-HSA-416572	Sema4D induced cell migration and growth-cone collapse	0.00123609	21/10856	0.803655	1	0.969015	MYH14	1	809
R-HSA-500657	Presynaptic function of Kainate receptors	0.00123609	21/10856	0.803655	1	0.969015	GRIK3	1	809
R-HSA-5218921	VEGFR2 mediated cell proliferation	0.00123609	21/10856	0.803655	1	0.969015	SRC	1	809
R-HSA-5621575	CD209 (DC-SIGN) signaling	0.00123609	21/10856	0.803655	1	0.969015	FYN	1	809
R-HSA-5686938	Regulation of TLR by endogenous ligand	0.00123609	21/10856	0.803655	1	0.969015	S100A8	1	809
R-HSA-901032	ER Quality Control Compartment (ERQC)	0.00123609	21/10856	0.803655	1	0.969015	RNF185	1	809
R-HSA-5617472	Activation of anterior HOX genes in hindbrain development during early embryogenesis	0.00865266	121/10856	0.8068	1	0.969015	HOXA1/AJUBA/H3C12/H3C8/H3C11/H3C1/H2BC7	7	809
R-HSA-5619507	Activation of HOX genes during differentiation	0.00865266	121/10856	0.8068	1	0.969015	HOXA1/AJUBA/H3C12/H3C8/H3C11/H3C1/H2BC7	7	809
R-HSA-1483166	Synthesis of PA	0.00247219	40/10856	0.809965	1	0.969015	PLA2G10/LIPI	2	809
R-HSA-5250913	Positive epigenetic regulation of rRNA expression	0.00741656	106/10856	0.811292	1	0.969015	KAT2A/H3C12/H3C8/H3C11/H3C1/H2BC7	6	809
R-HSA-5578749	Transcriptional regulation by small RNAs	0.00741656	106/10856	0.811292	1	0.969015	RANBP2/H3C12/H3C8/H3C11/H3C1/H2BC7	6	809
R-HSA-211000	Gene Silencing by RNA	0.00988875	138/10856	0.816407	1	0.969015	PIWIL1/DGCR8/RANBP2/H3C12/H3C8/H3C11/H3C1/H2BC7	8	809
R-HSA-917937	Iron uptake and transport	0.00370828	58/10856	0.817192	1	0.969015	STEAP3/LCN2/ATP6V1E2	3	809
R-HSA-73772	RNA Polymerase I Promoter Escape	0.00618047	91/10856	0.817944	1	0.969015	H3C12/H3C8/H3C11/H3C1/H2BC7	5	809
R-HSA-877300	Interferon gamma signaling	0.00618047	91/10856	0.817944	1	0.969015	CAMK2B/GBP1/GBP4/TRIM68/PTAFR	5	809
R-HSA-975138	TRAF6 mediated induction of NFkB and MAP kinases upon TLR7/8 or 9 activation	0.00618047	91/10856	0.817944	1	0.969015	NFKB2/TAB1/MAPK8/MAP2K6/MAPK11	5	809
R-HSA-198753	ERK/MAPK targets	0.00123609	22/10856	0.818315	1	0.969015	MAPK11	1	809
R-HSA-2024096	HS-GAG degradation	0.00123609	22/10856	0.818315	1	0.969015	GLB1L	1	809
R-HSA-5205685	PINK1-PRKN Mediated Mitophagy	0.00123609	22/10856	0.818315	1	0.969015	PRKN	1	809
R-HSA-8862803	Deregulated CDK5 triggers multiple neurodegenerative pathways in Alzheimer's disease models	0.00123609	22/10856	0.818315	1	0.969015	CDK5R1	1	809
R-HSA-8863678	Neurodegenerative Diseases	0.00123609	22/10856	0.818315	1	0.969015	CDK5R1	1	809
R-HSA-9033658	Blood group systems biosynthesis	0.00123609	22/10856	0.818315	1	0.969015	FUT9	1	809
R-HSA-9613829	Chaperone Mediated Autophagy	0.00123609	22/10856	0.818315	1	0.969015	PLIN2	1	809
R-HSA-196849	Metabolism of water-soluble vitamins and cofactors	0.00865266	123/10856	0.819941	1	0.969015	PRSS3/CUBN/PTGIS/MOCS3/MMAA/ENPP3/SLC5A8	7	809
R-HSA-165159	MTOR signalling	0.00247219	41/10856	0.820808	1	0.969015	EIF4B/PRKAB1	2	809
R-HSA-975155	MyD88 dependent cascade initiated on endosome	0.00618047	92/10856	0.825232	1	0.969015	NFKB2/TAB1/MAPK8/MAP2K6/MAPK11	5	809
R-HSA-8866654	E3 ubiquitin ligases ubiquitinate target proteins	0.00370828	59/10856	0.826143	1	0.969015	RNF144A/UBE2E1/H2BC7	3	809
R-HSA-375276	Peptide ligand-binding receptors	0.0148331	201/10856	0.826493	1	0.969015	UTS2/EDN1/NTSR1/CCL22/TACR1/CXCR4/EDN2/XCL1/RXFP1/CXCR2/NPW/CCR10	12	809
R-HSA-163841	Gamma carboxylation, hypusine formation and arylsulfatase activation	0.00247219	42/10856	0.831092	1	0.969015	ARSB/ARSG	2	809
R-HSA-381676	Glucagon-like Peptide-1 (GLP1) regulates insulin secretion	0.00247219	42/10856	0.831092	1	0.969015	RAPGEF4/KCNB1	2	809
R-HSA-9035034	RHOF GTPase cycle	0.00247219	42/10856	0.831092	1	0.969015	STEAP3/PIK3R1	2	809
R-HSA-6811442	Intra-Golgi and retrograde Golgi-to-ER traffic	0.0148331	202/10856	0.831397	1	0.969015	KDELR3/RAB36/KIF21B/VAMP4/KIF25/KIF1A/RAB30/VTI1A/KIFC2/TMED9/MAN2A2/KIF13B	12	809
R-HSA-140837	Intrinsic Pathway of Fibrin Clot Formation	0.00123609	23/10856	0.831882	1	0.969015	VWF	1	809
R-HSA-1482801	Acyl chain remodelling of PS	0.00123609	23/10856	0.831882	1	0.969015	PLA2G10	1	809
R-HSA-166663	Initial triggering of complement	0.00123609	23/10856	0.831882	1	0.969015	COLEC11	1	809
R-HSA-167242	Abortive elongation of HIV-1 transcript in the absence of Tat	0.00123609	23/10856	0.831882	1	0.969015	CTDP1	1	809
R-HSA-171319	Telomere Extension By Telomerase	0.00123609	23/10856	0.831882	1	0.969015	TERT	1	809
R-HSA-5620922	BBSome-mediated cargo-targeting to cilium	0.00123609	23/10856	0.831882	1	0.969015	MKKS	1	809
R-HSA-168181	Toll Like Receptor 7/8 (TLR7/8) Cascade	0.00618047	93/10856	0.832283	1	0.969015	NFKB2/TAB1/MAPK8/MAP2K6/MAPK11	5	809
R-HSA-446652	Interleukin-1 family signaling	0.00988875	141/10856	0.834119	1	0.969015	NFKB2/PTPN4/TAB1/MAPK8/MAP2K6/IL1R2/IL18BP/MAP3K3	8	809
R-HSA-5619084	ABC transporter disorders	0.00494438	77/10856	0.835445	1	0.969015	ABCC9/RNF185/ABCA12/ABCA3	4	809
R-HSA-73854	RNA Polymerase I Promoter Clearance	0.00741656	110/10856	0.837942	1	0.969015	KAT2A/H3C12/H3C8/H3C11/H3C1/H2BC7	6	809
R-HSA-5621481	C-type lectin receptors (CLRs)	0.00988875	142/10856	0.839716	1	0.969015	MAP3K14/FYN/NFKB2/TAB1/SYK/CARD9/SRC/MUC12	8	809
R-HSA-432040	Vasopressin regulates renal water homeostasis via Aquaporins	0.00247219	43/10856	0.840842	1	0.969015	RAB11FIP2/AQP1	2	809
R-HSA-977444	GABA B receptor activation	0.00247219	43/10856	0.840842	1	0.969015	KCNJ6/KCNJ3	2	809
R-HSA-991365	Activation of GABAB receptors	0.00247219	43/10856	0.840842	1	0.969015	KCNJ6/KCNJ3	2	809
R-HSA-156584	Cytosolic sulfonation of small molecules	0.00123609	24/10856	0.844437	1	0.969015	SULT4A1	1	809
R-HSA-166208	mTORC1-mediated signalling	0.00123609	24/10856	0.844437	1	0.969015	EIF4B	1	809
R-HSA-174048	APC/C:Cdc20 mediated degradation of Cyclin B	0.00123609	24/10856	0.844437	1	0.969015	UBE2E1	1	809
R-HSA-203927	MicroRNA (miRNA) biogenesis	0.00123609	24/10856	0.844437	1	0.969015	DGCR8	1	809
R-HSA-429947	Deadenylation of mRNA	0.00123609	24/10856	0.844437	1	0.969015	EIF4B	1	809
R-HSA-449836	Other interleukin signaling	0.00123609	24/10856	0.844437	1	0.969015	IFNLR1	1	809
R-HSA-5627123	RHO GTPases activate PAKs	0.00123609	24/10856	0.844437	1	0.969015	MYH14	1	809
R-HSA-75876	Synthesis of very long-chain fatty acyl-CoAs	0.00123609	24/10856	0.844437	1	0.969015	ELOVL4	1	809
R-HSA-8940973	RUNX2 regulates osteoblast differentiation	0.00123609	24/10856	0.844437	1	0.969015	SRC	1	809
R-HSA-933542	TRAF6 mediated NF-kB activation	0.00123609	24/10856	0.844437	1	0.969015	NFKB2	1	809
R-HSA-977068	Termination of O-glycan biosynthesis	0.00123609	24/10856	0.844437	1	0.969015	MUC12	1	809
R-HSA-982772	Growth hormone receptor signaling	0.00123609	24/10856	0.844437	1	0.969015	GHR	1	809
R-HSA-1592230	Mitochondrial biogenesis	0.00618047	95/10856	0.845687	1	0.969015	PRKAB1/NR1D1/SIRT3/CAMK4/MAPK11	5	809
R-HSA-5619115	Disorders of transmembrane transporters	0.0123609	175/10856	0.849099	1	0.969015	ABCC9/SLC24A1/SLC5A1/GCK/SLCO1B3/RNF185/ABCA12/RANBP2/ABCA3/SLC6A14	10	809
R-HSA-8852135	Protein ubiquitination	0.00494438	79/10856	0.849812	1	0.969015	UCHL3/RNF144A/UBE2E1/H2BC7	4	809
R-HSA-1660661	Sphingolipid de novo biosynthesis	0.00247219	44/10856	0.850078	1	0.969015	ORMDL3/ACER2	2	809
R-HSA-975634	Retinoid metabolism and transport	0.00247219	44/10856	0.850078	1	0.969015	RETSAT/AKR1B10	2	809
R-HSA-2559582	Senescence-Associated Secretory Phenotype (SASP)	0.00741656	112/10856	0.850084	1	0.969015	UBE2E1/H3C12/H3C8/H3C11/H3C1/H2BC7	6	809
R-HSA-73864	RNA Polymerase I Transcription	0.00741656	112/10856	0.850084	1	0.969015	KAT2A/H3C12/H3C8/H3C11/H3C1/H2BC7	6	809
R-HSA-168138	Toll Like Receptor 9 (TLR9) Cascade	0.00618047	96/10856	0.852051	1	0.969015	NFKB2/TAB1/MAPK8/MAP2K6/MAPK11	5	809
R-HSA-156588	Glucuronidation	0.00123609	25/10856	0.856055	1	0.969015	UGT2B28	1	809
R-HSA-389960	Formation of tubulin folding intermediates by CCT/TriC	0.00123609	25/10856	0.856055	1	0.969015	CCT6B	1	809
R-HSA-400685	Sema4D in semaphorin signaling	0.00123609	25/10856	0.856055	1	0.969015	MYH14	1	809
R-HSA-418592	ADP signalling through P2Y purinoceptor 1	0.00123609	25/10856	0.856055	1	0.969015	SRC	1	809
R-HSA-9013508	NOTCH3 Intracellular Domain Regulates Transcription	0.00123609	25/10856	0.856055	1	0.969015	KAT2A	1	809
R-HSA-9705462	Inactivation of CSF3 (G-CSF) signaling	0.00123609	25/10856	0.856055	1	0.969015	SYK	1	809
R-HSA-4615885	SUMOylation of DNA replication proteins	0.00247219	45/10856	0.858824	1	0.969015	INCENP/RANBP2	2	809
R-HSA-8939236	RUNX1 regulates transcription of genes involved in differentiation of HSCs	0.00865266	130/10856	0.860492	1	0.969015	LMO2/LMO1/H3C12/H3C8/H3C11/H3C1/H2BC7	7	809
R-HSA-174411	Polymerase switching on the C-strand of the telomere	0.00123609	26/10856	0.866807	1	0.969015	DSCC1	1	809
R-HSA-179409	APC-Cdc20 mediated degradation of Nek2A	0.00123609	26/10856	0.866807	1	0.969015	UBE2E1	1	809
R-HSA-425410	Metal ion SLC transporters	0.00123609	26/10856	0.866807	1	0.969015	SLC11A1	1	809
R-HSA-5693554	Resolution of D-loop Structures through Synthesis-Dependent Strand Annealing (SDSA)	0.00123609	26/10856	0.866807	1	0.969015	XRCC2	1	809
R-HSA-77387	Insulin receptor recycling	0.00123609	26/10856	0.866807	1	0.969015	ATP6V1E2	1	809
R-HSA-901042	Calnexin/calreticulin cycle	0.00123609	26/10856	0.866807	1	0.969015	RNF185	1	809
R-HSA-8854214	TBC/RABGAPs	0.00247219	46/10856	0.867101	1	0.969015	TBC1D10A/RAB7B	2	809
R-HSA-9614085	FOXO-mediated transcription	0.00370828	65/10856	0.872314	1	0.969015	GCK/SIRT3/FOXO1	3	809
R-HSA-5358351	Signaling by Hedgehog	0.00988875	149/10856	0.874822	1	0.969015	RPGRIP1L/ARRB2/GPR161/INTU/KIF7/EVC2/SCUBE2/IFT140	8	809
R-HSA-9020591	Interleukin-12 signaling	0.00247219	47/10856	0.874931	1	0.969015	IL12RB2/STAT4	2	809
R-HSA-9707616	Heme signaling	0.00247219	47/10856	0.874931	1	0.969015	RORA/NR1D1	2	809
R-HSA-8856688	Golgi-to-ER retrograde transport	0.00865266	133/10856	0.875434	1	0.969015	KDELR3/KIF21B/KIF25/KIF1A/KIFC2/TMED9/KIF13B	7	809
R-HSA-3247509	Chromatin modifying enzymes	0.0197775	274/10856	0.876735	1	0.969015	NFKB2/JADE1/ATXN7L3/KAT2A/PADI3/PADI4/BRWD1/H3C12/PRMT6/H2BC18/KMT2B/H3C8/H2AC12/H3C11/H3C1/H2BC7	16	809
R-HSA-4839726	Chromatin organization	0.0197775	274/10856	0.876735	1	0.969015	NFKB2/JADE1/ATXN7L3/KAT2A/PADI3/PADI4/BRWD1/H3C12/PRMT6/H2BC18/KMT2B/H3C8/H2AC12/H3C11/H3C1/H2BC7	16	809
R-HSA-1368108	BMAL1:CLOCK,NPAS2 activates circadian gene expression	0.00123609	27/10856	0.876756	1	0.969015	DBP	1	809
R-HSA-264876	Insulin processing	0.00123609	27/10856	0.876756	1	0.969015	MYRIP	1	809
R-HSA-9615933	Postmitotic nuclear pore complex (NPC) reformation	0.00123609	27/10856	0.876756	1	0.969015	AHCTF1	1	809
R-HSA-1234176	Oxygen-dependent proline hydroxylation of Hypoxia-inducible Factor Alpha	0.00370828	66/10856	0.878857	1	0.969015	HIF3A/AJUBA/EGLN3	3	809
R-HSA-6806667	Metabolism of fat-soluble vitamins	0.00247219	48/10856	0.882333	1	0.969015	RETSAT/AKR1B10	2	809
R-HSA-1614635	Sulfur amino acid metabolism	0.00123609	28/10856	0.885963	1	0.969015	ADO	1	809
R-HSA-2022854	Keratan sulfate biosynthesis	0.00123609	28/10856	0.885963	1	0.969015	CHST2	1	809
R-HSA-389957	Prefoldin mediated transfer of substrate to CCT/TriC	0.00123609	28/10856	0.885963	1	0.969015	CCT6B	1	809
R-HSA-9682385	FLT3 signaling in disease	0.00123609	28/10856	0.885963	1	0.969015	PIK3R1	1	809
R-HSA-5632684	Hedgehog 'on' state	0.00494438	85/10856	0.886686	1	0.969015	ARRB2/GPR161/KIF7/EVC2	4	809
R-HSA-6811440	Retrograde transport at the Trans-Golgi-Network	0.00247219	49/10856	0.889328	1	0.969015	VAMP4/VTI1A	2	809
R-HSA-9020702	Interleukin-1 signaling	0.00618047	103/10856	0.890727	1	0.969015	NFKB2/TAB1/MAP2K6/IL1R2/MAP3K3	5	809
R-HSA-380972	Energy dependent regulation of mTOR by LKB1-AMPK	0.00123609	29/10856	0.894484	1	0.969015	PRKAB1	1	809
R-HSA-5218920	VEGFR2 mediated vascular permeability	0.00123609	29/10856	0.894484	1	0.969015	PRR5	1	809
R-HSA-5601884	PIWI-interacting RNA (piRNA) biogenesis	0.00123609	29/10856	0.894484	1	0.969015	PIWIL1	1	809
R-HSA-9619483	Activation of AMPK downstream of NMDARs	0.00123609	29/10856	0.894484	1	0.969015	PRKAB1	1	809
R-HSA-9694548	Maturation of spike protein	0.00123609	29/10856	0.894484	1	0.969015	MGAT4C	1	809
R-HSA-381038	XBP1(S) activates chaperone genes	0.00247219	50/10856	0.895936	1	0.969015	KDELR3/TATDN2	2	809
R-HSA-3371453	Regulation of HSF1-mediated heat shock response	0.00370828	69/10856	0.896731	1	0.969015	HSPA2/RANBP2/HSPA12A	3	809
R-HSA-8948751	Regulation of PTEN stability and activity	0.00370828	69/10856	0.896731	1	0.969015	PREX2/CSNK2A2/WWP2	3	809
R-HSA-2565942	Regulation of PLK1 Activity at G2/M Transition	0.00494438	88/10856	0.90197	1	0.969015	CEP41/CEP164/AJUBA/TPTEP2-CSNK1E	4	809
R-HSA-380259	Loss of Nlp from mitotic centrosomes	0.00370828	70/10856	0.902141	1	0.969015	CEP41/CEP164/TPTEP2-CSNK1E	3	809
R-HSA-380284	Loss of proteins required for interphase microtubule organization from the centrosome	0.00370828	70/10856	0.902141	1	0.969015	CEP41/CEP164/TPTEP2-CSNK1E	3	809
R-HSA-180786	Extension of Telomeres	0.00247219	51/10856	0.902175	1	0.969015	DSCC1/TERT	2	809
R-HSA-5620920	Cargo trafficking to the periciliary membrane	0.00247219	51/10856	0.902175	1	0.969015	MKKS/UNC119B	2	809
R-HSA-9674555	Signaling by CSF3 (G-CSF)	0.00123609	30/10856	0.902368	1	0.969015	SYK	1	809
R-HSA-3371556	Cellular response to heat stress	0.00494438	89/10856	0.906645	1	0.969015	CAMK2B/HSPA2/RANBP2/HSPA12A	4	809
R-HSA-70171	Glycolysis	0.00370828	71/10856	0.907293	1	0.969015	GCK/RANBP2/PGM2L1	3	809
R-HSA-381070	IRE1alpha activates chaperones	0.00247219	52/10856	0.908064	1	0.969015	KDELR3/TATDN2	2	809
R-HSA-445717	Aquaporin-mediated transport	0.00247219	52/10856	0.908064	1	0.969015	RAB11FIP2/AQP1	2	809
R-HSA-9013405	RHOD GTPase cycle	0.00247219	52/10856	0.908064	1	0.969015	STEAP3/PIK3R1	2	809
R-HSA-196854	Metabolism of vitamins and cofactors	0.0123609	190/10856	0.90861	1	0.969015	PRSS3/RETSAT/CUBN/PTGIS/MOCS3/PDSS1/MMAA/ENPP3/AKR1B10/SLC5A8	10	809
R-HSA-427413	NoRC negatively regulates rRNA expression	0.00618047	107/10856	0.908659	1	0.969015	H3C12/H3C8/H3C11/H3C1/H2BC7	5	809
R-HSA-168271	Transport of Ribonucleoproteins into the Host Nucleus	0.00123609	31/10856	0.909664	1	0.969015	RANBP2	1	809
R-HSA-168333	NEP/NS2 Interacts with the Cellular Export Machinery	0.00123609	31/10856	0.909664	1	0.969015	RANBP2	1	809
R-HSA-2022928	HS-GAG biosynthesis	0.00123609	31/10856	0.909664	1	0.969015	HS3ST3B1	1	809
R-HSA-389661	Glyoxylate metabolism and glycine degradation	0.00123609	31/10856	0.909664	1	0.969015	DHTKD1	1	809
R-HSA-445095	Interaction between L1 and Ankyrins	0.00123609	31/10856	0.909664	1	0.969015	SPTBN4	1	809
R-HSA-5339562	Uptake and actions of bacterial toxins	0.00123609	31/10856	0.909664	1	0.969015	MAP2K6	1	809
R-HSA-70268	Pyruvate metabolism	0.00123609	31/10856	0.909664	1	0.969015	LDHC	1	809
R-HSA-8963899	Plasma lipoprotein remodeling	0.00123609	31/10856	0.909664	1	0.969015	PLTP	1	809
R-HSA-2980736	Peptide hormone metabolism	0.00494438	90/10856	0.911121	1	0.969015	ACHE/INHBA/ENPEP/MYRIP	4	809
R-HSA-909733	Interferon alpha/beta signaling	0.00370828	72/10856	0.912198	1	0.969015	RNASEL/MX1/MX2	3	809
R-HSA-163685	Integration of energy metabolism	0.00618047	108/10856	0.91272	1	0.969015	RAPGEF4/KCNB1/CACNB2/ADRA2C/CACNA1E	5	809
R-HSA-2173796	SMAD2/SMAD3:SMAD4 heterotrimer regulates transcription	0.00123609	32/10856	0.916415	1	0.969015	E2F5	1	809
R-HSA-381042	PERK regulates gene expression	0.00123609	32/10856	0.916415	1	0.969015	EIF2AK3	1	809
R-HSA-389958	Cooperation of Prefoldin and TriC/CCT in actin and tubulin folding	0.00123609	32/10856	0.916415	1	0.969015	CCT6B	1	809
R-HSA-5656169	Termination of translesion DNA synthesis	0.00123609	32/10856	0.916415	1	0.969015	UBE2L6	1	809
R-HSA-156580	Phase II - Conjugation of compounds	0.00618047	109/10856	0.91662	1	0.969015	SULT4A1/GGT7/UGT2B28/NAT1/ACSM5	5	809
R-HSA-8854518	AURKA Activation by TPX2	0.00370828	73/10856	0.916867	1	0.969015	CEP41/CEP164/TPTEP2-CSNK1E	3	809
R-HSA-9609646	HCMV Infection	0.00988875	160/10856	0.917053	1	0.969015	RANBP2/H3C12/H2BC18/H3C8/H2AC12/H3C11/H3C1/H2BC7	8	809
R-HSA-5250941	Negative epigenetic regulation of rRNA expression	0.00618047	110/10856	0.920367	1	0.969015	H3C12/H3C8/H3C11/H3C1/H2BC7	5	809
R-HSA-113418	Formation of the Early Elongation Complex	0.00123609	33/10856	0.922662	1	0.969015	CTDP1	1	809
R-HSA-167158	Formation of the HIV-1 Early Elongation Complex	0.00123609	33/10856	0.922662	1	0.969015	CTDP1	1	809
R-HSA-168274	Export of Viral Ribonucleoproteins from Nucleus	0.00123609	33/10856	0.922662	1	0.969015	RANBP2	1	809
R-HSA-180746	Nuclear import of Rev protein	0.00123609	33/10856	0.922662	1	0.969015	RANBP2	1	809
R-HSA-180910	Vpr-mediated nuclear import of PICs	0.00123609	33/10856	0.922662	1	0.969015	RANBP2	1	809
R-HSA-2559585	Oncogene Induced Senescence	0.00123609	33/10856	0.922662	1	0.969015	E2F2	1	809
R-HSA-392518	Signal amplification	0.00123609	33/10856	0.922662	1	0.969015	SRC	1	809
R-HSA-4085001	Sialic acid metabolism	0.00123609	33/10856	0.922662	1	0.969015	NPL	1	809
R-HSA-420092	Glucagon-type ligand receptors	0.00123609	33/10856	0.922662	1	0.969015	VIPR2	1	809
R-HSA-5693568	Resolution of D-loop Structures through Holliday Junction Intermediates	0.00123609	33/10856	0.922662	1	0.969015	XRCC2	1	809
R-HSA-8964043	Plasma lipoprotein clearance	0.00123609	33/10856	0.922662	1	0.969015	CUBN	1	809
R-HSA-1638091	Heparan sulfate/heparin (HS-GAG) metabolism	0.00247219	55/10856	0.923798	1	0.969015	HS3ST3B1/GLB1L	2	809
R-HSA-8941858	Regulation of RUNX3 expression and activity	0.00247219	55/10856	0.923798	1	0.969015	RUNX3/SRC	2	809
R-HSA-1234174	Cellular response to hypoxia	0.00370828	75/10856	0.925532	1	0.969015	HIF3A/AJUBA/EGLN3	3	809
R-HSA-9609507	Protein localization	0.00988875	163/10856	0.926199	1	0.969015	MLYCD/GDAP1/PITRM1/EHHADH/PEX1/SLC27A2/GRPEL2/ACOX2	8	809
R-HSA-109581	Apoptosis	0.0111248	180/10856	0.927303	1	0.969015	TRADD/BMF/CARD8/MAPK8/DSG1/FADD/H1-4/DFFB/H1-0	9	809
R-HSA-159227	Transport of the SLBP independent Mature mRNA	0.00123609	34/10856	0.928443	1	0.969015	RANBP2	1	809
R-HSA-165054	Rev-mediated nuclear export of HIV RNA	0.00123609	34/10856	0.928443	1	0.969015	RANBP2	1	809
R-HSA-167238	Pausing and recovery of Tat-mediated HIV elongation	0.00123609	34/10856	0.928443	1	0.969015	CTDP1	1	809
R-HSA-167243	Tat-mediated HIV elongation arrest and recovery	0.00123609	34/10856	0.928443	1	0.969015	CTDP1	1	809
R-HSA-174417	Telomere C-strand (Lagging Strand) Synthesis	0.00123609	34/10856	0.928443	1	0.969015	DSCC1	1	809
R-HSA-4085377	SUMOylation of SUMOylation proteins	0.00123609	34/10856	0.928443	1	0.969015	RANBP2	1	809
R-HSA-5693537	Resolution of D-Loop Structures	0.00123609	34/10856	0.928443	1	0.969015	XRCC2	1	809
R-HSA-6809371	Formation of the cornified envelope	0.00741656	130/10856	0.929093	1	0.969015	TGM1/KRT34/LOC100653049/SPINK5/DSG1/SPRR3	6	809
R-HSA-5610787	Hedgehog 'off' state	0.00618047	113/10856	0.930729	1	0.969015	RPGRIP1L/GPR161/INTU/KIF7/IFT140	5	809
R-HSA-6803157	Antimicrobial peptides	0.00494438	95/10856	0.930753	1	0.969015	PRSS3/SLC11A1/S100A8/LCN2	4	809
R-HSA-5218859	Regulated Necrosis	0.00247219	57/10856	0.932839	1	0.969015	TRADD/FADD	2	809
R-HSA-71387	Metabolism of carbohydrates	0.0197775	295/10856	0.933015	1	0.969015	MAN2B2/GCK/ARSB/HS3ST3B1/STAB2/KHK/CHST7/RANBP2/GLB1L/PHKG1/PGM2L1/CHST14/GAA/FUT9/CHST2/CHST15	16	809
R-HSA-5693565	Recruitment and ATM-mediated phosphorylation of repair and signaling proteins at DNA double strand breaks	0.00370828	77/10856	0.933361	1	0.969015	EYA2/MAPK8/H2BC7	3	809
R-HSA-159230	Transport of the SLBP Dependant Mature mRNA	0.00123609	35/10856	0.933792	1	0.969015	RANBP2	1	809
R-HSA-3301854	Nuclear Pore Complex (NPC) Disassembly	0.00123609	35/10856	0.933792	1	0.969015	RANBP2	1	809
R-HSA-432720	Lysosome Vesicle Biogenesis	0.00123609	35/10856	0.933792	1	0.969015	CLVS2	1	809
R-HSA-532668	N-glycan trimming in the ER and Calnexin/Calreticulin cycle	0.00123609	35/10856	0.933792	1	0.969015	RNF185	1	809
R-HSA-9615710	Late endosomal microautophagy	0.00123609	35/10856	0.933792	1	0.969015	PLIN2	1	809
R-HSA-5693606	DNA Double Strand Break Response	0.00370828	78/10856	0.936985	1	0.969015	EYA2/MAPK8/H2BC7	3	809
R-HSA-5617833	Cilium Assembly	0.0123609	201/10856	0.938504	1	0.969015	CC2D2A/RPGRIP1L/CEP41/CEP164/MKKS/NPHP1/TMEM67/UNC119B/IFT140/TPTEP2-CSNK1E	10	809
R-HSA-156590	Glutathione conjugation	0.00123609	36/10856	0.938742	1	0.969015	GGT7	1	809
R-HSA-167287	HIV elongation arrest and recovery	0.00123609	36/10856	0.938742	1	0.969015	CTDP1	1	809
R-HSA-167290	Pausing and recovery of HIV elongation	0.00123609	36/10856	0.938742	1	0.969015	CTDP1	1	809
R-HSA-176033	Interactions of Vpr with host cellular proteins	0.00123609	36/10856	0.938742	1	0.969015	RANBP2	1	809
R-HSA-177243	Interactions of Rev with host cellular proteins	0.00123609	36/10856	0.938742	1	0.969015	RANBP2	1	809
R-HSA-5676590	NIK-->noncanonical NF-kB signaling	0.00247219	59/10856	0.940858	1	0.969015	MAP3K14/NFKB2	2	809
R-HSA-2514859	Inactivation, recovery and regulation of the phototransduction cascade	0.00123609	37/10856	0.943322	1	0.969015	PPEF1	1	809
R-HSA-5689901	Metalloprotease DUBs	0.00123609	37/10856	0.943322	1	0.969015	H2AC12	1	809
R-HSA-75105	Fatty acyl-CoA biosynthesis	0.00123609	37/10856	0.943322	1	0.969015	ELOVL4	1	809
R-HSA-9029569	NR1H3 & NR1H2 regulate gene expression linked to cholesterol transport and efflux	0.00123609	37/10856	0.943322	1	0.969015	PLTP	1	809
R-HSA-2559586	DNA Damage/Telomere Stress Induced Senescence	0.00370828	80/10856	0.943692	1	0.969015	H1-4/H1-0/H2BC7	3	809
R-HSA-5607761	Dectin-1 mediated noncanonical NF-kB signaling	0.00247219	60/10856	0.944518	1	0.969015	MAP3K14/NFKB2	2	809
R-HSA-1632852	Macroautophagy	0.00741656	136/10856	0.945698	1	0.969015	CSNK2A2/MTMR3/PRKAB1/PLIN2/PRKN/SRC	6	809
R-HSA-111465	Apoptotic cleavage of cellular proteins	0.00123609	38/10856	0.94756	1	0.969015	DSG1	1	809
R-HSA-3232142	SUMOylation of ubiquitinylation proteins	0.00123609	38/10856	0.94756	1	0.969015	RANBP2	1	809
R-HSA-8939243	RUNX1 interacts with co-factors whose precise effect on RUNX1 targets is not known	0.00123609	38/10856	0.94756	1	0.969015	CSNK2A2	1	809
R-HSA-8950505	Gene and protein expression by JAK-STAT signaling after Interleukin-12 stimulation	0.00123609	38/10856	0.94756	1	0.969015	STAT4	1	809
R-HSA-112382	Formation of RNA Pol II elongation complex	0.00247219	61/10856	0.947961	1	0.969015	CTDP1/MLLT3	2	809
R-HSA-198725	Nuclear Events (kinase and transcription factor activation)	0.00247219	61/10856	0.947961	1	0.969015	CDK5R1/MAPK11	2	809
R-HSA-2029482	Regulation of actin dynamics for phagocytic cup formation	0.00247219	61/10856	0.947961	1	0.969015	ELMO2/SYK	2	809
R-HSA-75955	RNA Polymerase II Transcription Elongation	0.00247219	61/10856	0.947961	1	0.969015	CTDP1/MLLT3	2	809
R-HSA-380270	Recruitment of mitotic centrosome proteins and complexes	0.00370828	82/10856	0.949732	1	0.969015	CEP41/CEP164/TPTEP2-CSNK1E	3	809
R-HSA-380287	Centrosome maturation	0.00370828	82/10856	0.949732	1	0.969015	CEP41/CEP164/TPTEP2-CSNK1E	3	809
R-HSA-110313	Translesion synthesis by Y family DNA polymerases bypasses lesions on DNA template	0.00123609	39/10856	0.951482	1	0.969015	UBE2L6	1	809
R-HSA-140877	Formation of Fibrin Clot (Clotting Cascade)	0.00123609	39/10856	0.951482	1	0.969015	VWF	1	809
R-HSA-390471	Association of TriC/CCT with target proteins during biosynthesis	0.00123609	39/10856	0.951482	1	0.969015	CCT6B	1	809
R-HSA-5693616	Presynaptic phase of homologous DNA pairing and strand exchange	0.00123609	39/10856	0.951482	1	0.969015	XRCC2	1	809
R-HSA-8853884	Transcriptional Regulation by VENTX	0.00123609	39/10856	0.951482	1	0.969015	UBE2E1	1	809
R-HSA-9031628	NGF-stimulated transcription	0.00123609	39/10856	0.951482	1	0.969015	CDK5R1	1	809
R-HSA-5689603	UCH proteinases	0.00494438	102/10856	0.951674	1	0.969015	TGFBR1/UCHL3/MBD6/H2AC12	4	809
R-HSA-195253	Degradation of beta-catenin by the destruction complex	0.00370828	83/10856	0.952521	1	0.969015	TLE2/FRAT2/AMER1	3	809
R-HSA-69202	Cyclin E associated events during G1/S transition	0.00370828	83/10856	0.952521	1	0.969015	E2F5/CABLES1/LIN54	3	809
R-HSA-445355	Smooth Muscle Contraction	0.00123609	40/10856	0.955111	1	0.969015	ANXA6	1	809
R-HSA-6783310	Fanconi Anemia Pathway	0.00123609	40/10856	0.955111	1	0.969015	FANCE	1	809
R-HSA-1268020	Mitochondrial protein import	0.00247219	64/10856	0.957111	1	0.969015	PITRM1/GRPEL2	2	809
R-HSA-2132295	MHC class II antigen presentation	0.00618047	123/10856	0.957121	1	0.969015	DNM1/CTSK/CTSF/DNM3/CTSO	5	809
R-HSA-69656	Cyclin A:Cdk2-associated events at S phase entry	0.00370828	85/10856	0.957669	1	0.969015	E2F5/CABLES1/LIN54	3	809
R-HSA-159231	Transport of Mature mRNA Derived from an Intronless Transcript	0.00123609	41/10856	0.958468	1	0.969015	RANBP2	1	809
R-HSA-3560782	Diseases associated with glycosaminoglycan metabolism	0.00123609	41/10856	0.958468	1	0.969015	CHST14	1	809
R-HSA-68875	Mitotic Prophase	0.00741656	142/10856	0.958732	1	0.969015	RANBP2/H3C12/H3C8/H3C11/H3C1/H2BC7	6	809
R-HSA-9707587	Regulation of HMOX1 expression and activity	0.00247219	65/10856	0.959803	1	0.969015	CSNK2A2/FBXL17	2	809
R-HSA-1852241	Organelle biogenesis and maintenance	0.0185414	296/10856	0.961271	1	0.969015	CC2D2A/RPGRIP1L/CEP41/CEP164/PRKAB1/MKKS/NR1D1/SIRT3/NPHP1/CAMK4/TMEM67/UNC119B/MAPK11/IFT140/TPTEP2-CSNK1E	15	809
R-HSA-159234	Transport of Mature mRNAs Derived from Intronless Transcripts	0.00123609	42/10856	0.961575	1	0.969015	RANBP2	1	809
R-HSA-5693579	Homologous DNA Pairing and Strand Exchange	0.00123609	42/10856	0.961575	1	0.969015	XRCC2	1	809
R-HSA-72306	tRNA processing	0.00494438	107/10856	0.962874	1	0.969015	CTU1/RANBP2/TRMT44/TRMT12	4	809
R-HSA-168325	Viral Messenger RNA Synthesis	0.00123609	43/10856	0.96445	1	0.969015	RANBP2	1	809
R-HSA-5675221	Negative regulation of MAPK pathway	0.00123609	43/10856	0.96445	1	0.969015	KSR1	1	809
R-HSA-9646399	Aggrephagy	0.00123609	43/10856	0.96445	1	0.969015	PRKN	1	809
R-HSA-3108232	SUMO E3 ligases SUMOylate target proteins	0.00988875	182/10856	0.966214	1	0.969015	RORA/NFKB2/PGR/ESR1/THRA/INCENP/NR3C2/RANBP2	8	809
R-HSA-5658442	Regulation of RAS by GAPs	0.00247219	68/10856	0.966941	1	0.969015	SPRED3/NF1	2	809
R-HSA-2173793	Transcriptional activity of SMAD2/SMAD3:SMAD4 heterotrimer	0.00123609	44/10856	0.967109	1	0.969015	E2F5	1	809
R-HSA-9694635	Translation of structural proteins	0.00123609	44/10856	0.967109	1	0.969015	MGAT4C	1	809
R-HSA-70326	Glucose metabolism	0.00370828	91/10856	0.970148	1	0.969015	GCK/RANBP2/PGM2L1	3	809
R-HSA-212165	Epigenetic regulation of gene expression	0.00741656	149/10856	0.970309	1	0.969015	KAT2A/H3C12/H3C8/H3C11/H3C1/H2BC7	6	809
R-HSA-174824	Plasma lipoprotein assembly, remodeling, and clearance	0.00247219	70/10856	0.971005	1	0.969015	PLTP/CUBN	2	809
R-HSA-167169	HIV Transcription Elongation	0.00123609	46/10856	0.971847	1	0.969015	CTDP1	1	809
R-HSA-167200	Formation of HIV-1 elongation complex containing HIV-1 Tat	0.00123609	46/10856	0.971847	1	0.969015	CTDP1	1	809
R-HSA-167246	Tat-mediated elongation of the HIV-1 transcript	0.00123609	46/10856	0.971847	1	0.969015	CTDP1	1	809
R-HSA-4086400	PCP/CE pathway	0.00370828	92/10856	0.971855	1	0.969015	WNT11/PRKCG/ARRB2	3	809
R-HSA-9612973	Autophagy	0.00741656	151/10856	0.97302	1	0.969015	CSNK2A2/MTMR3/PRKAB1/PLIN2/PRKN/SRC	6	809
R-HSA-69618	Mitotic Spindle Checkpoint	0.00494438	113/10856	0.973125	1	0.969015	INCENP/RANBP2/AHCTF1/UBE2E1	4	809
R-HSA-4570464	SUMOylation of RNA binding proteins	0.00123609	47/10856	0.973954	1	0.969015	RANBP2	1	809
R-HSA-73762	RNA Polymerase I Transcription Initiation	0.00123609	47/10856	0.973954	1	0.969015	KAT2A	1	809
R-HSA-9024446	NR1H2 and NR1H3-mediated signaling	0.00123609	47/10856	0.973954	1	0.969015	PLTP	1	809
R-HSA-2990846	SUMOylation	0.00988875	188/10856	0.973961	1	0.969015	RORA/NFKB2/PGR/ESR1/THRA/INCENP/NR3C2/RANBP2	8	809
R-HSA-162587	HIV Life Cycle	0.00741656	152/10856	0.974289	1	0.969015	CTDP1/TAF11/CXCR4/TAF1/RANBP2/GTF2A1	6	809
R-HSA-380320	Recruitment of NuMA to mitotic centrosomes	0.00370828	94/10856	0.974996	1	0.969015	CEP41/CEP164/TPTEP2-CSNK1E	3	809
R-HSA-381119	Unfolded Protein Response (UPR)	0.00370828	94/10856	0.974996	1	0.969015	KDELR3/TATDN2/EIF2AK3	3	809
R-HSA-167152	Formation of HIV elongation complex in the absence of HIV Tat	0.00123609	48/10856	0.975904	1	0.969015	CTDP1	1	809
R-HSA-6791312	TP53 Regulates Transcription of Cell Cycle Genes	0.00123609	48/10856	0.975904	1	0.969015	RGCC	1	809
R-HSA-73893	DNA Damage Bypass	0.00123609	48/10856	0.975904	1	0.969015	UBE2L6	1	809
R-HSA-8939902	Regulation of RUNX2 expression and activity	0.00247219	73/10856	0.97621	1	0.969015	ESR1/BMP2	2	809
R-HSA-1236978	Cross-presentation of soluble exogenous antigens (endosomes)	0.00123609	49/10856	0.977707	1	0.969015	MRC2	1	809
R-HSA-6807505	RNA polymerase II transcribes snRNA genes	0.00247219	74/10856	0.977735	1	0.969015	TAF11/GTF2A1	2	809
R-HSA-141424	Amplification of signal from the kinetochores	0.00370828	96/10856	0.977802	1	0.969015	INCENP/RANBP2/AHCTF1	3	809
R-HSA-141444	Amplification of signal from unattached kinetochores via a MAD2 inhibitory signal	0.00370828	96/10856	0.977802	1	0.969015	INCENP/RANBP2/AHCTF1	3	809
R-HSA-8878159	Transcriptional regulation by RUNX3	0.00370828	96/10856	0.977802	1	0.969015	RUNX3/KAT2A/SRC	3	809
R-HSA-5357801	Programmed Cell Death	0.0111248	210/10856	0.978357	1	0.969015	TRADD/BMF/CARD8/MAPK8/DSG1/FADD/H1-4/DFFB/H1-0	9	809
R-HSA-202733	Cell surface interactions at the vascular wall	0.00618047	137/10856	0.978835	1	0.969015	FYN/PIK3R1/JAM3/LCK/SRC	5	809
R-HSA-159236	Transport of Mature mRNA derived from an Intron-Containing Transcript	0.00247219	75/10856	0.979165	1	0.969015	RANBP2/THOC7	2	809
R-HSA-1461973	Defensins	0.00123609	50/10856	0.979376	1	0.969015	PRSS3	1	809
R-HSA-162599	Late Phase of HIV Life Cycle	0.00618047	139/10856	0.980922	1	0.969015	CTDP1/TAF11/TAF1/RANBP2/GTF2A1	5	809
R-HSA-202403	TCR signaling	0.00494438	120/10856	0.981722	1	0.969015	GRAP2/CSK/PIK3R1/LCK	4	809
R-HSA-5663220	RHO GTPases Activate Formins	0.00618047	140/10856	0.981892	1	0.969015	INCENP/RANBP2/AHCTF1/FMNL3/SRC	5	809
R-HSA-171306	Packaging Of Telomere Ends	0.00123609	52/10856	0.982349	1	0.969015	H2BC7	1	809
R-HSA-2980766	Nuclear Envelope Breakdown	0.00123609	52/10856	0.982349	1	0.969015	RANBP2	1	809
R-HSA-72165	mRNA Splicing - Minor Pathway	0.00123609	52/10856	0.982349	1	0.969015	RNPC3	1	809
R-HSA-8878166	Transcriptional regulation by RUNX2	0.00494438	121/10856	0.982713	1	0.969015	ESR1/BMP2/SMAD6/SRC	4	809
R-HSA-6807878	COPI-mediated anterograde transport	0.00370828	101/10856	0.983564	1	0.969015	KDELR3/SPTBN4/TMED9	3	809
R-HSA-191859	snRNP Assembly	0.00123609	53/10856	0.98367	1	0.969015	RANBP2	1	809
R-HSA-194441	Metabolism of non-coding RNA	0.00123609	53/10856	0.98367	1	0.969015	RANBP2	1	809
R-HSA-376176	Signaling by ROBO receptors	0.0111248	218/10856	0.984721	1	0.969015	NTN1/NCK2/RPL22/CXCR4/ROBO3/ROBO1/NELL2/SRC/ZSWIM8	9	809
R-HSA-5620924	Intraflagellar transport	0.00123609	54/10856	0.984893	1	0.969015	IFT140	1	809
R-HSA-71291	Metabolism of amino acids and derivatives	0.0222497	374/10856	0.985612	1	0.969015	CPS1/TYR/NAALAD2/FAH/HGD/RPL22/SARDH/GAMT/SDSL/HDC/AZIN2/NAGS/SERINC5/GPT/DHTKD1/ADO/SLC25A21/DIO2	18	809
R-HSA-429914	Deadenylation-dependent mRNA decay	0.00123609	55/10856	0.986025	1	0.969015	EIF4B	1	809
R-HSA-71406	Pyruvate metabolism and Citric Acid (TCA) cycle	0.00123609	55/10856	0.986025	1	0.969015	LDHC	1	809
R-HSA-9639288	Amino acids regulate mTORC1	0.00123609	55/10856	0.986025	1	0.969015	ATP6V1E2	1	809
R-HSA-381426	Regulation of Insulin-like Growth Factor (IGF) transport and uptake by Insulin-like Growth Factor Binding Proteins (IGFBPs)	0.00494438	125/10856	0.986192	1	0.969015	ANO8/MMP2/IGFBP4/SCG2	4	809
R-HSA-2871837	FCERI mediated NF-kB activation	0.00247219	82/10856	0.986958	1	0.969015	RASGRP2/TAB1	2	809
R-HSA-110330	Recognition and association of DNA glycosylase with site containing an affected purine	0.00123609	56/10856	0.987071	1	0.969015	H2BC7	1	809
R-HSA-110331	Cleavage of the damaged purine	0.00123609	56/10856	0.987071	1	0.969015	H2BC7	1	809
R-HSA-73927	Depurination	0.00123609	56/10856	0.987071	1	0.969015	H2BC7	1	809
R-HSA-195258	RHO GTPase Effectors	0.0185414	327/10856	0.98726	1	0.969015	NOX1/MYH14/S100A8/INCENP/RANBP2/AHCTF1/FMNL3/MAPK11/NOXA1/SRC/H3C12/H3C8/H3C11/H3C1/H2BC7	15	809
R-HSA-6784531	tRNA processing in the nucleus	0.00123609	57/10856	0.98804	1	0.969015	RANBP2	1	809
R-HSA-6799198	Complex I biogenesis	0.00123609	57/10856	0.98804	1	0.969015	COA1	1	809
R-HSA-8932339	ROS sensing by NFE2L2	0.00123609	57/10856	0.98804	1	0.969015	CSNK2A2	1	809
R-HSA-72202	Transport of Mature Transcript to Cytoplasm	0.00247219	84/10856	0.988605	1	0.969015	RANBP2/THOC7	2	809
R-HSA-453279	Mitotic G1 phase and G1/S transition	0.00618047	149/10856	0.98876	1	0.969015	E2F2/E2F5/CABLES1/LIN54/SRC	5	809
R-HSA-166658	Complement cascade	0.00123609	58/10856	0.988936	1	0.969015	COLEC11	1	809
R-HSA-72187	mRNA 3'-end processing	0.00123609	58/10856	0.988936	1	0.969015	THOC7	1	809
R-HSA-72649	Translation initiation complex formation	0.00123609	58/10856	0.988936	1	0.969015	EIF4B	1	809
R-HSA-72702	Ribosomal scanning and start codon recognition	0.00123609	58/10856	0.988936	1	0.969015	EIF4B	1	809
R-HSA-5688426	Deubiquitination	0.0160692	297/10856	0.989254	1	0.969015	USP2/OTUB2/ESR1/TAB1/TGFBR1/KAT2A/UCHL3/ARRB2/MBD6/PRKN/H2BC18/H2AC12/H2BC7	13	809
R-HSA-8957275	Post-translational protein phosphorylation	0.00370828	108/10856	0.98928	1	0.969015	ANO8/IGFBP4/SCG2	3	809
R-HSA-162909	Host Interactions of HIV factors	0.00494438	130/10856	0.989611	1	0.969015	FYN/DOCK2/RANBP2/LCK	4	809
R-HSA-351202	Metabolism of polyamines	0.00123609	59/10856	0.989765	1	0.969015	AZIN2	1	809
R-HSA-72662	Activation of the mRNA upon binding of the cap-binding complex and eIFs, and subsequent binding to 43S	0.00123609	59/10856	0.989765	1	0.969015	EIF4B	1	809
R-HSA-5628897	TP53 Regulates Metabolic Genes	0.00247219	87/10856	0.990701	1	0.969015	PRKAB1/COX18	2	809
R-HSA-198933	Immunoregulatory interactions between a Lymphoid and a non-Lymphoid cell	0.00494438	132/10856	0.990738	1	0.969015	KLRG1/CD96/OSCAR/MICA	4	809
R-HSA-110328	Recognition and association of DNA glycosylase with site containing an affected pyrimidine	0.00123609	61/10856	0.991241	1	0.969015	H2BC7	1	809
R-HSA-110329	Cleavage of the damaged pyrimidine	0.00123609	61/10856	0.991241	1	0.969015	H2BC7	1	809
R-HSA-5678895	Defective CFTR causes cystic fibrosis	0.00123609	61/10856	0.991241	1	0.969015	RNF185	1	809
R-HSA-6790901	rRNA modification in the nucleus and cytosol	0.00123609	61/10856	0.991241	1	0.969015	TBL3	1	809
R-HSA-73928	Depyrimidination	0.00123609	61/10856	0.991241	1	0.969015	H2BC7	1	809
R-HSA-5687128	MAPK6/MAPK4 signaling	0.00247219	89/10856	0.991884	1	0.969015	FOXO1/KALRN	2	809
R-HSA-4086398	Ca2+ pathway	0.00123609	62/10856	0.991898	1	0.969015	WNT11	1	809
R-HSA-157579	Telomere Maintenance	0.00370828	113/10856	0.992134	1	0.969015	DSCC1/TERT/H2BC7	3	809
R-HSA-8876198	RAB GEFs exchange GTP for GDP on RABs	0.00247219	90/10856	0.992419	1	0.969015	RAB38/RAB7B	2	809
R-HSA-446219	Synthesis of substrates in N-glycan biosythesis	0.00123609	63/10856	0.992505	1	0.969015	NPL	1	809
R-HSA-73929	Base-Excision Repair, AP Site Formation	0.00123609	63/10856	0.992505	1	0.969015	H2BC7	1	809
R-HSA-162906	HIV Infection	0.0111248	234/10856	0.992594	1	0.969015	FYN/CTDP1/TAF11/CXCR4/DOCK2/TAF1/RANBP2/GTF2A1/LCK	9	809
R-HSA-390466	Chaperonin-mediated protein folding	0.00247219	91/10856	0.99292	1	0.969015	CSNK2A2/CCT6B	2	809
R-HSA-174084	Autodegradation of Cdh1 by Cdh1:APC/C	0.00123609	64/10856	0.993067	1	0.969015	UBE2E1	1	809
R-HSA-983168	Antigen processing: Ubiquitination & Proteasome degradation	0.0160692	309/10856	0.993426	1	0.969015	HERC1/FBXO30/HECW2/UBE2L6/FBXO27/KBTBD8/HECTD2/UBE2E1/KLHL11/PRKN/TRIM69/ZNRF1/FBXO17	13	809
R-HSA-5358346	Hedgehog ligand biogenesis	0.00123609	65/10856	0.993586	1	0.969015	SCUBE2	1	809
R-HSA-6796648	TP53 Regulates Transcription of DNA Repair Genes	0.00123609	65/10856	0.993586	1	0.969015	CTDP1	1	809
R-HSA-9648025	EML4 and NUDC in mitotic spindle formation	0.00370828	117/10856	0.993874	1	0.969015	INCENP/RANBP2/AHCTF1	3	809
R-HSA-5689880	Ub-specific processing proteases	0.00988875	220/10856	0.994096	1	0.969015	USP2/TAB1/TGFBR1/KAT2A/ARRB2/H2BC18/H2AC12/H2BC7	8	809
R-HSA-3700989	Transcriptional Regulation by TP53	0.0197775	365/10856	0.994302	1	0.969015	CASP10/USP2/CTDP1/TAF11/CSNK2A2/RGCC/MAP2K6/PRKAB1/STEAP3/TP53AIP1/TAF1/COX18/BRD7/CDK5R1/MAPK11/PRR5	16	809
R-HSA-1169091	Activation of NF-kappaB in B cells	0.00123609	67/10856	0.994512	1	0.969015	NFKBIE	1	809
R-HSA-5685942	HDR through Homologous Recombination (HRR)	0.00123609	67/10856	0.994512	1	0.969015	XRCC2	1	809
R-HSA-73856	RNA Polymerase II Transcription Termination	0.00123609	67/10856	0.994512	1	0.969015	THOC7	1	809
R-HSA-174154	APC/C:Cdc20 mediated degradation of Securin	0.00123609	68/10856	0.994924	1	0.969015	UBE2E1	1	809
R-HSA-68867	Assembly of the pre-replicative complex	0.00123609	68/10856	0.994924	1	0.969015	E2F2	1	809
R-HSA-9670095	Inhibition of DNA recombination at telomere	0.00123609	68/10856	0.994924	1	0.969015	H2BC7	1	809
R-HSA-9694516	SARS-CoV-2 Infection	0.00123609	68/10856	0.994924	1	0.969015	MGAT4C	1	809
R-HSA-68877	Mitotic Prometaphase	0.00865266	204/10856	0.99499	1	0.969015	CSNK2A2/CEP41/CEP164/INCENP/RANBP2/AHCTF1/TPTEP2-CSNK1E	7	809
R-HSA-5693571	Nonhomologous End-Joining (NHEJ)	0.00123609	69/10856	0.995304	1	0.969015	H2BC7	1	809
R-HSA-391251	Protein folding	0.00247219	97/10856	0.99531	1	0.969015	CSNK2A2/CCT6B	2	809
R-HSA-202424	Downstream TCR signaling	0.00247219	98/10856	0.995623	1	0.969015	PIK3R1/LCK	2	809
R-HSA-4551638	SUMOylation of chromatin organization proteins	0.00123609	71/10856	0.995982	1	0.969015	RANBP2	1	809
R-HSA-9007101	Rab regulation of trafficking	0.00370828	124/10856	0.996063	1	0.969015	TBC1D10A/RAB38/RAB7B	3	809
R-HSA-9707564	Cytoprotection by HMOX1	0.00370828	124/10856	0.996063	1	0.969015	CSNK2A2/FBXL17/COX18	3	809
R-HSA-1445148	Translocation of SLC2A4 (GLUT4) to the plasma membrane	0.00123609	72/10856	0.996284	1	0.969015	PRKAB1	1	809
R-HSA-199992	trans-Golgi Network Vesicle Budding	0.00123609	72/10856	0.996284	1	0.969015	CLVS2	1	809
R-HSA-2500257	Resolution of Sister Chromatid Cohesion	0.00370828	126/10856	0.996534	1	0.969015	INCENP/RANBP2/AHCTF1	3	809
R-HSA-174184	Cdc20:Phospho-APC/C mediated degradation of Cyclin A	0.00123609	73/10856	0.996562	1	0.969015	UBE2E1	1	809
R-HSA-69017	CDK-mediated phosphorylation and removal of Cdc6	0.00123609	73/10856	0.996562	1	0.969015	UBE2E1	1	809
R-HSA-163200	Respiratory electron transport, ATP synthesis by chemiosmotic coupling, and heat production by uncoupling proteins.	0.00370828	127/10856	0.996749	1	0.969015	COA1/SLC25A27/COX18	3	809
R-HSA-174178	APC/C:Cdh1 mediated degradation of Cdc20 and other APC/C:Cdh1 targeted proteins in late mitosis/early G1	0.00123609	74/10856	0.99682	1	0.969015	UBE2E1	1	809
R-HSA-179419	APC:Cdc20 mediated degradation of cell cycle proteins prior to satisfation of the cell cycle checkpoint	0.00123609	74/10856	0.99682	1	0.969015	UBE2E1	1	809
R-HSA-606279	Deposition of new CENPA-containing nucleosomes at the centromere	0.00123609	74/10856	0.99682	1	0.969015	H2BC7	1	809
R-HSA-774815	Nucleosome assembly	0.00123609	74/10856	0.99682	1	0.969015	H2BC7	1	809
R-HSA-611105	Respiratory electron transport	0.00247219	103/10856	0.996904	1	0.969015	COA1/COX18	2	809
R-HSA-8951664	Neddylation	0.00988875	234/10856	0.997048	1	0.969015	FBXO30/UCHL3/HIF3A/FEM1A/FBXO27/KBTBD8/KLHL11/FBXO17	8	809
R-HSA-2995410	Nuclear Envelope (NE) Reassembly	0.00123609	75/10856	0.997059	1	0.969015	AHCTF1	1	809
R-HSA-176409	APC/C:Cdc20 mediated degradation of mitotic proteins	0.00123609	76/10856	0.99728	1	0.969015	UBE2E1	1	809
R-HSA-1236975	Antigen processing-Cross presentation	0.00247219	105/10856	0.997306	1	0.969015	MRC2/S100A8	2	809
R-HSA-176814	Activation of APC/C and APC/C:Cdc20 mediated degradation of mitotic proteins	0.00123609	77/10856	0.997484	1	0.969015	UBE2E1	1	809
R-HSA-3108214	SUMOylation of DNA damage response and repair proteins	0.00123609	77/10856	0.997484	1	0.969015	RANBP2	1	809
R-HSA-69206	G1/S Transition	0.00370828	131/10856	0.997484	1	0.969015	E2F5/CABLES1/LIN54	3	809
R-HSA-446193	Biosynthesis of the N-glycan precursor (dolichol lipid-linked oligosaccharide, LLO) and transfer to a nascent protein	0.00123609	78/10856	0.997673	1	0.969015	NPL	1	809
R-HSA-168255	Influenza Infection	0.00494438	156/10856	0.997761	1	0.969015	RPL22/RANBP2/KPNA7/KPNA5	4	809
R-HSA-176408	Regulation of APC/C activators between G1/S and early anaphase	0.00123609	81/10856	0.998158	1	0.969015	UBE2E1	1	809
R-HSA-9679191	Potential therapeutics for SARS	0.00123609	81/10856	0.998158	1	0.969015	FXYD4	1	809
R-HSA-156827	L13a-mediated translational silencing of Ceruloplasmin expression	0.00247219	111/10856	0.998228	1	0.969015	EIF4B/RPL22	2	809
R-HSA-9013694	Signaling by NOTCH4	0.00123609	82/10856	0.998297	1	0.969015	KAT2A	1	809
R-HSA-983169	Class I MHC mediated antigen processing & presentation	0.0185414	377/10856	0.998326	1	0.969015	MRC2/HERC1/FBXO30/HECW2/S100A8/UBE2L6/FBXO27/KBTBD8/HECTD2/UBE2E1/KLHL11/PRKN/TRIM69/ZNRF1/FBXO17	15	809
R-HSA-72706	GTP hydrolysis and joining of the 60S ribosomal subunit	0.00247219	112/10856	0.998348	1	0.969015	EIF4B/RPL22	2	809
R-HSA-1168372	Downstream signaling events of B Cell Receptor (BCR)	0.00123609	83/10856	0.998425	1	0.969015	NFKBIE	1	809
R-HSA-69242	S Phase	0.00494438	162/10856	0.998447	1	0.969015	E2F5/CABLES1/UBE2E1/LIN54	4	809
R-HSA-948021	Transport to the Golgi and subsequent modification	0.00618047	185/10856	0.998511	1	0.969015	KDELR3/SPTBN4/MGAT4C/TMED9/MAN2A2	5	809
R-HSA-381340	Transcriptional regulation of white adipocyte differentiation	0.00123609	84/10856	0.998543	1	0.969015	NR2F2	1	809
R-HSA-6807070	PTEN Regulation	0.00370828	140/10856	0.998596	1	0.969015	PREX2/CSNK2A2/WWP2	3	809
R-HSA-69002	DNA Replication Pre-Initiation	0.00123609	85/10856	0.998652	1	0.969015	E2F2	1	809
R-HSA-73886	Chromosome Maintenance	0.00370828	141/10856	0.998685	1	0.969015	DSCC1/TERT/H2BC7	3	809
R-HSA-5693532	DNA Double-Strand Break Repair	0.00494438	167/10856	0.998858	1	0.969015	EYA2/MAPK8/XRCC2/H2BC7	4	809
R-HSA-174143	APC/C-mediated degradation of cell cycle proteins	0.00123609	88/10856	0.998934	1	0.969015	UBE2E1	1	809
R-HSA-450531	Regulation of mRNA stability by proteins that bind AU-rich elements	0.00123609	88/10856	0.998934	1	0.969015	MAPK11	1	809
R-HSA-453276	Regulation of mitotic cell cycle	0.00123609	88/10856	0.998934	1	0.969015	UBE2E1	1	809
R-HSA-72613	Eukaryotic Translation Initiation	0.00247219	119/10856	0.998991	1	0.969015	EIF4B/RPL22	2	809
R-HSA-72737	Cap-dependent Translation Initiation	0.00247219	119/10856	0.998991	1	0.969015	EIF4B/RPL22	2	809
R-HSA-156902	Peptide chain elongation	0.00123609	89/10856	0.999014	1	0.969015	RPL22	1	809
R-HSA-192823	Viral mRNA Translation	0.00123609	89/10856	0.999014	1	0.969015	RPL22	1	809
R-HSA-6805567	Keratinization	0.00741656	214/10856	0.999028	1	0.969015	TGM1/KRT34/LOC100653049/SPINK5/DSG1/SPRR3	6	809
R-HSA-3858494	Beta-catenin independent WNT signaling	0.00370828	146/10856	0.999052	1	0.969015	WNT11/PRKCG/ARRB2	3	809
R-HSA-1236974	ER-Phagosome pathway	0.00123609	90/10856	0.999088	1	0.969015	S100A8	1	809
R-HSA-9010553	Regulation of expression of SLITs and ROBOs	0.00494438	171/10856	0.999109	1	0.969015	RPL22/ROBO3/ROBO1/ZSWIM8	4	809
R-HSA-69052	Switching of origins to a post-replicative state	0.00123609	91/10856	0.999156	1	0.969015	UBE2E1	1	809
R-HSA-73884	Base Excision Repair	0.00123609	92/10856	0.99922	1	0.969015	H2BC7	1	809
R-HSA-69275	G2/M Transition	0.00618047	196/10856	0.999221	1	0.969015	CEP41/CEP164/AJUBA/LIN54/TPTEP2-CSNK1E	5	809
R-HSA-156842	Eukaryotic Translation Elongation	0.00123609	93/10856	0.999279	1	0.969015	RPL22	1	809
R-HSA-2408557	Selenocysteine synthesis	0.00123609	93/10856	0.999279	1	0.969015	RPL22	1	809
R-HSA-72764	Eukaryotic Translation Termination	0.00123609	93/10856	0.999279	1	0.969015	RPL22	1	809
R-HSA-453274	Mitotic G2-G2/M phases	0.00618047	198/10856	0.999308	1	0.969015	CEP41/CEP164/AJUBA/LIN54/TPTEP2-CSNK1E	5	809
R-HSA-69473	G2/M DNA damage checkpoint	0.00123609	95/10856	0.999383	1	0.969015	H2BC7	1	809
R-HSA-975956	Nonsense Mediated Decay (NMD) independent of the Exon Junction Complex (EJC)	0.00123609	95/10856	0.999383	1	0.969015	RPL22	1	809
R-HSA-1428517	The citric acid (TCA) cycle and respiratory electron transport	0.00494438	178/10856	0.999425	1	0.969015	COA1/SLC25A27/COX18/LDHC	4	809
R-HSA-199977	ER to Golgi Anterograde Transport	0.00370828	154/10856	0.999441	1	0.969015	KDELR3/SPTBN4/TMED9	3	809
R-HSA-69306	DNA Replication	0.00247219	128/10856	0.999467	1	0.969015	E2F2/UBE2E1	2	809
R-HSA-5693607	Processing of DNA double-strand break ends	0.00123609	98/10856	0.999512	1	0.969015	H2BC7	1	809
R-HSA-5693567	HDR through Homologous Recombination (HRR) or Single Strand Annealing (SSA)	0.00247219	132/10856	0.999599	1	0.969015	XRCC2/H2BC7	2	809
R-HSA-6791226	Major pathway of rRNA processing in the nucleolus and cytosol	0.00494438	184/10856	0.999606	1	0.969015	RPL22/PELP1/TBL3/TPTEP2-CSNK1E	4	809
R-HSA-72689	Formation of a pool of free 40S subunits	0.00123609	101/10856	0.999614	1	0.969015	RPL22	1	809
R-HSA-9633012	Response of EIF2AK4 (GCN2) to amino acid deficiency	0.00123609	101/10856	0.999614	1	0.969015	RPL22	1	809
R-HSA-9711123	Cellular response to chemical stress	0.00370828	160/10856	0.999626	1	0.969015	CSNK2A2/FBXL17/COX18	3	809
R-HSA-168273	Influenza Viral RNA Transcription and Replication	0.00247219	135/10856	0.999676	1	0.969015	RPL22/RANBP2	2	809
R-HSA-5693538	Homology Directed Repair	0.00247219	138/10856	0.999739	1	0.969015	XRCC2/H2BC7	2	809
R-HSA-2467813	Separation of Sister Chromatids	0.00494438	191/10856	0.999747	1	0.969015	INCENP/RANBP2/AHCTF1/UBE2E1	4	809
R-HSA-8868773	rRNA processing in the nucleus and cytosol	0.00494438	194/10856	0.999792	1	0.969015	RPL22/PELP1/TBL3/TPTEP2-CSNK1E	4	809
R-HSA-1799339	SRP-dependent cotranslational protein targeting to membrane	0.00123609	112/10856	0.999837	1	0.969015	RPL22	1	809
R-HSA-9679506	SARS-CoV Infections	0.00247219	147/10856	0.999863	1	0.969015	FXYD4/MGAT4C	2	809
R-HSA-927802	Nonsense-Mediated Decay (NMD)	0.00123609	115/10856	0.999871	1	0.969015	RPL22	1	809
R-HSA-975957	Nonsense Mediated Decay (NMD) enhanced by the Exon Junction Complex (EJC)	0.00123609	115/10856	0.999871	1	0.969015	RPL22	1	809
R-HSA-72312	rRNA processing	0.00494438	204/10856	0.999891	1	0.969015	RPL22/PELP1/TBL3/TPTEP2-CSNK1E	4	809
R-HSA-68886	M Phase	0.0173053	418/10856	0.999894	1	0.969015	CSNK2A2/CEP41/CEP164/MAU2/INCENP/RANBP2/AHCTF1/UBE2E1/H3C12/H3C8/H3C11/H3C1/H2BC7/TPTEP2-CSNK1E	14	809
R-HSA-2408522	Selenoamino acid metabolism	0.00123609	118/10856	0.999898	1	0.969015	RPL22	1	809
R-HSA-69239	Synthesis of DNA	0.00123609	120/10856	0.999913	1	0.969015	UBE2E1	1	809
R-HSA-9711097	Cellular response to starvation	0.00247219	156/10856	0.999929	1	0.969015	RPL22/ATP6V1E2	2	809
R-HSA-72172	mRNA Splicing	0.00370828	191/10856	0.999954	1	0.969015	ELAVL2/PPIL6/RNPC3	3	809
R-HSA-72203	Processing of Capped Intron-Containing Pre-mRNA	0.00618047	244/10856	0.999959	1	0.969015	ELAVL2/RANBP2/THOC7/PPIL6/RNPC3	5	809
R-HSA-446203	Asparagine N-linked glycosylation	0.00865266	304/10856	0.999982	1	0.969015	KDELR3/NPL/RNF185/SPTBN4/MGAT4C/TMED9/MAN2A2	7	809
R-HSA-68882	Mitotic Anaphase	0.00494438	236/10856	0.999987	1	0.969015	INCENP/RANBP2/AHCTF1/UBE2E1	4	809
R-HSA-2555396	Mitotic Metaphase and Anaphase	0.00494438	237/10856	0.999988	1	0.969015	INCENP/RANBP2/AHCTF1/UBE2E1	4	809
R-HSA-72163	mRNA Splicing - Major Pathway	0.00247219	183/10856	0.99999	1	0.969015	ELAVL2/PPIL6	2	809
R-HSA-69481	G2/M Checkpoints	0.00123609	168/10856	0.999998	1	0.969015	H2BC7	1	809
R-HSA-69620	Cell Cycle Checkpoints	0.00618047	294/10856	0.999998	1	0.969015	INCENP/RANBP2/AHCTF1/UBE2E1/H2BC7	5	809
R-HSA-73894	DNA Repair	0.00741656	335/10856	0.999999	1	0.969015	EYA2/MAPK8/FANCE/UBE2L6/XRCC2/H2BC7	6	809
R-HSA-381753	Olfactory Signaling Pathway	0.00741656	394/10856	1	1	0.969015	OR7C1/OR56A4/OR7D2/OR11A1/OR2J3/OR5V1	6	809
R-HSA-72766	Translation	0.00247219	291/10856	1	1	0.969015	EIF4B/RPL22	2	809
