# Supplementary material for: Exosomal microRNA let-7c-5p enhances cell malignant characteristics by inhibiting TAGLN in oral cancer
Source: Oncol Res. 2024 Sep 18;32(10):1623–35. doi: 10.32604/or.2024.048191 (PMC11413824; doi:10.32604/or.2024.048191)
Supplement: Supplementary file 10 [file OncolRes-32-48191-s010.xlsx]

## Sheet: Table S7
Table S7 DO enrichment analysis for the identified DEGs
ID	Description	GeneRatio	BgRatio	pvalue	p.adjust	qvalue	geneID	Count	query
DOID:9562	primary ciliary dyskinesia	0.00815661	12/8007	0.00130142	0.841028	0.841028	DNAH5/DNAH11/DNAH7/CCDC40/DPCD	5	613
DOID:3324	mood disorder	0.0424144	189/8007	0.00239709	0.841028	0.841028	FYN/PER3/CAMK2B/EDN1/ESR1/FKBP5/SYNGR1/VWF/GABRG2/PDE1A/NR1D1/PER2/IMPA2/GABRB2/GRIK4/NPAS3/SYNJ1/NTNG1/ZNF804A/ABCA13/PDE4B/NLGN3/NTNG2/NOS1AP/DIO2/GRIN2B	26	613
DOID:3312	bipolar disorder	0.0358891	156/8007	0.00370074	0.841028	0.841028	FYN/PER3/ESR1/FKBP5/SYNGR1/VWF/GABRG2/NR1D1/PER2/IMPA2/GABRB2/GRIK4/NPAS3/SYNJ1/NTNG1/ZNF804A/ABCA13/NLGN3/NTNG2/NOS1AP/DIO2/GRIN2B	22	613
DOID:1699	congenital ichthyosiform erythroderma	0.00489396	5/8007	0.0039718	0.841028	0.841028	TGM1/ABCA12/CYP4F22	3	613
DOID:0050704	childhood electroclinical syndrome	0.00652528	12/8007	0.0102452	0.998662	0.998662	GABRG2/GABRB3/CACNA1H/CACNA1E	4	613
DOID:1825	childhood absence epilepsy	0.00652528	12/8007	0.0102452	0.998662	0.998662	GABRG2/GABRB3/CACNA1H/CACNA1E	4	613
DOID:10854	salivary gland disease	0.00489396	7/8007	0.0123725	0.998662	0.998662	MMP2/LCN2/SPINK1	3	613
DOID:0050728	glycogen metabolism disorder	0.00489396	8/8007	0.0186827	0.998662	0.998662	VWF/KCNJ6/KCNJ3	3	613
DOID:2747	glycogen storage disease	0.00489396	8/8007	0.0186827	0.998662	0.998662	VWF/KCNJ6/KCNJ3	3	613
DOID:6432	pulmonary hypertension	0.0179445	77/8007	0.0316345	0.998662	0.998662	UTS2/EDN1/BMP7/MLYCD/VWF/TBX4/INHBA/BMP2/TRPC4/FGF2/ACVRL1	11	613
DOID:5679	retinal disease	0.0603589	358/8007	0.0363126	0.998662	0.998662	CASP10/SPATA7/CC2D2A/KITLG/FGFR2/RORA/LRP6/NCK2/SLC24A1/EDN1/MMP2/ESR1/PDE6C/RPGRIP1L/VWF/LOX/ELOVL4/PRKCG/NRL/CRB1/FGF2/CDAN1/NPHP1/SLC4A10/COL8A1/PLIN2/NTRK2/WDR17/GJA1/PITX2/TLR3/FAM161A/CNGB3/AKR1B10/RD3/PJVK/AQP1	37	613
DOID:0060089	endocrine organ benign neoplasm	0.0212072	99/8007	0.0380775	0.998662	0.998662	KITLG/MAP2/EDN1/SCGN/PLAT/AHR/GHR/LCN2/FGFR4/CDH16/PRKCE/HSD11B2/MICA	13	613
DOID:0060037	developmental disorder of mental health	0.0619902	373/8007	0.0412821	0.998662	0.998662	GABRA3/CC2D2A/NEXMIF/DCX/CADPS2/HOXA1/DOCK8/OTX1/DLX2/MARK1/GRIA3/EGF/HDC/CNTN4/DCDC2/TMEM47/NTRK2/KIRREL3/CAMK4/GJA1/ROBO3/NRGN/NTNG1/GABRB1/BRWD3/GABRB3/CDK5R1/HTR1D/GRM8/ABAT/EFHC2/NLGN3/CACNA1H/LAMA2/NF1/NOS1AP/DIO2/GRIN2B	38	613
DOID:0060085	organ system benign neoplasm	0.045677	262/8007	0.0442082	0.998662	0.998662	KITLG/FGFR2/MAP2/EDN1/SCGN/PGR/MMP2/ESR1/PLAT/AHR/VWF/GHR/LOX/PDGFRB/INHBA/MMP19/BMP2/CTSK/LCN2/GJA1/FGFR4/S100A11/TERT/CDH16/PRKCE/RXFP1/HSD11B2/MICA	28	613
DOID:11984	hypertrophic cardiomyopathy	0.0146819	62/8007	0.0450581	0.998662	0.998662	MMP2/ESR1/VWF/EDN2/MYBPC3/JPH2/GJA1/DES/MYBPC1	9	613
DOID:13365	reading disorder	0.00489396	11/8007	0.046343	0.998662	0.998662	OTX1/DCDC2/GRIN2B	3	613
DOID:4428	dyslexia	0.00489396	11/8007	0.046343	0.998662	0.998662	OTX1/DCDC2/GRIN2B	3	613
DOID:13207	proliferative diabetic retinopathy	0.00978793	35/8007	0.0474616	0.998662	0.998662	KITLG/EDN1/MMP2/VWF/LOX/FGF2	6	613
DOID:3371	chondrosarcoma	0.0146819	63/8007	0.0491641	0.998662	0.998662	FGFR2/MMP2/TNFSF11/CXCR4/INHBA/BMP2/PTGER1/TERT/CD24	9	613
DOID:227	ankylosis	0.00326264	5/8007	0.0500895	0.998662	0.998662	BMP7/BMP2	2	613
DOID:3635	congenital myasthenic syndrome	0.00326264	5/8007	0.0500895	0.998662	0.998662	CHRNE/RAPSN	2	613
DOID:535	sleep disorder	0.00326264	5/8007	0.0500895	0.998662	0.998662	MX2/PRKN	2	613
DOID:0080006	bone development disease	0.0130506	55/8007	0.0564136	0.998662	0.998662	COL9A2/FGFR2/TNNT3/EPHX1/MMAA/GJA1/CHST14/EVC2	8	613
DOID:127	leiomyoma	0.0195759	95/8007	0.0578536	0.998662	0.998662	OPN3/PGR/MMP2/PTHLH/ESR1/VWF/FGF2/EGF/PDGFC/FOXO1/S100A11/TERT	12	613
DOID:8927	learning disability	0.00489396	12/8007	0.0583756	0.998662	0.998662	OTX1/DCDC2/GRIN2B	3	613
DOID:12252	Cushing's syndrome	0.00652528	20/8007	0.0616971	0.998662	0.998662	VWF/TNFSF11/FGF19/HSD11B2	4	613
DOID:14791	Leber congenital amaurosis	0.00652528	20/8007	0.0616971	0.998662	0.998662	SPATA7/ELOVL4/NRL/CRB1	4	613
DOID:381	arthropathy	0.0195759	97/8007	0.065815	0.998662	0.998662	MMP2/BMP7/IL7/IL23A/HGD/TNFSF11/PTGIS/BMP2/HSPA2/PADI4/CARD9/MICA	12	613
DOID:10584	retinitis pigmentosa	0.0163132	77/8007	0.0678975	0.998662	0.998662	CC2D2A/EDN1/RPGRIP1L/ELOVL4/PRKCG/NRL/CRB1/PLIN2/WDR17/FAM161A	10	613
DOID:12169	carpal tunnel syndrome	0.00326264	6/8007	0.0713876	0.998662	0.998662	PGR/ESR1	2	613
DOID:13399	color blindness	0.00326264	6/8007	0.0713876	0.998662	0.998662	PDE6C/CNGB3	2	613
DOID:1414	ovarian dysfunction	0.00326264	6/8007	0.0713876	0.998662	0.998662	PGR/ESR1	2	613
DOID:397	restrictive cardiomyopathy	0.00326264	6/8007	0.0713876	0.998662	0.998662	MYBPC3/DES	2	613
DOID:5138	leiomyomatosis	0.00326264	6/8007	0.0713876	0.998662	0.998662	OPN3/PGR	2	613
DOID:5557	testicular germ cell cancer	0.00326264	6/8007	0.0713876	0.998662	0.998662	RUNX3/TERT	2	613
DOID:573	nerve compression syndrome	0.00326264	6/8007	0.0713876	0.998662	0.998662	PGR/ESR1	2	613
DOID:1682	congenital heart disease	0.0130506	58/8007	0.0728999	0.998662	0.998662	EDN1/ALDH1A2/GATA6/ANKRD1/GJA1/PITX2/JAM3/CACNA1H	8	613
DOID:2462	retinal vascular disease	0.0130506	58/8007	0.0728999	0.998662	0.998662	CASP10/KITLG/EDN1/MMP2/VWF/LOX/FGF2/AKR1B10	8	613
DOID:8947	diabetic retinopathy	0.0130506	58/8007	0.0728999	0.998662	0.998662	CASP10/KITLG/EDN1/MMP2/VWF/LOX/FGF2/AKR1B10	8	613
DOID:0050701	electroclinical syndrome	0.00815661	30/8007	0.07499	0.998662	0.998662	GABRG2/GABRB3/EFHC2/CACNA1H/CACNA1E	5	613
DOID:3390	palmoplantar keratosis	0.00489396	14/8007	0.0862727	0.998662	0.998662	DSG1/GJA1/GJB2	3	613
DOID:6204	follicular adenoma	0.00489396	14/8007	0.0862727	0.998662	0.998662	PLAT/LCN2/PRKCE	3	613
DOID:2021	placenta cancer	0.00978793	41/8007	0.0897756	0.998662	0.998662	RORA/PGR/PLIN2/NTRK2/HSD11B2/DIO2	6	613
DOID:3594	choriocarcinoma	0.00978793	41/8007	0.0897756	0.998662	0.998662	RORA/PGR/PLIN2/NTRK2/HSD11B2/DIO2	6	613
DOID:13375	temporal arteritis	0.00815661	32/8007	0.0936741	0.998662	0.998662	MMP2/STAT4/BANK1/MX1/CD24	5	613
DOID:525	central nervous system vasculitis	0.00815661	32/8007	0.0936741	0.998662	0.998662	MMP2/STAT4/BANK1/MX1/CD24	5	613
DOID:3612	retinitis	0.0163132	82/8007	0.0947307	0.998662	0.998662	CC2D2A/EDN1/RPGRIP1L/ELOVL4/PRKCG/NRL/CRB1/PLIN2/WDR17/FAM161A	10	613
DOID:11193	syndactyly	0.00326264	7/8007	0.0949937	0.998662	0.998662	FGFR2/GJA1	2	613
DOID:13138	acute proliferative glomerulonephritis	0.00326264	7/8007	0.0949937	0.998662	0.998662	KITLG/ANKRD1	2	613
DOID:13139	crescentic glomerulonephritis	0.00326264	7/8007	0.0949937	0.998662	0.998662	KITLG/ANKRD1	2	613
DOID:2024	placental choriocarcinoma	0.00326264	7/8007	0.0949937	0.998662	0.998662	PGR/PLIN2	2	613
DOID:2025	gestational choriocarcinoma	0.00326264	7/8007	0.0949937	0.998662	0.998662	PGR/PLIN2	2	613
DOID:4479	pseudohypoaldosteronism	0.00326264	7/8007	0.0949937	0.998662	0.998662	WNK4/NR3C2	2	613
DOID:1148	polydactyly	0.00489396	15/8007	0.101963	0.998662	0.998662	FGFR2/TMEM67/EVC2	3	613
DOID:11949	Creutzfeldt-Jakob disease	0.00489396	15/8007	0.101963	0.998662	0.998662	ACHE/HECTD2/AQP1	3	613
DOID:2891	thyroid adenoma	0.00489396	15/8007	0.101963	0.998662	0.998662	PLAT/LCN2/PRKCE	3	613
DOID:3277	thymus cancer	0.00815661	33/8007	0.103827	0.998662	0.998662	RUNX3/MMP2/ESR1/TTN/LMO1	5	613
DOID:0050700	cardiomyopathy	0.0261011	149/8007	0.105073	0.998662	0.998662	ABCC9/MMP2/ESR1/VWF/EDN2/MYBPC3/LCN2/ANKRD1/JPH2/NR3C2/GJA1/TTN/TLR3/DES/ADRA2C/MYBPC1	16	613
DOID:0050567	orofacial cleft	0.00978793	43/8007	0.107311	0.998662	0.998662	PDGFC/GABRB3/NAT1/EVC2/COL11A2/MICA	6	613
DOID:0060095	uterine benign neoplasm	0.00978793	43/8007	0.107311	0.998662	0.998662	PGR/MMP2/ESR1/VWF/S100A11/RXFP1	6	613
DOID:13223	uterine fibroid	0.00978793	43/8007	0.107311	0.998662	0.998662	PGR/MMP2/ESR1/VWF/S100A11/RXFP1	6	613
DOID:674	cleft palate	0.00978793	43/8007	0.107311	0.998662	0.998662	PDGFC/GABRB3/NAT1/EVC2/COL11A2/MICA	6	613
DOID:1059	intellectual disability	0.0261011	150/8007	0.109763	0.998662	0.998662	CC2D2A/NEXMIF/DCX/HOXA1/DOCK8/GRIA3/TMEM47/KIRREL3/CAMK4/NRGN/BRWD3/CDK5R1/LAMA2/NF1/DIO2/GRIN2B	16	613
DOID:11476	osteoporosis	0.0179445	96/8007	0.115177	0.998662	0.998662	THSD7A/LRP6/PTHLH/ESR1/BMP7/PTN/CYP27B1/TNFSF11/BMP2/WNK4/CTSK	11	613
DOID:1555	urticaria	0.00978793	44/8007	0.116694	0.998662	0.998662	TG/KITLG/HDC/SYK/HCP5/CRHR1	6	613
DOID:1679	cystitis	0.00489396	16/8007	0.118685	0.998662	0.998662	EGF/TERT/MUC2	3	613
DOID:2526	prostate adenocarcinoma	0.00489396	16/8007	0.118685	0.998662	0.998662	MMP2/BMP7/MUC2	3	613
DOID:1934	dysostosis	0.00652528	25/8007	0.119701	0.998662	0.998662	FGFR2/MMAA/GJA1/EVC2	4	613
DOID:0060053	peripheral neuropathy	0.00326264	8/8007	0.120431	0.998662	0.998662	STMN2/PRX	2	613
DOID:10247	pleurisy	0.00326264	8/8007	0.120431	0.998662	0.998662	SLC11A1/CCL22	2	613
DOID:1618	breast fibroadenoma	0.00326264	8/8007	0.120431	0.998662	0.998662	INHBA/GJA1	2	613
DOID:9470	bacterial meningitis	0.00326264	8/8007	0.120431	0.998662	0.998662	MMP2/GBP1	2	613
DOID:0080011	bone resorption disease	0.0179445	97/8007	0.121491	0.998662	0.998662	THSD7A/LRP6/PTHLH/ESR1/BMP7/PTN/CYP27B1/TNFSF11/BMP2/WNK4/CTSK	11	613
DOID:8398	osteoarthritis	0.0309951	187/8007	0.124105	0.998662	0.998662	COL9A2/EDN1/MMP2/ESR1/BMP7/IL7/GHR/TACR1/TNFSF11/TNFAIP6/NR1D1/CD53/LCN2/PADI4/DDR2/S100A11/EFEMP2/DIO2/SPON1	19	613
DOID:0060086	female reproductive organ benign neoplasm	0.00978793	45/8007	0.126473	0.998662	0.998662	PGR/MMP2/ESR1/VWF/S100A11/RXFP1	6	613
DOID:1542	head and neck carcinoma	0.0375204	235/8007	0.132052	0.998662	0.998662	MRC2/RUNX3/ATP2A3/MMP2/MAPK8/NEDD9/CXCR4/CYP2E1/PPFIA1/DSG1/LOXL4/ENPEP/EGF/EPHX1/FGFR4/TLR3/TERT/GJB2/ROBO1/NAT1/COL18A1/SRC/SLC5A8	23	613
DOID:11612	polycystic ovary syndrome	0.0277325	166/8007	0.133073	0.998662	0.998662	HSD17B6/MMP2/ESR1/PLAT/INHBA/GATA6/FEM1A/CAPN10/PIK3R1/LCN2/CAPN5/FOXO1/GDF9/TM4SF4/HSD3B1/MGAM/ADRA2B	17	613
DOID:0050938	breast lobular carcinoma	0.00489396	17/8007	0.136336	0.998662	0.998662	PGR/ESR1/MUC2	3	613
DOID:171	neuroectodermal tumor	0.00489396	17/8007	0.136336	0.998662	0.998662	FOXO1/FLI1/AQP1	3	613
DOID:3457	invasive lobular carcinoma	0.00489396	17/8007	0.136336	0.998662	0.998662	PGR/ESR1/MUC2	3	613
DOID:3490	Noonan syndrome	0.00489396	17/8007	0.136336	0.998662	0.998662	PLAT/PDGFRB/NF1	3	613
DOID:3952	adrenal cortex disease	0.00978793	46/8007	0.136636	0.998662	0.998662	VWF/CYP27B1/TNFSF11/FGF19/HSD11B2/MICA	6	613
DOID:0060084	cell type benign neoplasm	0.0701468	475/8007	0.138214	0.998662	0.998662	CASP10/NOX1/OPN3/FGFR2/JADE1/MAP2/EDN1/SCGN/PGR/COBLL1/MMP2/PTHLH/ESR1/NTSR1/AHR/VWF/CYP27B1/GHR/PDGFRB/CXCR4/THRA/CHL1/FGF2/EGF/PELP1/EPHX1/PDGFC/FOXO1/WIF1/FGFR4/S100A11/TERT/PRKCE/HSD11B2/CDK5R1/XRCC2/SRC/MUC2/MICA/DIO2/AQP1/SLC5A8/PDE11A	43	613
DOID:8466	retinal degeneration	0.040783	261/8007	0.14302	0.998662	0.998662	CC2D2A/FGFR2/RORA/LRP6/NCK2/EDN1/ESR1/RPGRIP1L/ELOVL4/PRKCG/NRL/CRB1/NPHP1/SLC4A10/COL8A1/PLIN2/NTRK2/WDR17/GJA1/PITX2/TLR3/FAM161A/CNGB3/PJVK/AQP1	25	613
DOID:0050622	reproductive organ benign neoplasm	0.00978793	47/8007	0.147168	0.998662	0.998662	PGR/MMP2/ESR1/VWF/S100A11/RXFP1	6	613
DOID:9553	adrenal gland disease	0.00978793	47/8007	0.147168	0.998662	0.998662	VWF/CYP27B1/TNFSF11/FGF19/HSD11B2/MICA	6	613
DOID:10459	common cold	0.00326264	9/8007	0.147281	0.998662	0.998662	KCNJ6/CXCR2	2	613
DOID:10609	rickets	0.00326264	9/8007	0.147281	0.998662	0.998662	CYP27B1/CYP2R1	2	613
DOID:1932	Angelman syndrome	0.00326264	9/8007	0.147281	0.998662	0.998662	GABRA3/GABRB2	2	613
DOID:8712	neurofibromatosis	0.00326264	9/8007	0.147281	0.998662	0.998662	KITLG/NF1	2	613
DOID:9651	systolic heart failure	0.00326264	9/8007	0.147281	0.998662	0.998662	EDN1/MMP2	2	613
DOID:2978	carbohydrate metabolic disorder	0.00652528	27/8007	0.147693	0.998662	0.998662	VWF/KCNJ6/KCNJ3/UGT8	4	613
DOID:3275	thymoma	0.00652528	27/8007	0.147693	0.998662	0.998662	RUNX3/MMP2/ESR1/TTN	4	613
DOID:11934	head and neck cancer	0.0375204	239/8007	0.149794	0.998662	0.998662	MRC2/RUNX3/ATP2A3/MMP2/MAPK8/NEDD9/CXCR4/CYP2E1/PPFIA1/DSG1/LOXL4/ENPEP/EGF/EPHX1/FGFR4/TLR3/TERT/GJB2/ROBO1/NAT1/COL18A1/SRC/SLC5A8	23	613
DOID:0060036	intrinsic cardiomyopathy	0.0228385	135/8007	0.150711	0.998662	0.998662	ABCC9/MMP2/ESR1/VWF/EDN2/MYBPC3/ANKRD1/JPH2/NR3C2/GJA1/TTN/DES/ADRA2C/MYBPC1	14	613
DOID:3829	pituitary adenoma	0.0114193	58/8007	0.152663	0.998662	0.998662	MAP2/SCGN/AHR/GHR/FGFR4/HSD11B2/MICA	7	613
DOID:11836	clubfoot	0.00489396	18/8007	0.154815	0.998662	0.998662	TNNT3/EPHX1/CHST14	3	613
DOID:3479	uveal cancer	0.00489396	18/8007	0.154815	0.998662	0.998662	KITLG/MMP2/NF1	3	613
DOID:365	bladder disease	0.00489396	18/8007	0.154815	0.998662	0.998662	EGF/TERT/MUC2	3	613
DOID:6039	uveal melanoma	0.00489396	18/8007	0.154815	0.998662	0.998662	KITLG/MMP2/NF1	3	613
DOID:3713	ovary adenocarcinoma	0.00815661	38/8007	0.161975	0.998662	0.998662	USP2/MMP2/INHBA/TERT/POU6F1	5	613
DOID:4971	myelofibrosis	0.00978793	49/8007	0.169283	0.998662	0.998662	FKBP5/BMP7/CXCR4/FGF2/ZFPM1/CXCR2	6	613
DOID:0060038	specific developmental disorder	0.0342577	220/8007	0.172167	0.998662	0.998662	CC2D2A/NEXMIF/DCX/HOXA1/DOCK8/OTX1/GRIA3/HDC/DCDC2/TMEM47/KIRREL3/CAMK4/ROBO3/NRGN/BRWD3/CDK5R1/HTR1D/LAMA2/NF1/DIO2/GRIN2B	21	613
DOID:3326	purpura	0.0130506	71/8007	0.17401	0.998662	0.998662	ITGA2B/EDN1/VWF/CXCR4/CD72/FGF2/SCGB1A1/MICA	8	613
DOID:214	teeth hard tissue disease	0.00489396	19/8007	0.174015	0.998662	0.998662	TNFSF11/FAM83H/NF1	3	613
DOID:9206	Barrett's esophagus	0.00489396	19/8007	0.174015	0.998662	0.998662	RUNX3/AKR1B10/MUC2	3	613
DOID:0050598	extrapulmonary tuberculosis	0.00326264	10/8007	0.17518	0.998662	0.998662	SLC11A1/CCL22	2	613
DOID:106	pleural tuberculosis	0.00326264	10/8007	0.17518	0.998662	0.998662	SLC11A1/CCL22	2	613
DOID:1432	blindness	0.00326264	10/8007	0.17518	0.998662	0.998662	PDE6C/CNGB3	2	613
DOID:2438	dermis tumor	0.00326264	10/8007	0.17518	0.998662	0.998662	FGFR2/CTSK	2	613
DOID:2998	testicular cancer	0.00326264	10/8007	0.17518	0.998662	0.998662	RUNX3/TERT	2	613
DOID:3314	angiomyolipoma	0.00326264	10/8007	0.17518	0.998662	0.998662	CXCR4/CHL1	2	613
DOID:4051	alveolar rhabdomyosarcoma	0.00326264	10/8007	0.17518	0.998662	0.998662	MAPK8/FOXO1	2	613
DOID:4418	cutaneous fibrous histiocytoma	0.00326264	10/8007	0.17518	0.998662	0.998662	FGFR2/CTSK	2	613
DOID:5200	urinary tract obstruction	0.00326264	10/8007	0.17518	0.998662	0.998662	EGF/CD24	2	613
DOID:693	dental enamel hypoplasia	0.00326264	10/8007	0.17518	0.998662	0.998662	FAM83H/NF1	2	613
DOID:0080005	bone remodeling disease	0.0228385	141/8007	0.190261	0.998662	0.998662	THSD7A/LRP6/PTHLH/ESR1/BMP7/PTN/CYP27B1/PLEK/TNFSF11/BMP2/WNK4/FGF2/CTSK/CYP2R1	14	613
DOID:4079	heart valve disease	0.00978793	51/8007	0.192685	0.998662	0.998662	EDN1/VWF/TNFSF11/CXCR4/BMP2/CD24	6	613
DOID:3947	adrenal gland hyperfunction	0.00652528	30/8007	0.193757	0.998662	0.998662	VWF/TNFSF11/FGF19/HSD11B2	4	613
DOID:1532	pleural disease	0.00489396	20/8007	0.193836	0.998662	0.998662	SLC11A1/CCL22/NFKBIE	3	613
DOID:4990	essential tremor	0.00489396	20/8007	0.193836	0.998662	0.998662	PPP2R2B/PRKN/LRRK2	3	613
DOID:9119	acute myeloid leukemia	0.0179445	107/8007	0.194604	0.998662	0.998662	RUNX3/KITLG/MMP2/CEBPE/IL7/CBFA2T3/PER2/LMO2/LCN2/CD96/NF1	11	613
DOID:8692	myeloid leukemia	0.0228385	142/8007	0.197296	0.998662	0.998662	RUNX3/KITLG/PER3/MMP2/PTHLH/CEBPE/IL7/CBFA2T3/PER2/LMO2/LCN2/CD96/NF1/CD24	14	613
DOID:0060040	pervasive developmental disorder	0.0309951	201/8007	0.198297	0.998662	0.998662	GABRA3/CADPS2/HOXA1/DLX2/MARK1/EGF/CNTN4/NTRK2/GJA1/ROBO3/NTNG1/GABRB1/GABRB3/GRM8/ABAT/EFHC2/NLGN3/CACNA1H/NOS1AP	19	613
DOID:0060041	autism spectrum disorder	0.0293638	190/8007	0.203577	0.998662	0.998662	GABRA3/CADPS2/HOXA1/DLX2/MARK1/EGF/CNTN4/NTRK2/GJA1/ROBO3/GABRB1/GABRB3/GRM8/ABAT/EFHC2/NLGN3/CACNA1H/NOS1AP	18	613
DOID:12849	autistic disorder	0.0293638	190/8007	0.203577	0.998662	0.998662	GABRA3/CADPS2/HOXA1/DLX2/MARK1/EGF/CNTN4/NTRK2/GJA1/ROBO3/GABRB1/GABRB3/GRM8/ABAT/EFHC2/NLGN3/CACNA1H/NOS1AP	18	613
DOID:2089	constipation	0.00326264	11/8007	0.20381	0.998662	0.998662	FAAH/S100A8	2	613
DOID:3437	laryngitis	0.00326264	11/8007	0.20381	0.998662	0.998662	MUC2/MUC12	2	613
DOID:3507	dermatofibrosarcoma protuberans	0.00326264	11/8007	0.20381	0.998662	0.998662	PDGFRB/CTSK	2	613
DOID:4724	brain edema	0.00326264	11/8007	0.20381	0.998662	0.998662	EDN1/AQP1	2	613
DOID:4988	alcoholic pancreatitis	0.00326264	11/8007	0.20381	0.998662	0.998662	PRSS3/SPINK1	2	613
DOID:656	adrenal adenoma	0.00326264	11/8007	0.20381	0.998662	0.998662	EDN1/HSD11B2	2	613
DOID:786	laryngeal disease	0.00326264	11/8007	0.20381	0.998662	0.998662	MUC2/MUC12	2	613
DOID:9779	bowel dysfunction	0.00326264	11/8007	0.20381	0.998662	0.998662	FAAH/S100A8	2	613
DOID:9415	allergic asthma	0.00978793	52/8007	0.204824	0.998662	0.998662	FYN/EDN1/IL7/XCL1/CRLF2/PDE11A	6	613
DOID:11394	adult respiratory distress syndrome	0.00652528	31/8007	0.210009	0.998662	0.998662	EDN1/EGF/HSD11B2/TRPV2	4	613
DOID:5100	middle ear disease	0.00652528	31/8007	0.210009	0.998662	0.998662	MMP2/BMP2/EGF/MUC2	4	613
DOID:4752	multiple system atrophy	0.00489396	21/8007	0.214178	0.998662	0.998662	PPP2R2B/PRKN/LRRK2	3	613
DOID:9743	diabetic neuropathy	0.00489396	21/8007	0.214178	0.998662	0.998662	EDN1/PLAT/TNFSF11	3	613
DOID:6000	congestive heart failure	0.0342577	229/8007	0.222558	0.998662	0.998662	UTS2/ATP2A3/EDN1/MMP2/PTHLH/IL7/VWF/CYP27B1/LOX/RAMP1/MYBPC3/FGF2/LCN2/ANKRD1/JPH2/FOXO1/GJA1/ZFPM2/ADRA1B/DES/ADRA2C	21	613
DOID:865	vasculitis	0.0195759	122/8007	0.222724	0.998662	0.998662	SLC11A1/TXK/MMP2/VWF/IL23A/IL18BP/STAT4/XCL1/BANK1/MX1/MICA/CD24	12	613
DOID:1564	fungal infectious disease	0.0130506	76/8007	0.224149	0.998662	0.998662	NAV3/IL23A/S100A8/TLR3/CCR10/CARD9/DNM3/MICA	8	613
DOID:0060082	breast benign neoplasm	0.00326264	12/8007	0.232897	0.998662	0.998662	INHBA/GJA1	2	613
DOID:0060097	thoracic benign neoplasm	0.00326264	12/8007	0.232897	0.998662	0.998662	INHBA/GJA1	2	613
DOID:1680	chronic cystitis	0.00326264	12/8007	0.232897	0.998662	0.998662	EGF/MUC2	2	613
DOID:614	lymphopenia	0.00326264	12/8007	0.232897	0.998662	0.998662	IL7/XCL1	2	613
DOID:649	prion disease	0.00489396	22/8007	0.234943	0.998662	0.998662	ACHE/HECTD2/AQP1	3	613
DOID:3069	astrocytoma	0.0179445	112/8007	0.23718	0.998662	0.998662	MAP2/MIB1/PTN/IL13RA2/IGFBP4/PIK3R1/ERBB4/ADGRB1/NF1/AQP1/CD24	11	613
DOID:0080015	physical disorder	0.0212072	136/8007	0.240892	0.998662	0.998662	FGFR2/ESR1/BMP7/DNAH11/TBX4/EGF/PDGFC/TMEM67/GABRB3/NAT1/EVC2/COL11A2/MICA	13	613
DOID:11162	respiratory failure	0.00978793	55/8007	0.242761	0.998662	0.998662	EDN1/EGF/ABCA3/HSD11B2/TRPV2/AQP1	6	613
DOID:6050	esophageal disease	0.00978793	55/8007	0.242761	0.998662	0.998662	RUNX3/FOXF1/IL13RA2/CXCR2/AKR1B10/MUC2	6	613
DOID:0060121	integumentary system benign neoplasm	0.00652528	33/8007	0.243566	0.998662	0.998662	FGFR2/MMP19/BMP2/CTSK	4	613
DOID:3165	skin benign neoplasm	0.00652528	33/8007	0.243566	0.998662	0.998662	FGFR2/MMP19/BMP2/CTSK	4	613
DOID:3443	mammary Paget's disease	0.00652528	33/8007	0.243566	0.998662	0.998662	EDN1/TNFSF11/MMP19/FGF2	4	613
DOID:10892	hypospadias	0.00489396	23/8007	0.256039	0.998662	0.998662	FGFR2/ESR1/BMP7	3	613
DOID:11723	Duchenne muscular dystrophy	0.00489396	23/8007	0.256039	0.998662	0.998662	MMP2/SYNC/SYNM	3	613
DOID:5520	head and neck squamous cell carcinoma	0.0261011	174/8007	0.257284	0.998662	0.998662	MRC2/ATP2A3/MMP2/MAPK8/NEDD9/CXCR4/CYP2E1/PPFIA1/DSG1/LOXL4/ENPEP/FGFR4/TLR3/TERT/SRC/SLC5A8	16	613
DOID:62	aortic valve disease	0.00652528	34/8007	0.260775	0.998662	0.998662	EDN1/VWF/TNFSF11/BMP2	4	613
DOID:13533	osteopetrosis	0.00326264	13/8007	0.262204	0.998662	0.998662	PLEK/TNFSF11	2	613
DOID:13608	biliary atresia	0.00326264	13/8007	0.262204	0.998662	0.998662	MX1/AZU1	2	613
DOID:13774	Addison's disease	0.00326264	13/8007	0.262204	0.998662	0.998662	CYP27B1/MICA	2	613
DOID:3086	gingival overgrowth	0.00326264	13/8007	0.262204	0.998662	0.998662	EDN1/TERT	2	613
DOID:678	progressive supranuclear palsy	0.00326264	13/8007	0.262204	0.998662	0.998662	LRRK2/CRHR1	2	613
DOID:6590	spondylitis	0.0114193	68/8007	0.26295	0.998662	0.998662	IL23A/TNFSF11/PTGIS/HSPA2/PADI4/CARD9/MICA	7	613
DOID:0070004	myeloma	0.045677	323/8007	0.270917	0.998662	0.998662	CASP10/ITGA2B/IL12RB2/MMP2/FKBP5/BMP7/PTN/MAPK8/GAB1/PRKAB1/PDGFRB/BCL9/TNFSF11/CXCR4/INHBA/BMP2/IL11RA/FGF2/LCN2/FLI1/RANBP2/TLR3/TERT/LDHC/ZFPM1/CXCR2/COL18A1/MICA	28	613
DOID:161	keratosis	0.00815661	46/8007	0.274546	0.998662	0.998662	GHR/DSG1/EGF/GJA1/GJB2	5	613
DOID:3602	toxic encephalopathy	0.00815661	46/8007	0.274546	0.998662	0.998662	KCNN3/CDK5R1/PRKN/MAPK11/LRRK2	5	613
DOID:7147	ankylosing spondylitis	0.0114193	69/8007	0.27508	0.998662	0.998662	IL23A/TNFSF11/PTGIS/HSPA2/PADI4/CARD9/MICA	7	613
DOID:1826	epilepsy syndrome	0.0293638	201/8007	0.277013	0.998662	0.998662	DCX/HCN2/DBP/GABRG2/GRIA3/EPHX1/GABRB2/NTNG1/GABRB3/DFFB/CLN8/CACNB4/EFHC2/NTNG2/CACNA1H/CACNA1E/AQP1/GRIN2B	18	613
DOID:4468	clear cell adenocarcinoma	0.00489396	24/8007	0.27738	0.998662	0.998662	MMP2/INHBA/POU6F1	3	613
DOID:11119	Gilles de la Tourette syndrome	0.00326264	14/8007	0.291525	0.998662	0.998662	HDC/ROBO3	2	613
DOID:2226	chronic myeloproliferative disease	0.00326264	14/8007	0.291525	0.998662	0.998662	FLI1/LDHC	2	613
DOID:5408	Paget's disease of bone	0.00326264	14/8007	0.291525	0.998662	0.998662	TNFSF11/FGF2	2	613
DOID:6419	tetralogy of Fallot	0.00326264	14/8007	0.291525	0.998662	0.998662	ALDH1A2/GJA1	2	613
DOID:4928	intrahepatic cholangiocarcinoma	0.00652528	36/8007	0.295818	0.998662	0.998662	RUNX3/MUC2/AQP1/CD24	4	613
DOID:594	panic disorder	0.00652528	36/8007	0.295818	0.998662	0.998662	PGR/ESR1/GRM8/CRHR1	4	613
DOID:332	amyotrophic lateral sclerosis	0.0228385	155/8007	0.298313	0.998662	0.998662	CHRNA3/MMP2/LOX/HTRA2/GRIA3/UNC13A/FGF2/ANKRD1/GRIA4/HDAC11/TERT/GRM5/SCG2/LRRK2	14	613
DOID:4960	bone marrow cancer	0.045677	328/8007	0.299137	0.998662	0.998662	CASP10/ITGA2B/IL12RB2/MMP2/FKBP5/BMP7/PTN/MAPK8/GAB1/PRKAB1/PDGFRB/BCL9/TNFSF11/CXCR4/INHBA/BMP2/IL11RA/FGF2/LCN2/FLI1/RANBP2/TLR3/TERT/LDHC/ZFPM1/CXCR2/COL18A1/MICA	28	613
DOID:184	bone cancer	0.0342577	243/8007	0.312088	0.998662	0.998662	RASGRF1/FGFR2/MMP2/ESR1/TGFBR1/MAPK8/PDGFRB/TNFSF11/CXCR4/BMP2/PRKCG/FGF2/PDGFC/FLI1/WIF1/DNASE1L3/SYK/ERBB4/LSAMP/MICA/CD24	21	613
DOID:552	pneumonia	0.0163132	108/8007	0.312574	0.998662	0.998662	MMP2/FOXF1/PLAT/CXCR4/IL13RA2/CTSK/ABCA3/LGALS9/HSD11B2/AKR1B10	10	613
DOID:2349	arteriosclerosis	0.0489396	356/8007	0.316168	0.998662	0.998662	NOX1/UTS2/RORA/PLA2G10/LRP6/EDN1/MMP2/ESR1/PLTP/PLAT/AHR/VWF/PDE4D/PDE1A/TNFSF11/NR1D1/RAMP1/CYP27A1/EGF/CAPN10/S100A8/PDGFC/PLIN2/TERT/JAM3/ZNF202/GPT/CXCR2/AKR1B10/LTC4S	30	613
DOID:1936	atherosclerosis	0.0473083	344/8007	0.319259	0.998662	0.998662	NOX1/UTS2/RORA/PLA2G10/LRP6/EDN1/MMP2/ESR1/PLTP/PLAT/AHR/VWF/PDE4D/PDE1A/TNFSF11/NR1D1/CYP27A1/EGF/CAPN10/S100A8/PDGFC/PLIN2/TERT/JAM3/ZNF202/GPT/CXCR2/AKR1B10/LTC4S	29	613
DOID:10241	thalassemia	0.00815661	49/8007	0.320444	0.998662	0.998662	TNFSF11/CYP2E1/LCN2/TERT/ZFPM1	5	613
DOID:3328	temporal lobe epilepsy	0.00815661	49/8007	0.320444	0.998662	0.998662	DBP/GRIA3/GABRB2/GABRB3/DFFB	5	613
DOID:7693	abdominal aortic aneurysm	0.00815661	49/8007	0.320444	0.998662	0.998662	PLA2G10/MMP2/CCL22/PLAT/TGFBR1	5	613
DOID:2214	inherited blood coagulation disease	0.00489396	26/8007	0.320467	0.998662	0.998662	ITGA2B/ANO2/VWF	3	613
DOID:3192	neurilemmoma	0.00489396	26/8007	0.320467	0.998662	0.998662	ESR1/PDGFRB/BMP2	3	613
DOID:3978	extrinsic cardiomyopathy	0.00489396	26/8007	0.320467	0.998662	0.998662	MMP2/LCN2/TLR3	3	613
DOID:820	myocarditis	0.00489396	26/8007	0.320467	0.998662	0.998662	MMP2/LCN2/TLR3	3	613
DOID:9471	meningitis	0.00489396	26/8007	0.320467	0.998662	0.998662	MMP2/GBP1/ARRB2	3	613
DOID:10493	adrenal cortical hypofunction	0.00326264	15/8007	0.320689	0.998662	0.998662	CYP27B1/MICA	2	613
DOID:11383	cryptorchidism	0.00326264	15/8007	0.320689	0.998662	0.998662	ESR1/EGF	2	613
DOID:12176	goiter	0.00326264	15/8007	0.320689	0.998662	0.998662	TG/EDN1	2	613
DOID:2769	tic disorder	0.00326264	15/8007	0.320689	0.998662	0.998662	HDC/ROBO3	2	613
DOID:2870	endometrial adenocarcinoma	0.00326264	15/8007	0.320689	0.998662	0.998662	INHBA/MUC2	2	613
DOID:4851	pilocytic astrocytoma	0.00326264	15/8007	0.320689	0.998662	0.998662	ERBB4/NF1	2	613
DOID:5389	oxyphilic adenoma	0.00326264	15/8007	0.320689	0.998662	0.998662	KITLG/CDH16	2	613
DOID:6364	migraine	0.0114193	73/8007	0.324856	0.998662	0.998662	EDN1/PGR/ESR1/RAMP1/KCNN3/AQP1/ADRA2B	7	613
DOID:2348	arteriosclerotic cardiovascular disease	0.0473083	345/8007	0.325039	0.998662	0.998662	NOX1/UTS2/RORA/PLA2G10/LRP6/EDN1/MMP2/ESR1/PLTP/PLAT/AHR/VWF/PDE4D/PDE1A/TNFSF11/NR1D1/CYP27A1/EGF/CAPN10/S100A8/PDGFC/PLIN2/TERT/JAM3/ZNF202/GPT/CXCR2/AKR1B10/LTC4S	29	613
DOID:1029	familial periodic paralysis	0.00163132	5/8007	0.328566	0.998662	0.998662	ABCC9	1	613
DOID:10310	viral meningitis	0.00163132	5/8007	0.328566	0.998662	0.998662	MMP2	1	613
DOID:10605	short bowel syndrome	0.00163132	5/8007	0.328566	0.998662	0.998662	SLC15A1	1	613
DOID:10964	cholesteatoma of middle ear	0.00163132	5/8007	0.328566	0.998662	0.998662	EGF	1	613
DOID:11239	appendix cancer	0.00163132	5/8007	0.328566	0.998662	0.998662	MUC2	1	613
DOID:11433	middle ear cholesteatoma	0.00163132	5/8007	0.328566	0.998662	0.998662	EGF	1	613
DOID:11717	neonatal diabetes mellitus	0.00163132	5/8007	0.328566	0.998662	0.998662	GCK	1	613
DOID:12326	chronic pulmonary heart disease	0.00163132	5/8007	0.328566	0.998662	0.998662	MMP2	1	613
DOID:13476	supraglottis cancer	0.00163132	5/8007	0.328566	0.998662	0.998662	MMP2	1	613
DOID:14323	Marfan syndrome	0.00163132	5/8007	0.328566	0.998662	0.998662	TGFBR1	1	613
DOID:14512	candidal paronychia	0.00163132	5/8007	0.328566	0.998662	0.998662	TLR3	1	613
DOID:14557	primary pulmonary hypertension	0.00163132	5/8007	0.328566	0.998662	0.998662	MMP2	1	613
DOID:1754	mitral valve stenosis	0.00163132	5/8007	0.328566	0.998662	0.998662	CD24	1	613
DOID:3559	pseudomyxoma peritonei	0.00163132	5/8007	0.328566	0.998662	0.998662	MUC2	1	613
DOID:3798	pleural empyema	0.00163132	5/8007	0.328566	0.998662	0.998662	NFKBIE	1	613
DOID:4247	coronary restenosis	0.00163132	5/8007	0.328566	0.998662	0.998662	MMP2	1	613
DOID:5078	ganglioglioma	0.00163132	5/8007	0.328566	0.998662	0.998662	CDK5R1	1	613
DOID:5746	ovarian serous cystadenocarcinoma	0.00163132	5/8007	0.328566	0.998662	0.998662	USP2	1	613
DOID:6195	conjunctivitis	0.00163132	5/8007	0.328566	0.998662	0.998662	TLR3	1	613
DOID:746	adenomatoid tumor	0.00163132	5/8007	0.328566	0.998662	0.998662	MUC2	1	613
DOID:7763	carcinoma of supraglottis	0.00163132	5/8007	0.328566	0.998662	0.998662	MMP2	1	613
DOID:8488	polyhydramnios	0.00163132	5/8007	0.328566	0.998662	0.998662	EDN1	1	613
DOID:893	Wilson disease	0.00163132	5/8007	0.328566	0.998662	0.998662	LOX	1	613
DOID:9146	visceral leishmaniasis	0.00163132	5/8007	0.328566	0.998662	0.998662	SLC11A1	1	613
DOID:9870	galactosemia	0.00163132	5/8007	0.328566	0.998662	0.998662	UGT8	1	613
DOID:9976	heroin dependence	0.00163132	5/8007	0.328566	0.998662	0.998662	PER3	1	613
DOID:0050736	autosomal dominant disease	0.0554649	409/8007	0.330876	0.998662	0.998662	CASP10/KITLG/FGFR2/PGR/MMP2/ESR1/PLAT/AHR/TGFBR1/KAT2A/VWF/IL23A/PDGFRB/FAAH/CXCR4/EDN2/EGLN3/LSP1/MYBPC3/RNASEL/ENPEP/ACVRL1/JPH2/GJA1/PPP2R2B/UBE2L6/PITX2/TERT/DES/CDK5R1/ERBB4/MYBPC1/NF1/SRC	34	613
DOID:3973	thyroid medullary carcinoma	0.00652528	38/8007	0.331395	0.998662	0.998662	MMP2/ESR1/GRAP2/DIO2	4	613
DOID:0050737	autosomal recessive disease	0.045677	334/8007	0.334248	0.998662	0.998662	ITGA2B/IFRD1/MARCO/DNAH5/TYR/EDN1/MMP2/TGM1/CSK/DNAH11/GHR/ARSB/DNAH7/TNFSF11/MKKS/CYP2E1/CCDC40/ABCA12/LCN2/SPINK1/TERT/TMEM67/DPCD/LGALS9/PRKCE/CYP4F22/EVC2/ZFPM1	28	613
DOID:230	lateral sclerosis	0.0163132	111/8007	0.34349	0.998662	0.998662	CHRNA3/MMP2/LOX/GRIA3/UNC13A/ANKRD1/GRIA4/HDAC11/TERT/SCG2	10	613
DOID:3319	lymphangioleiomyomatosis	0.00326264	16/8007	0.349547	0.998662	0.998662	CXCR4/CTSK	2	613
DOID:5241	hemangioblastoma	0.00326264	16/8007	0.349547	0.998662	0.998662	JADE1/AQP1	2	613
DOID:61	mitral valve disease	0.00326264	16/8007	0.349547	0.998662	0.998662	CXCR4/CD24	2	613
DOID:2742	auditory system disease	0.0146819	100/8007	0.357131	0.998662	0.998662	AK2/MMP2/TBX4/BMP2/EGF/GJB2/CLCNKA/MUC2/AQP1	9	613
DOID:2001	neuroma	0.00489396	28/8007	0.363605	0.998662	0.998662	ESR1/PDGFRB/BMP2	3	613
DOID:1100	ovarian disease	0.00978793	64/8007	0.365509	0.998662	0.998662	TG/KITLG/PGR/MMP2/ESR1/GDF9	6	613
DOID:1575	rheumatic disease	0.0261011	188/8007	0.366569	0.998662	0.998662	SLC11A1/TNFRSF9/EDN1/MMP2/ESR1/TGFBR1/PDGFRB/CXCR4/IL13RA2/STAT4/FGF2/XCL1/FLI1/BANK1/MX1/COL15A1	16	613
DOID:403	mouth disease	0.0261011	188/8007	0.366569	0.998662	0.998662	EDN1/IL12RB2/MMP2/ESR1/PLAT/P2RX3/IL1R2/TNFSF11/FGF2/S100A8/LCN2/SPINK1/TERT/CXCR2/FAM83H/NF1	16	613
DOID:418	systemic scleroderma	0.0261011	188/8007	0.366569	0.998662	0.998662	SLC11A1/TNFRSF9/EDN1/MMP2/ESR1/TGFBR1/PDGFRB/CXCR4/IL13RA2/STAT4/FGF2/XCL1/FLI1/BANK1/MX1/COL15A1	16	613
DOID:419	scleroderma	0.0261011	188/8007	0.366569	0.998662	0.998662	SLC11A1/TNFRSF9/EDN1/MMP2/ESR1/TGFBR1/PDGFRB/CXCR4/IL13RA2/STAT4/FGF2/XCL1/FLI1/BANK1/MX1/COL15A1	16	613
DOID:4866	salivary gland adenoid cystic carcinoma	0.00652528	40/8007	0.36717	0.998662	0.998662	MMP2/CXCR4/FGF2/TERT	4	613
DOID:896	metal metabolism disorder	0.00652528	40/8007	0.36717	0.998662	0.998662	ABCC9/LOX/BMP2/SMAD6	4	613
DOID:854	collagen disease	0.0277325	201/8007	0.370182	0.998662	0.998662	SLC11A1/TNFRSF9/EDN1/MMP2/ESR1/TGFBR1/PDGFRB/CXCR4/IL13RA2/STAT4/FGF2/XCL1/FLI1/BANK1/MX1/CHST14/COL15A1	17	613
DOID:657	adenoma	0.045677	340/8007	0.370425	0.998662	0.998662	CASP10/NOX1/MAP2/EDN1/SCGN/PGR/MMP2/ESR1/NTSR1/AHR/CYP27B1/GHR/CXCR4/THRA/FGF2/PELP1/EPHX1/WIF1/FGFR4/TERT/PRKCE/HSD11B2/XRCC2/MUC2/MICA/DIO2/SLC5A8/PDE11A	28	613
DOID:974	upper respiratory tract disease	0.0179445	126/8007	0.370505	0.998662	0.998662	NOX1/EDN1/IL23A/HDC/SCGB1A1/KCNJ6/TLR3/CXCR2/IFNLR1/MUC2/MUC12	11	613
DOID:1123	spondyloarthropathy	0.0114193	77/8007	0.375913	0.998662	0.998662	IL23A/TNFSF11/PTGIS/HSPA2/PADI4/CARD9/MICA	7	613
DOID:10762	portal hypertension	0.00326264	17/8007	0.377975	0.998662	0.998662	UTS2/PIK3R1	2	613
DOID:10941	intracranial aneurysm	0.00326264	17/8007	0.377975	0.998662	0.998662	MMP2/LOX	2	613
DOID:11971	synostosis	0.00326264	17/8007	0.377975	0.998662	0.998662	FGFR2/GJA1	2	613
DOID:1508	candidiasis	0.00326264	17/8007	0.377975	0.998662	0.998662	TLR3/CARD9	2	613
DOID:84	osteochondritis dissecans	0.00326264	17/8007	0.377975	0.998662	0.998662	NTRK2/GRIN2B	2	613
DOID:9253	gastrointestinal stromal tumor	0.00326264	17/8007	0.377975	0.998662	0.998662	KITLG/NF1	2	613
DOID:10632	Wolfram syndrome	0.00163132	6/8007	0.380002	0.998662	0.998662	CISD2	1	613
DOID:11405	diphtheria	0.00163132	6/8007	0.380002	0.998662	0.998662	TRADD	1	613
DOID:12287	Crimean-Congo hemorrhagic fever	0.00163132	6/8007	0.380002	0.998662	0.998662	MX1	1	613
DOID:12309	urticaria pigmentosa	0.00163132	6/8007	0.380002	0.998662	0.998662	KITLG	1	613
DOID:1270	hereditary hemorrhagic telangiectasia	0.00163132	6/8007	0.380002	0.998662	0.998662	ACVRL1	1	613
DOID:14717	centronuclear myopathy	0.00163132	6/8007	0.380002	0.998662	0.998662	DNM3	1	613
DOID:1856	cherubism	0.00163132	6/8007	0.380002	0.998662	0.998662	SRC	1	613
DOID:2058	chronic mucocutaneous candidiasis	0.00163132	6/8007	0.380002	0.998662	0.998662	CARD9	1	613
DOID:2559	opiate dependence	0.00163132	6/8007	0.380002	0.998662	0.998662	PER3	1	613
DOID:2571	Langerhans-cell histiocytosis	0.00163132	6/8007	0.380002	0.998662	0.998662	KITLG	1	613
DOID:2815	cranial nerve malignant neoplasm	0.00163132	6/8007	0.380002	0.998662	0.998662	NTRK2	1	613
DOID:3304	germinoma	0.00163132	6/8007	0.380002	0.998662	0.998662	AQP1	1	613
DOID:338	cranial nerve neoplasm	0.00163132	6/8007	0.380002	0.998662	0.998662	NTRK2	1	613
DOID:3605	ovarian cystadenocarcinoma	0.00163132	6/8007	0.380002	0.998662	0.998662	USP2	1	613
DOID:366	olfactory nerve neoplasm	0.00163132	6/8007	0.380002	0.998662	0.998662	NTRK2	1	613
DOID:369	olfactory neuroblastoma	0.00163132	6/8007	0.380002	0.998662	0.998662	NTRK2	1	613
DOID:3875	thrombophlebitis	0.00163132	6/8007	0.380002	0.998662	0.998662	LRP6	1	613
DOID:5870	eosinophilic pneumonia	0.00163132	6/8007	0.380002	0.998662	0.998662	LGALS9	1	613
DOID:8515	Cor pulmonale	0.00163132	6/8007	0.380002	0.998662	0.998662	MMP2	1	613
DOID:864	phlebitis	0.00163132	6/8007	0.380002	0.998662	0.998662	LRP6	1	613
DOID:9409	diabetes insipidus	0.00163132	6/8007	0.380002	0.998662	0.998662	CISD2	1	613
DOID:10211	cholelithiasis	0.00489396	29/8007	0.38503	0.998662	0.998662	ESR1/VIPR2/MICA	3	613
DOID:13189	gout	0.00489396	29/8007	0.38503	0.998662	0.998662	TNFSF11/BMP2/TEC	3	613
DOID:1712	aortic valve stenosis	0.00489396	29/8007	0.38503	0.998662	0.998662	VWF/TNFSF11/BMP2	3	613
DOID:4798	aggressive systemic mastocytosis	0.00489396	29/8007	0.38503	0.998662	0.998662	MMP2/CXCR4/FGF2	3	613
DOID:1024	leprosy	0.00652528	41/8007	0.385034	0.998662	0.998662	SLC11A1/LCK/PRKN/MICA	4	613
DOID:1441	spinocerebellar ataxia	0.00652528	41/8007	0.385034	0.998662	0.998662	FGF14/PRKCG/CNTN4/PPP2R2B	4	613
DOID:1790	malignant mesothelioma	0.00652528	41/8007	0.385034	0.998662	0.998662	KITLG/MMP2/LOXL4/FGF2	4	613
DOID:2478	spinocerebellar degeneration	0.00652528	41/8007	0.385034	0.998662	0.998662	FGF14/PRKCG/CNTN4/PPP2R2B	4	613
DOID:437	myasthenia gravis	0.00652528	41/8007	0.385034	0.998662	0.998662	ESR1/CHRNE/TTN/RAPSN	4	613
DOID:4606	bile duct cancer	0.0195759	140/8007	0.385302	0.998662	0.998662	RUNX3/ESR1/CXCR4/LCN2/ENPP3/TFF2/TERT/NAT1/MUC2/MICA/AQP1/CD24	12	613
DOID:4897	bile duct carcinoma	0.0195759	140/8007	0.385302	0.998662	0.998662	RUNX3/ESR1/CXCR4/LCN2/ENPP3/TFF2/TERT/NAT1/MUC2/MICA/AQP1/CD24	12	613
DOID:9884	muscular dystrophy	0.0146819	103/8007	0.390565	0.998662	0.998662	MMP2/VWF/SYNE1/COL6A2/TTN/SYNC/SPATA18/SYNM/LAMA2	9	613
DOID:201	connective tissue cancer	0.0489396	370/8007	0.397783	0.998662	0.998662	KITLG/RASGRF1/FGFR2/COBLL1/MMP2/ESR1/TGFBR1/MAPK8/GAB1/PDGFRB/TNFSF11/CXCR4/INHBA/BMP2/PRKCG/FGF2/CTSK/PDGFC/FLI1/WIF1/PTGER1/DNASE1L3/TERT/SYK/BTC/ERBB4/LSAMP/SRC/MICA/CD24	30	613
DOID:3459	breast carcinoma	0.050571	383/8007	0.399069	0.998662	0.998662	DEF6/FGFR2/EDN1/BRINP1/PGR/MMP2/PTHLH/ZFHX4/ESR1/FOXF1/HOXA1/TGFBR1/GBP1/TNFSF11/CXCR4/INHBA/MMP19/FGF2/S100A8/EPHX1/KCNJ3/S100A11/TERT/SYK/ERBB4/PRKN/CYP4Z1/SRC/MUC2/MICA/CD24	31	613
DOID:12217	Lewy body dementia	0.00652528	42/8007	0.402835	0.998662	0.998662	RPH3A/PRKN/LRRK2/AQP1	4	613
DOID:439	neuromuscular junction disease	0.00652528	42/8007	0.402835	0.998662	0.998662	ESR1/CHRNE/TTN/RAPSN	4	613
DOID:850	lung disease	0.0652529	499/8007	0.402872	0.998662	0.998662	IFRD1/FYN/SLC11A1/MSR1/EDN1/CHRNA3/MMP2/BAMBI/CCL22/FOXF1/PLAT/IL7/AHR/VWF/PDE4D/CXCR4/IL13RA2/CYP2E1/FGF2/EGF/GATA6/XCL1/CTSK/EPHX1/SCGB1A1/FOXO1/TERT/ABCA3/LGALS9/PIK3CD/HSD11B2/LCK/COL18A1/TRPV2/AKR1B10/MICA/CRLF2/LTC4S/AQP1/PDE11A	40	613
DOID:5353	colonic disease	0.00489396	30/8007	0.406283	0.998662	0.998662	FAAH/S100A8/KCNN3	3	613
DOID:9500	leukocyte disease	0.0130506	92/8007	0.407896	0.998662	0.998662	KITLG/MMP2/IL7/SLCO1B3/CXCR4/FGF2/XCL1/GFI1	8	613
DOID:438	autoimmune disease of the nervous system	0.00815661	55/8007	0.413909	0.998662	0.998662	MMP2/ESR1/CHRNE/TTN/RAPSN	5	613
DOID:5183	hereditary Wilms' tumor	0.00815661	55/8007	0.413909	0.998662	0.998662	ESR1/HTRA2/NPHS1/TERT/AMER1	5	613
DOID:3070	malignant glioma	0.0277325	207/8007	0.417928	0.998662	0.998662	CAMK2B/MAP2/MMP2/MIB1/PTN/ASIC2/IL13RA2/IGFBP4/PIK3R1/SPHKAP/DFFB/ROBO1/ERBB4/ADGRB1/NF1/AQP1/CD24	17	613
DOID:12930	dilated cardiomyopathy	0.0130506	93/8007	0.41983	0.998662	0.998662	ABCC9/ESR1/ANKRD1/NR3C2/TTN/DES/ADRA2C/MYBPC1	8	613
DOID:5426	premature ovarian failure	0.00652528	43/8007	0.42054	0.998662	0.998662	TG/KITLG/ESR1/GDF9	4	613
DOID:543	dystonia	0.00652528	43/8007	0.42054	0.998662	0.998662	GABRG2/GABRB3/PRKN/LRRK2	4	613
DOID:0050292	primary systemic mycosis	0.00163132	7/8007	0.427503	0.998662	0.998662	MICA	1	613
DOID:10573	osteomalacia	0.00163132	7/8007	0.427503	0.998662	0.998662	FGF2	1	613
DOID:10772	thrombotic thrombocytopenic purpura	0.00163132	7/8007	0.427503	0.998662	0.998662	VWF	1	613
DOID:11168	anogenital venereal wart	0.00163132	7/8007	0.427503	0.998662	0.998662	CXCR4	1	613
DOID:11294	arteriovenous malformation	0.00163132	7/8007	0.427503	0.998662	0.998662	PDGFRB	1	613
DOID:12028	Conn's syndrome	0.00163132	7/8007	0.427503	0.998662	0.998662	EDN1	1	613
DOID:13922	eosinophilic esophagitis	0.00163132	7/8007	0.427503	0.998662	0.998662	IL13RA2	1	613
DOID:14004	thoracic aortic aneurysm	0.00163132	7/8007	0.427503	0.998662	0.998662	MMP2	1	613
DOID:1614	male breast cancer	0.00163132	7/8007	0.427503	0.998662	0.998662	ESR1	1	613
DOID:1657	ventricular septal defect	0.00163132	7/8007	0.427503	0.998662	0.998662	PITX2	1	613
DOID:2773	contact dermatitis	0.00163132	7/8007	0.427503	0.998662	0.998662	NAT1	1	613
DOID:2988	antiphospholipid syndrome	0.00163132	7/8007	0.427503	0.998662	0.998662	PLAT	1	613
DOID:3030	mucinous adenocarcinoma	0.00163132	7/8007	0.427503	0.998662	0.998662	MUC2	1	613
DOID:4331	burning mouth syndrome	0.00163132	7/8007	0.427503	0.998662	0.998662	P2RX3	1	613
DOID:4677	keratitis	0.00163132	7/8007	0.427503	0.998662	0.998662	MMP2	1	613
DOID:530	eyelid disease	0.00163132	7/8007	0.427503	0.998662	0.998662	NF1	1	613
DOID:5304	ovarian clear cell adenocarcinoma	0.00163132	7/8007	0.427503	0.998662	0.998662	INHBA	1	613
DOID:5374	pilomatrixoma	0.00163132	7/8007	0.427503	0.998662	0.998662	BMP2	1	613
DOID:5375	hair follicle neoplasm	0.00163132	7/8007	0.427503	0.998662	0.998662	BMP2	1	613
DOID:5744	ovary serous adenocarcinoma	0.00163132	7/8007	0.427503	0.998662	0.998662	USP2	1	613
DOID:5773	oral submucous fibrosis	0.00163132	7/8007	0.427503	0.998662	0.998662	FGF2	1	613
DOID:5828	endometrioid ovary carcinoma	0.00163132	7/8007	0.427503	0.998662	0.998662	MMP2	1	613
DOID:8544	chronic fatigue syndrome	0.00163132	7/8007	0.427503	0.998662	0.998662	RNASEL	1	613
DOID:8574	lichen disease	0.00163132	7/8007	0.427503	0.998662	0.998662	MMP2	1	613
DOID:869	cholesteatoma	0.00163132	7/8007	0.427503	0.998662	0.998662	EGF	1	613
DOID:8970	subacute sclerosing panencephalitis	0.00163132	7/8007	0.427503	0.998662	0.998662	MX1	1	613
DOID:9201	lichen planus	0.00163132	7/8007	0.427503	0.998662	0.998662	MMP2	1	613
DOID:3962	follicular thyroid carcinoma	0.00815661	56/8007	0.429405	0.998662	0.998662	MMP2/ESR1/GRAP2/EGF/DIO2	5	613
DOID:10930	borderline personality disorder	0.00326264	19/8007	0.433147	0.998662	0.998662	MMP2/TACR1	2	613
DOID:12132	Wegener's granulomatosis	0.00326264	19/8007	0.433147	0.998662	0.998662	IL18BP/XCL1	2	613
DOID:1935	Bardet-Biedl syndrome	0.00326264	19/8007	0.433147	0.998662	0.998662	MKKS/TMEM67	2	613
DOID:2986	IgA glomerulonephritis	0.00326264	19/8007	0.433147	0.998662	0.998662	XCL1/LCN2	2	613
DOID:3246	embryonal rhabdomyosarcoma	0.00326264	19/8007	0.433147	0.998662	0.998662	CXCR4/FOXO1	2	613
DOID:350	mastocytosis	0.00652528	44/8007	0.438117	0.998662	0.998662	KITLG/MMP2/CXCR4/FGF2	4	613
DOID:1036	chronic leukemia	0.0293638	223/8007	0.443172	0.998662	0.998662	KITLG/LPAR2/PHLPP1/MAPK8/WNT3/CXCR4/RAB38/LMO2/FGF2/HDC/WNT9A/LCN2/PPP2R2B/GFI1/FCMR/TERT/DLEU1/LTC4S	18	613
DOID:0050904	salivary gland carcinoma	0.00815661	57/8007	0.444818	0.998662	0.998662	MMP2/MIB1/CXCR4/FGF2/TERT	5	613
DOID:2706	synovium cancer	0.00489396	32/8007	0.448072	0.998662	0.998662	MMP2/GAB1/PDGFRB	3	613
DOID:5485	synovial sarcoma	0.00489396	32/8007	0.448072	0.998662	0.998662	MMP2/GAB1/PDGFRB	3	613
DOID:3068	glioblastoma multiforme	0.00978793	70/8007	0.449447	0.998662	0.998662	PTN/IGFBP4/PIK3R1/ADGRB1/AQP1/CD24	6	613
DOID:440	neuromuscular disease	0.0114193	83/8007	0.452863	0.998662	0.998662	MMP2/ESR1/GDAP1/PRX/CHRNE/TTN/RAPSN	7	613
DOID:3908	non-small cell lung carcinoma	0.0554649	431/8007	0.453415	0.998662	0.998662	PRSS3/RUNX3/MSR1/EYA2/NTN1/BRINP1/MMP2/PTHLH/ESR1/RGCC/CSK/PTN/AHR/CXCR4/INHBA/BMP2/CYP2E1/SMAD6/KCNH5/S100A8/NTRK2/GJA1/WIF1/FGFR4/PTGER1/DDR2/PIGR/TERT/FADD/CXCR2/SRC/AKR1B10/RASSF5/CD24	34	613
DOID:3458	breast adenocarcinoma	0.00652528	45/8007	0.455537	0.998662	0.998662	EDN1/TNFSF11/MMP19/FGF2	4	613
DOID:1686	glaucoma	0.0146819	109/8007	0.457604	0.998662	0.998662	FGFR2/NCK2/ESR1/SLC4A10/COL8A1/NTRK2/GJA1/PITX2/AQP1	9	613
DOID:4451	renal carcinoma	0.0489396	380/8007	0.457882	0.998662	0.998662	KITLG/FGFR2/JADE1/EDN1/WNT11/MMP2/ESR1/BMP7/HTRA2/CXCR4/TRPC4/KHK/FGF2/EGF/CDR2/IGFBP4/GNRH1/PLIN2/NR3C2/DKK2/WIF1/TLR3/TERT/CDH16/FADD/HSD11B2/LCK/COL18A1/AQP1/CD24	30	613
DOID:1205	hypersensitivity reaction type I disease	0.0163132	122/8007	0.459321	0.998662	0.998662	ESR1/AHR/IL18BP/CTSK/NTRK2/ENPP3/ADRA1B/MICA/HCP5/CRHR1	10	613
DOID:1510	personality disorder	0.00326264	20/8007	0.459737	0.998662	0.998662	MMP2/TACR1	2	613
DOID:1827	idiopathic generalized epilepsy	0.00326264	20/8007	0.459737	0.998662	0.998662	GABRG2/CACNA1H	2	613
DOID:3302	chordoma	0.00326264	20/8007	0.459737	0.998662	0.998662	PDGFRB/CD24	2	613
DOID:3303	notochordal cancer	0.00326264	20/8007	0.459737	0.998662	0.998662	PDGFRB/CD24	2	613
DOID:447	renal tubular transport disease	0.00326264	20/8007	0.459737	0.998662	0.998662	WNK4/NR3C2	2	613
DOID:3451	skin carcinoma	0.00815661	58/8007	0.460125	0.998662	0.998662	RUNX3/MMP2/BMP2/PTGER1/TERT	5	613
DOID:8850	salivary gland cancer	0.00815661	58/8007	0.460125	0.998662	0.998662	MMP2/MIB1/CXCR4/FGF2/TERT	5	613
DOID:2952	inner ear disease	0.00978793	71/8007	0.463265	0.998662	0.998662	AK2/TBX4/BMP2/GJB2/CLCNKA/AQP1	6	613
DOID:0060115	nervous system benign neoplasm	0.00489396	33/8007	0.468523	0.998662	0.998662	ESR1/PDGFRB/BMP2	3	613
DOID:2228	thrombocytosis	0.00489396	33/8007	0.468523	0.998662	0.998662	ITGA2B/LCN2/LDHC	3	613
DOID:3355	fibrosarcoma	0.00489396	33/8007	0.468523	0.998662	0.998662	KITLG/PDGFRB/CTSK	3	613
DOID:12134	factor VIII deficiency	0.00163132	8/8007	0.471371	0.998662	0.998662	VWF	1	613
DOID:12918	thromboangiitis obliterans	0.00163132	8/8007	0.471371	0.998662	0.998662	EDN1	1	613
DOID:1407	anterior uveitis	0.00163132	8/8007	0.471371	0.998662	0.998662	LCN2	1	613
DOID:1496	echinococcosis	0.00163132	8/8007	0.471371	0.998662	0.998662	MAPK8	1	613
DOID:1518	cecal disease	0.00163132	8/8007	0.471371	0.998662	0.998662	EDN1	1	613
DOID:2321	dyspepsia	0.00163132	8/8007	0.471371	0.998662	0.998662	NOX1	1	613
DOID:3191	nemaline myopathy	0.00163132	8/8007	0.471371	0.998662	0.998662	NEB	1	613
DOID:3663	cutaneous mastocytosis	0.00163132	8/8007	0.471371	0.998662	0.998662	KITLG	1	613
DOID:422	congenital structural myopathy	0.00163132	8/8007	0.471371	0.998662	0.998662	NEB	1	613
DOID:7400	Nijmegen breakage syndrome	0.00163132	8/8007	0.471371	0.998662	0.998662	TERT	1	613
DOID:8337	appendicitis	0.00163132	8/8007	0.471371	0.998662	0.998662	EDN1	1	613
DOID:9065	leishmaniasis	0.00163132	8/8007	0.471371	0.998662	0.998662	SLC11A1	1	613
DOID:9974	drug dependence	0.00163132	8/8007	0.471371	0.998662	0.998662	PER3	1	613
DOID:1091	tooth disease	0.0212072	162/8007	0.472146	0.998662	0.998662	EDN1/IL12RB2/MMP2/ESR1/PLAT/IL1R2/TNFSF11/FGF2/S100A8/TERT/CXCR2/FAM83H/NF1	13	613
DOID:2234	focal epilepsy	0.00815661	59/8007	0.47531	0.998662	0.998662	DBP/GRIA3/GABRB2/GABRB3/DFFB	5	613
DOID:10747	lymphoid leukemia	0.00978793	72/8007	0.476993	0.998662	0.998662	PTHLH/PLAT/AHR/LMO2/IKZF3/TERT	6	613
DOID:0060122	integumentary system cancer	0.0130506	98/8007	0.47907	0.998662	0.998662	RUNX3/FGFR2/MMP2/BMP2/EPHA1/FGFR4/PTGER1/TERT	8	613
DOID:4159	skin cancer	0.0130506	98/8007	0.47907	0.998662	0.998662	RUNX3/FGFR2/MMP2/BMP2/EPHA1/FGFR4/PTGER1/TERT	8	613
DOID:3347	osteosarcoma	0.0277325	215/8007	0.481901	0.998662	0.998662	RASGRF1/FGFR2/MMP2/ESR1/TGFBR1/MAPK8/TNFSF11/CXCR4/BMP2/PRKCG/FGF2/WIF1/DNASE1L3/SYK/ERBB4/LSAMP/MICA	17	613
DOID:1921	Klinefelter's syndrome	0.00326264	21/8007	0.485585	0.998662	0.998662	INHBA/GNRH1	2	613
DOID:3308	embryonal carcinoma	0.00326264	21/8007	0.485585	0.998662	0.998662	SOX17/ZNF202	2	613
DOID:3702	cervical adenocarcinoma	0.00326264	21/8007	0.485585	0.998662	0.998662	CXCR4/VIL1	2	613
DOID:4254	osteosclerosis	0.00326264	21/8007	0.485585	0.998662	0.998662	PLEK/TNFSF11	2	613
DOID:4539	labyrinthine disease	0.00326264	21/8007	0.485585	0.998662	0.998662	BMP2/AQP1	2	613
DOID:5940	malignant peripheral nerve sheath tumor	0.00326264	21/8007	0.485585	0.998662	0.998662	BMP2/NF1	2	613
DOID:11981	morbid obesity	0.00489396	34/8007	0.488628	0.998662	0.998662	ESR1/FAAH/NTRK2	3	613
DOID:13250	diarrhea	0.00489396	34/8007	0.488628	0.998662	0.998662	SLC5A1/S100A8/FGF19	3	613
DOID:615	leukopenia	0.00652528	47/8007	0.489804	0.998662	0.998662	IL7/SLCO1B3/XCL1/GFI1	4	613
DOID:3627	aortic aneurysm	0.00815661	60/8007	0.490352	0.998662	0.998662	PLA2G10/MMP2/CCL22/PLAT/TGFBR1	5	613
DOID:13241	Behcet's disease	0.0114193	86/8007	0.490734	0.998662	0.998662	SLC11A1/TXK/MMP2/VWF/IL23A/STAT4/MICA	7	613
DOID:4607	biliary tract cancer	0.0228385	178/8007	0.498988	0.998662	0.998662	RUNX3/MMP2/ESR1/MIB1/CXCR4/LCN2/ENPP3/TFF2/TERT/NAT1/MUC2/MICA/AQP1/CD24	14	613
DOID:2213	hemorrhagic disease	0.0195759	152/8007	0.499932	0.998662	0.998662	ITGA2B/EDN1/ANKRD26/VWF/CXCR4/CD72/FGF2/LCN2/SCGB1A1/LDHC/ZFPM1/MICA	12	613
DOID:3388	periodontal disease	0.0179445	139/8007	0.500461	0.998662	0.998662	EDN1/IL12RB2/MMP2/ESR1/PLAT/IL1R2/TNFSF11/FGF2/S100A8/TERT/CXCR2	11	613
DOID:12449	aplastic anemia	0.00978793	74/8007	0.504125	0.998662	0.998662	ITGA2B/KITLG/EPHX1/TERT/LGALS9/PRKCE	6	613
DOID:1067	open-angle glaucoma	0.00815661	61/8007	0.505236	0.998662	0.998662	ESR1/SLC4A10/COL8A1/NTRK2/AQP1	5	613
DOID:14250	Down syndrome	0.00815661	61/8007	0.505236	0.998662	0.998662	FAAH/KCNJ6/RCAN1/BACE1/SPANXB1	5	613
DOID:341	peripheral vascular disease	0.00815661	61/8007	0.505236	0.998662	0.998662	TYR/EDN1/PLTP/ACVRL1/TERT	5	613
DOID:520	aortic disease	0.00815661	61/8007	0.505236	0.998662	0.998662	PLA2G10/MMP2/CCL22/PLAT/TGFBR1	5	613
DOID:8618	oral cavity cancer	0.00815661	61/8007	0.505236	0.998662	0.998662	MMP2/MIB1/CXCR4/FGF2/TERT	5	613
DOID:1116	pertussis	0.00489396	35/8007	0.508355	0.998662	0.998662	CCL22/IL23A/PTAFR	3	613
DOID:12716	newborn respiratory distress syndrome	0.00489396	35/8007	0.508355	0.998662	0.998662	EGF/ABCA3/HSD11B2	3	613
DOID:1272	telangiectasis	0.00489396	35/8007	0.508355	0.998662	0.998662	TYR/ACVRL1/TERT	3	613
DOID:936	brain disease	0.0570962	454/8007	0.509554	0.998662	0.998662	DCX/EDN1/PGR/ACHE/ESR1/HCN2/PLAT/ZNF175/DBP/GABRG2/GJA3/GRIA3/RAMP1/KCNN3/EPHX1/GABRB2/PPP2R2B/NTNG1/TLR3/HECTD2/GABRB3/DFFB/CLN8/CACNB4/EFHC2/PRKN/LRRK2/MYBPC1/NTNG2/CACNA1H/CACNA1E/AQP1/CRHR1/GRIN2B/ADRA2B	35	613
DOID:10754	otitis media	0.00326264	22/8007	0.510649	0.998662	0.998662	MMP2/MUC2	2	613
DOID:13089	intracranial arterial disease	0.00326264	22/8007	0.510649	0.998662	0.998662	MMP2/LOX	2	613
DOID:1800	neuroendocrine carcinoma	0.00326264	22/8007	0.510649	0.998662	0.998662	MAP2/TERT	2	613
DOID:3181	oligodendroglioma	0.00326264	22/8007	0.510649	0.998662	0.998662	MIB1/DFFB	2	613
DOID:3369	peripheral primitive neuroectodermal tumor	0.00326264	22/8007	0.510649	0.998662	0.998662	PDGFC/FLI1	2	613
DOID:3527	cerebral arterial disease	0.00326264	22/8007	0.510649	0.998662	0.998662	MMP2/LOX	2	613
DOID:640	encephalomyelitis	0.00326264	22/8007	0.510649	0.998662	0.998662	PDSS1/FADD	2	613
DOID:6741	bilateral breast cancer	0.00326264	22/8007	0.510649	0.998662	0.998662	ZFHX4/PRKN	2	613
DOID:10314	endocarditis	0.00163132	9/8007	0.511882	0.998662	0.998662	ITGA2B	1	613
DOID:10873	Kuhnt-Junius degeneration	0.00163132	9/8007	0.511882	0.998662	0.998662	RORA	1	613
DOID:11720	distal muscular dystrophy	0.00163132	9/8007	0.511882	0.998662	0.998662	TTN	1	613
DOID:12030	panuveitis	0.00163132	9/8007	0.511882	0.998662	0.998662	LCN2	1	613
DOID:12297	Vogt-Koyanagi-Harada disease	0.00163132	9/8007	0.511882	0.998662	0.998662	TYR	1	613
DOID:12678	hypercalcemia	0.00163132	9/8007	0.511882	0.998662	0.998662	PTHLH	1	613
DOID:14175	von Hippel-Lindau disease	0.00163132	9/8007	0.511882	0.998662	0.998662	JADE1	1	613
DOID:2187	amelogenesis imperfecta	0.00163132	9/8007	0.511882	0.998662	0.998662	FAM83H	1	613
DOID:2224	hemorrhagic thrombocythemia	0.00163132	9/8007	0.511882	0.998662	0.998662	LDHC	1	613
DOID:461	muscle benign neoplasm	0.00163132	9/8007	0.511882	0.998662	0.998662	MMP2	1	613
DOID:5119	ovarian cyst	0.00163132	9/8007	0.511882	0.998662	0.998662	MMP2	1	613
DOID:5327	retinal detachment	0.00163132	9/8007	0.511882	0.998662	0.998662	EDN1	1	613
DOID:585	nephrolithiasis	0.00163132	9/8007	0.511882	0.998662	0.998662	CLCN5	1	613
DOID:8499	night blindness	0.00163132	9/8007	0.511882	0.998662	0.998662	SLC24A1	1	613
DOID:9406	hypopituitarism	0.00163132	9/8007	0.511882	0.998662	0.998662	GHR	1	613
DOID:120	female reproductive organ cancer	0.0570962	455/8007	0.515098	0.998662	0.998662	RUNX3/USP2/KITLG/RORA/ATP2A3/EDN1/PGR/MMP2/ESR1/PRKAB1/PDGFRB/CXCR4/INHBA/BMP2/VIL1/E2F5/CHL1/SLC31A2/EGF/S100A8/PLIN2/NTRK2/LCN2/CAMK4/RCAN1/TERT/HSD11B2/POU6F1/XRCC2/SRC/AKR1B10/MUC2/HSD3B1/DIO2/SPON1	35	613
DOID:2916	hypersensitivity reaction type IV disease	0.0114193	88/8007	0.515545	0.998662	0.998662	CASP10/SLC11A1/TACR1/S100A8/SCGB1A1/FADD/CD24	7	613
DOID:1247	blood coagulation disease	0.0228385	180/8007	0.516358	0.998662	0.998662	ITGA2B/ANO2/EDN1/PLAT/ANKRD26/VWF/CXCR4/CD72/FGF2/LCN2/SCGB1A1/LDHC/ZFPM1/MICA	14	613
DOID:10124	corneal disease	0.00815661	62/8007	0.519945	0.998662	0.998662	MMP2/CRB1/COL8A1/TFF2/PITX2	5	613
DOID:13580	cholestasis	0.00815661	62/8007	0.519945	0.998662	0.998662	EDN1/ESR1/MX1/FGF19/AZU1	5	613
DOID:4896	bile duct adenocarcinoma	0.0163132	128/8007	0.521581	0.998662	0.998662	RUNX3/CXCR4/LCN2/TFF2/TERT/NAT1/MUC2/MICA/AQP1/CD24	10	613
DOID:4947	cholangiocarcinoma	0.0163132	128/8007	0.521581	0.998662	0.998662	RUNX3/CXCR4/LCN2/TFF2/TERT/NAT1/MUC2/MICA/AQP1/CD24	10	613
DOID:870	neuropathy	0.0244698	194/8007	0.523689	0.998662	0.998662	EDN1/MMP2/ESR1/PLAT/GDAP1/STMN2/PRX/HOXA1/CHRNE/VWF/TNFSF11/EPHX1/TTN/RAPSN/PJVK	15	613
DOID:1040	chronic lymphocytic leukemia	0.0277325	221/8007	0.529225	0.998662	0.998662	CRY1/PHLPP1/CCL22/PLAT/PDE4D/TNFSF11/CXCR4/PER2/FGF2/PDE3B/FCMR/TERT/SYK/RHOH/PDE7B/COL18A1/PDE4B	17	613
DOID:480	movement disease	0.00978793	76/8007	0.530738	0.998662	0.998662	GABRG2/PPP2R2B/GABRB3/PRKN/LRRK2/CRHR1	6	613
DOID:715	T-cell leukemia	0.00815661	63/8007	0.534466	0.998662	0.998662	PTHLH/AHR/LMO2/IKZF3/TERT	5	613
DOID:10126	keratoconus	0.00326264	23/8007	0.534898	0.998662	0.998662	CRB1/COL8A1	2	613
DOID:12554	hemolytic-uremic syndrome	0.00326264	23/8007	0.534898	0.998662	0.998662	IL7/NF1	2	613
DOID:4914	esophagus adenocarcinoma	0.00326264	23/8007	0.534898	0.998662	0.998662	MMP2/AKR1B10	2	613
DOID:1070	primary open angle glaucoma	0.00652528	50/8007	0.539428	0.998662	0.998662	SLC4A10/COL8A1/NTRK2/AQP1	4	613
DOID:627	severe combined immunodeficiency	0.00652528	50/8007	0.539428	0.998662	0.998662	IL7/TNFSF11/HIF3A/BMP2	4	613
DOID:4450	renal cell carcinoma	0.0424144	342/8007	0.54592	0.998662	0.998662	KITLG/FGFR2/EDN1/WNT11/MMP2/ESR1/HTRA2/CXCR4/TRPC4/KHK/FGF2/EGF/CDR2/IGFBP4/GNRH1/NR3C2/DKK2/WIF1/TLR3/TERT/CDH16/FADD/HSD11B2/COL18A1/AQP1/CD24	26	613
DOID:0080000	muscular disease	0.050571	408/8007	0.546425	0.998662	0.998662	COL9A2/ABCC9/ACHE/MMP2/ESR1/CHRNE/VWF/EDN2/SYNE1/MYBPC3/COL6A2/S100A8/LCN2/ANKRD1/JPH2/NR3C2/GJA1/TTN/SYNC/SPATA18/TLR3/ZFPM2/DES/SYNM/NEB/ADRA2C/BACE1/IL1RAPL2/MYBPC1/LAMA2/DNM3	31	613
DOID:0060262	gallbladder disease	0.00489396	37/8007	0.546569	0.998662	0.998662	ESR1/VIPR2/MICA	3	613
DOID:255	hemangioma	0.00489396	37/8007	0.546569	0.998662	0.998662	JADE1/PDGFRB/AQP1	3	613
DOID:3405	histiocytosis	0.00489396	37/8007	0.546569	0.998662	0.998662	KITLG/NR3C2/FADD	3	613
DOID:0050705	adolescence-adult electroclinical syndrome	0.00163132	10/8007	0.549294	0.998662	0.998662	EFHC2	1	613
DOID:0060099	musculoskeletal system benign neoplasm	0.00163132	10/8007	0.549294	0.998662	0.998662	MMP2	1	613
DOID:1080	filariasis	0.00163132	10/8007	0.549294	0.998662	0.998662	EDN1	1	613
DOID:1159	functional gastric disease	0.00163132	10/8007	0.549294	0.998662	0.998662	NOX1	1	613
DOID:12185	otosclerosis	0.00163132	10/8007	0.549294	0.998662	0.998662	BMP2	1	613
DOID:13949	interstitial cystitis	0.00163132	10/8007	0.549294	0.998662	0.998662	EGF	1	613
DOID:1678	chronic interstitial cystitis	0.00163132	10/8007	0.549294	0.998662	0.998662	EGF	1	613
DOID:2340	craniosynostosis	0.00163132	10/8007	0.549294	0.998662	0.998662	FGFR2	1	613
DOID:2738	pseudoxanthoma elasticum	0.00163132	10/8007	0.549294	0.998662	0.998662	MMP2	1	613
DOID:3587	pancreatic ductal carcinoma	0.00163132	10/8007	0.549294	0.998662	0.998662	PTN	1	613
DOID:4226	endometrial stromal sarcoma	0.00163132	10/8007	0.549294	0.998662	0.998662	PDGFRB	1	613
DOID:4890	juvenile myoclonic epilepsy	0.00163132	10/8007	0.549294	0.998662	0.998662	EFHC2	1	613
DOID:705	leber hereditary optic neuropathy	0.00163132	10/8007	0.549294	0.998662	0.998662	EPHX1	1	613
DOID:9008	psoriatic arthritis	0.00163132	10/8007	0.549294	0.998662	0.998662	S100A8	1	613
DOID:9849	Meniere's disease	0.00163132	10/8007	0.549294	0.998662	0.998662	AQP1	1	613
DOID:9993	hypoglycemia	0.00163132	10/8007	0.549294	0.998662	0.998662	NR3C2	1	613
DOID:1192	peripheral nervous system neoplasm	0.0489396	396/8007	0.553333	0.998662	0.998662	FYN/DCX/MAP2/MMP2/PTN/MAPK8/WNT3/NEDD9/CXCR4/INHBA/HOXC11/BMP2/FGF2/EGF/PIK3R1/NTRK2/FOXO1/GMEB1/TERT/LMO1/PTAFR/PIK3CD/SCG2/BACE1/LRRK2/NF1/MICA/TRIM16/RASSF5/CD24	30	613
DOID:10003	sensorineural hearing loss	0.00652528	51/8007	0.555419	0.998662	0.998662	AK2/TBX4/GJB2/CLCNKA	4	613
DOID:1681	heart septal defect	0.00326264	24/8007	0.558309	0.998662	0.998662	PITX2/CACNA1H	2	613
DOID:272	hepatic vascular disease	0.00326264	24/8007	0.558309	0.998662	0.998662	UTS2/PIK3R1	2	613
DOID:3151	skin squamous cell carcinoma	0.00326264	24/8007	0.558309	0.998662	0.998662	MMP2/TERT	2	613
DOID:6543	acne	0.00326264	24/8007	0.558309	0.998662	0.998662	MMP2/LCN2	2	613
DOID:9098	sebaceous gland disease	0.00326264	24/8007	0.558309	0.998662	0.998662	MMP2/LCN2	2	613
DOID:423	myopathy	0.0489396	398/8007	0.564984	0.998662	0.998662	COL9A2/ABCC9/ACHE/MMP2/ESR1/CHRNE/VWF/EDN2/SYNE1/MYBPC3/COL6A2/S100A8/LCN2/ANKRD1/JPH2/NR3C2/GJA1/TTN/SYNC/SPATA18/TLR3/DES/SYNM/NEB/ADRA2C/BACE1/IL1RAPL2/MYBPC1/LAMA2/DNM3	30	613
DOID:66	muscle tissue disease	0.0489396	398/8007	0.564984	0.998662	0.998662	COL9A2/ABCC9/ACHE/MMP2/ESR1/CHRNE/VWF/EDN2/SYNE1/MYBPC3/COL6A2/S100A8/LCN2/ANKRD1/JPH2/NR3C2/GJA1/TTN/SYNC/SPATA18/TLR3/DES/SYNM/NEB/ADRA2C/BACE1/IL1RAPL2/MYBPC1/LAMA2/DNM3	30	613
DOID:1596	mental depression	0.00489396	38/8007	0.565012	0.998662	0.998662	CAMK2B/PDE1A/PDE4B	3	613
DOID:349	systemic mastocytosis	0.00489396	38/8007	0.565012	0.998662	0.998662	MMP2/CXCR4/FGF2	3	613
DOID:2921	glomerulonephritis	0.00978793	79/8007	0.569493	0.998662	0.998662	KITLG/MMP2/XCL1/LCN2/ANKRD1/NPHS1	6	613
DOID:3247	rhabdomyosarcoma	0.00978793	79/8007	0.569493	0.998662	0.998662	MAPK8/CXCR4/FEM1A/ANKRD1/FOXO1/TERT	6	613
DOID:12858	Huntington's disease	0.00652528	52/8007	0.571109	0.998662	0.998662	MMP2/IL23A/FAAH/CDK5R1	4	613
DOID:628	combined T cell and B cell immunodeficiency	0.00652528	52/8007	0.571109	0.998662	0.998662	IL7/TNFSF11/HIF3A/BMP2	4	613
DOID:0060100	musculoskeletal system cancer	0.0538336	439/8007	0.572316	0.998662	0.998662	KITLG/RASGRF1/FGFR2/COBLL1/MMP2/ESR1/TGFBR1/MAPK8/GAB1/PDGFRB/TNFSF11/CXCR4/INHBA/BMP2/PRKCG/FGF2/FEM1A/CTSK/PDGFC/ANKRD1/FOXO1/FLI1/WIF1/PTGER1/DNASE1L3/TERT/SYK/BTC/ERBB4/LSAMP/SRC/MICA/CD24	33	613
DOID:231	motor neuron disease	0.0228385	187/8007	0.575704	0.998662	0.998662	CHRNA3/MMP2/LOX/HTRA2/GRIA3/UNC13A/FGF2/ANKRD1/GRIA4/HDAC11/TERT/GRM5/SCG2/LRRK2	14	613
DOID:824	periodontitis	0.0146819	120/8007	0.575966	0.998662	0.998662	IL12RB2/MMP2/ESR1/PLAT/IL1R2/TNFSF11/FGF2/S100A8/CXCR2	9	613
DOID:2841	asthma	0.0163132	134/8007	0.581396	0.998662	0.998662	FYN/SLC11A1/EDN1/MMP2/CCL22/IL7/XCL1/CRLF2/LTC4S/PDE11A	10	613
DOID:0050825	endocardium disease	0.00163132	11/8007	0.583842	0.998662	0.998662	ITGA2B	1	613
DOID:10273	heart conduction disease	0.00163132	11/8007	0.583842	0.998662	0.998662	BMP2	1	613
DOID:11396	pulmonary edema	0.00163132	11/8007	0.583842	0.998662	0.998662	AQP1	1	613
DOID:11400	pyelonephritis	0.00163132	11/8007	0.583842	0.998662	0.998662	GPT	1	613
DOID:1387	hypolipoproteinemia	0.00163132	11/8007	0.583842	0.998662	0.998662	TERT	1	613
DOID:2566	corneal dystrophy	0.00163132	11/8007	0.583842	0.998662	0.998662	PITX2	1	613
DOID:2744	pyelitis	0.00163132	11/8007	0.583842	0.998662	0.998662	GPT	1	613
DOID:2843	long QT syndrome	0.00163132	11/8007	0.583842	0.998662	0.998662	KCND2	1	613
DOID:3426	vestibular disease	0.00163132	11/8007	0.583842	0.998662	0.998662	AQP1	1	613
DOID:3614	Kallmann syndrome	0.00163132	11/8007	0.583842	0.998662	0.998662	GNRH1	1	613
DOID:4465	papillary renal cell carcinoma	0.00163132	11/8007	0.583842	0.998662	0.998662	CDR2	1	613
DOID:9847	peripheral vertigo	0.00163132	11/8007	0.583842	0.998662	0.998662	AQP1	1	613
DOID:9848	endolymphatic hydrops	0.00163132	11/8007	0.583842	0.998662	0.998662	AQP1	1	613
DOID:2621	autonomic nervous system neoplasm	0.045677	375/8007	0.585604	0.998662	0.998662	FYN/DCX/MAP2/MMP2/PTN/MAPK8/WNT3/NEDD9/CXCR4/INHBA/HOXC11/FGF2/EGF/PIK3R1/NTRK2/FOXO1/GMEB1/TERT/LMO1/PTAFR/PIK3CD/SCG2/BACE1/LRRK2/MICA/TRIM16/RASSF5/CD24	28	613
DOID:769	neuroblastoma	0.045677	375/8007	0.585604	0.998662	0.998662	FYN/DCX/MAP2/MMP2/PTN/MAPK8/WNT3/NEDD9/CXCR4/INHBA/HOXC11/FGF2/EGF/PIK3R1/NTRK2/FOXO1/GMEB1/TERT/LMO1/PTAFR/PIK3CD/SCG2/BACE1/LRRK2/MICA/TRIM16/RASSF5/CD24	28	613
DOID:7166	thyroiditis	0.00652528	53/8007	0.586485	0.998662	0.998662	TG/EDN1/CYP27B1/PDGFC	4	613
DOID:12306	vitiligo	0.00815661	67/8007	0.590409	0.998662	0.998662	TYR/EDN1/ACHE/ESR1/SMOC2	5	613
DOID:10286	prostate carcinoma	0.0146819	122/8007	0.596289	0.998662	0.998662	MMP2/ESR1/BMP7/MAPK8/EGF/S100A8/WIF1/SRC/MUC2	9	613
DOID:10825	essential hypertension	0.0146819	122/8007	0.596289	0.998662	0.998662	MMP2/PLAT/PTGIS/WNK4/HSD11B2/SLC8A1/CYP4F2/HSD3B1/ADRA2B	9	613
DOID:0050339	commensal bacterial infectious disease	0.00489396	40/8007	0.600489	0.998662	0.998662	CCL22/IL23A/PTAFR	3	613
DOID:205	hyperostosis	0.00326264	26/8007	0.602568	0.998662	0.998662	TNFSF11/FGF2	2	613
DOID:576	proteinuria	0.00815661	68/8007	0.603806	0.998662	0.998662	CUBN/STAT4/NR3C2/NPHS1/CLCN5	5	613
DOID:2871	endometrial carcinoma	0.00978793	82/8007	0.606626	0.998662	0.998662	RUNX3/MMP2/INHBA/S100A8/AKR1B10/MUC2	6	613
DOID:2394	ovarian cancer	0.0375204	312/8007	0.608302	0.998662	0.998662	RUNX3/USP2/KITLG/EDN1/MMP2/ESR1/PRKAB1/CXCR4/INHBA/BMP2/E2F5/CHL1/SLC31A2/EGF/LCN2/CAMK4/RCAN1/TERT/POU6F1/XRCC2/SRC/HSD3B1/SPON1	23	613
DOID:3910	lung adenocarcinoma	0.0212072	178/8007	0.612551	0.998662	0.998662	RUNX3/MSR1/EYA2/PTHLH/ESR1/PTN/AHR/CXCR4/INHBA/S100A8/PTGER1/TERT/FADD	13	613
DOID:2151	malignant ovarian surface epithelial-stromal neoplasm	0.0342577	286/8007	0.613644	0.998662	0.998662	RUNX3/USP2/EDN1/MMP2/ESR1/PRKAB1/CXCR4/INHBA/BMP2/E2F5/CHL1/SLC31A2/EGF/CAMK4/RCAN1/TERT/POU6F1/XRCC2/SRC/HSD3B1/SPON1	21	613
DOID:2152	ovary epithelial cancer	0.0342577	286/8007	0.613644	0.998662	0.998662	RUNX3/USP2/EDN1/MMP2/ESR1/PRKAB1/CXCR4/INHBA/BMP2/E2F5/CHL1/SLC31A2/EGF/CAMK4/RCAN1/TERT/POU6F1/XRCC2/SRC/HSD3B1/SPON1	21	613
DOID:4001	ovarian carcinoma	0.0342577	286/8007	0.613644	0.998662	0.998662	RUNX3/USP2/EDN1/MMP2/ESR1/PRKAB1/CXCR4/INHBA/BMP2/E2F5/CHL1/SLC31A2/EGF/CAMK4/RCAN1/TERT/POU6F1/XRCC2/SRC/HSD3B1/SPON1	21	613
DOID:11266	hemorrhagic fever with renal syndrome	0.00163132	12/8007	0.615746	0.998662	0.998662	ITGA2B	1	613
DOID:12337	varicocele	0.00163132	12/8007	0.615746	0.998662	0.998662	HSPA2	1	613
DOID:13359	Ehlers-Danlos syndrome	0.00163132	12/8007	0.615746	0.998662	0.998662	CHST14	1	613
DOID:14018	alcoholic liver cirrhosis	0.00163132	12/8007	0.615746	0.998662	0.998662	CYP2E1	1	613
DOID:1574	alcohol abuse	0.00163132	12/8007	0.615746	0.998662	0.998662	CHRNA3	1	613
DOID:224	transient cerebral ischemia	0.00163132	12/8007	0.615746	0.998662	0.998662	LTC4S	1	613
DOID:4305	bone giant cell tumor	0.00163132	12/8007	0.615746	0.998662	0.998662	SRC	1	613
DOID:4415	fibrous histiocytoma	0.00163132	12/8007	0.615746	0.998662	0.998662	BTC	1	613
DOID:6196	reactive arthritis	0.00163132	12/8007	0.615746	0.998662	0.998662	SLC11A1	1	613
DOID:7188	autoimmune thyroiditis	0.00163132	12/8007	0.615746	0.998662	0.998662	TG	1	613
DOID:962	neurofibroma	0.00163132	12/8007	0.615746	0.998662	0.998662	NF1	1	613
DOID:9742	pelvic varices	0.00163132	12/8007	0.615746	0.998662	0.998662	HSPA2	1	613
DOID:2030	anxiety disorder	0.00815661	69/8007	0.616951	0.998662	0.998662	PGR/ESR1/GRM8/NOS1AP/CRHR1	5	613
DOID:8432	polycythemia	0.00489396	41/8007	0.617498	0.998662	0.998662	EDN1/PIK3R1/LCN2	3	613
DOID:4043	skeletal muscle cancer	0.00978793	83/8007	0.618607	0.998662	0.998662	MAPK8/CXCR4/FEM1A/ANKRD1/FOXO1/TERT	6	613
DOID:1380	endometrial cancer	0.0114193	97/8007	0.620779	0.998662	0.998662	RUNX3/MMP2/PDGFRB/INHBA/S100A8/AKR1B10/MUC2	7	613
DOID:2352	hemochromatosis	0.00326264	27/8007	0.623408	0.998662	0.998662	BMP2/SMAD6	2	613
DOID:2513	basal cell carcinoma	0.00326264	27/8007	0.623408	0.998662	0.998662	RUNX3/BMP2	2	613
DOID:780	placenta disease	0.00326264	27/8007	0.623408	0.998662	0.998662	EDN1/AQP1	2	613
DOID:784	chronic kidney failure	0.00815661	70/8007	0.629836	0.998662	0.998662	EDN1/ESR1/TNFSF11/ADRA1B/CRHR1	5	613
DOID:3526	cerebral infarction	0.00652528	56/8007	0.630625	0.998662	0.998662	PDE4D/RAMP1/FGF2/CYP4F2	4	613
DOID:363	uterine cancer	0.0114193	98/8007	0.63168	0.998662	0.998662	RUNX3/MMP2/PDGFRB/INHBA/S100A8/AKR1B10/MUC2	7	613
DOID:12603	acute leukemia	0.0130506	112/8007	0.633433	0.998662	0.998662	RUNX3/CXCR4/LMO2/GJA1/CD96/PTAFR/AMER1/CCDC26	8	613
DOID:263	kidney cancer	0.0522023	437/8007	0.633581	0.998662	0.998662	KITLG/FGFR2/JADE1/EDN1/WNT11/MMP2/ESR1/BMP7/HTRA2/CXCR4/TRPC4/KHK/FGF2/EGF/CDR2/IGFBP4/GNRH1/PLIN2/NR3C2/DKK2/WIF1/NPHS1/TLR3/TERT/CDH16/FADD/HSD11B2/LCK/COL18A1/AMER1/AQP1/CD24	32	613
DOID:0050136	systemic mycosis	0.00489396	42/8007	0.634011	0.998662	0.998662	TLR3/CARD9/MICA	3	613
DOID:1319	brain cancer	0.00489396	42/8007	0.634011	0.998662	0.998662	MAP2/ACHE/AQP1	3	613
DOID:635	acquired immunodeficiency syndrome	0.00815661	71/8007	0.642455	0.998662	0.998662	CHRNA3/IL7/PTN/MAPK8/CXCR4	5	613
DOID:4440	seminoma	0.00326264	28/8007	0.643393	0.998662	0.998662	GJA1/SOX17	2	613
DOID:0050815	eye adnexa disease	0.00163132	13/8007	0.645208	0.998662	0.998662	NF1	1	613
DOID:10481	diaphragm disease	0.00163132	13/8007	0.645208	0.998662	0.998662	ZFPM2	1	613
DOID:288	endometriosis of uterus	0.00163132	13/8007	0.645208	0.998662	0.998662	MMP2	1	613
DOID:3827	congenital diaphragmatic hernia	0.00163132	13/8007	0.645208	0.998662	0.998662	ZFPM2	1	613
DOID:841	extrinsic allergic alveolitis	0.00163132	13/8007	0.645208	0.998662	0.998662	CTSK	1	613
DOID:9538	multiple myeloma	0.0309951	264/8007	0.646623	0.998662	0.998662	CASP10/IL12RB2/MMP2/PTN/MAPK8/GAB1/PRKAB1/BCL9/TNFSF11/CXCR4/INHBA/BMP2/IL11RA/FGF2/RANBP2/TLR3/TERT/COL18A1/MICA	19	613
DOID:612	primary immunodeficiency disease	0.0228385	196/8007	0.647356	0.998662	0.998662	NOX1/FKBP5/IL7/PTN/DOCK8/TNFSF11/CXCR4/HIF3A/BMP2/APOBEC3F/KLRG1/PIK3CD/MLLT3/CD24	14	613
DOID:4961	bone marrow disease	0.00489396	43/8007	0.650021	0.998662	0.998662	EDN1/PIK3R1/LCN2	3	613
DOID:4138	bile duct disease	0.00978793	86/8007	0.65328	0.998662	0.998662	EDN1/ESR1/MX1/FGF19/TLR3/AZU1	6	613
DOID:11963	esophagitis	0.00326264	29/8007	0.662531	0.998662	0.998662	IL13RA2/CXCR2	2	613
DOID:12177	common variable immunodeficiency	0.00326264	29/8007	0.662531	0.998662	0.998662	IL7/CD24	2	613
DOID:3193	peripheral nerve sheath neoplasm	0.00326264	29/8007	0.662531	0.998662	0.998662	BMP2/NF1	2	613
DOID:9834	hyperopia	0.00326264	29/8007	0.662531	0.998662	0.998662	MMP2/CRB1	2	613
DOID:2163	nasal cavity disease	0.0114193	101/8007	0.663293	0.998662	0.998662	NOX1/EDN1/IL23A/HDC/SCGB1A1/TLR3/IFNLR1	7	613
DOID:2825	nose disease	0.0114193	101/8007	0.663293	0.998662	0.998662	NOX1/EDN1/IL23A/HDC/SCGB1A1/TLR3/IFNLR1	7	613
DOID:4483	rhinitis	0.0114193	101/8007	0.663293	0.998662	0.998662	NOX1/EDN1/IL23A/HDC/SCGB1A1/TLR3/IFNLR1	7	613
DOID:75	lymphatic system disease	0.0114193	101/8007	0.663293	0.998662	0.998662	SLC11A1/KITLG/S100A8/PIK3R1/NR3C2/FADD/COL11A2	7	613
DOID:9741	biliary tract disease	0.00978793	87/8007	0.664397	0.998662	0.998662	EDN1/ESR1/MX1/FGF19/TLR3/AZU1	6	613
DOID:1459	hypothyroidism	0.00489396	44/8007	0.665526	0.998662	0.998662	TG/TGM1/DIO2	3	613
DOID:1003	pelvic inflammatory disease	0.00163132	14/8007	0.672414	0.998662	0.998662	MMP2	1	613
DOID:12241	beta thalassemia	0.00163132	14/8007	0.672414	0.998662	0.998662	LCN2	1	613
DOID:12689	acoustic neuroma	0.00163132	14/8007	0.672414	0.998662	0.998662	ESR1	1	613
DOID:12798	mucopolysaccharidosis	0.00163132	14/8007	0.672414	0.998662	0.998662	ARSB	1	613
DOID:13001	carotid stenosis	0.00163132	14/8007	0.672414	0.998662	0.998662	MMP2	1	613
DOID:13976	peptic esophagitis	0.00163132	14/8007	0.672414	0.998662	0.998662	CXCR2	1	613
DOID:2945	severe acute respiratory syndrome	0.00163132	14/8007	0.672414	0.998662	0.998662	MX1	1	613
DOID:3149	keratoacanthoma	0.00163132	14/8007	0.672414	0.998662	0.998662	TERT	1	613
DOID:4231	histiocytoma	0.00163132	14/8007	0.672414	0.998662	0.998662	BTC	1	613
DOID:6713	cerebrovascular disease	0.0130506	116/8007	0.672633	0.998662	0.998662	MMP2/ESR1/LOX/PDE4D/RAMP1/FGF2/CYP4F2/LTC4S	8	613
DOID:299	adenocarcinoma	0.0179445	158/8007	0.673581	0.998662	0.998662	USP2/ATP2A3/NAALAD2/MMP2/INHBA/MMP19/S100A8/HTR7/POU6F1/MUC2/AQP1	11	613
DOID:4448	macular degeneration	0.00815661	74/8007	0.678669	0.998662	0.998662	RORA/LRP6/ELOVL4/TLR3/CNGB3	5	613
DOID:0080008	ischemic bone disease	0.00489396	45/8007	0.680526	0.998662	0.998662	NTRK2/ANXA6/GRIN2B	3	613
DOID:11830	myopia	0.00489396	45/8007	0.680526	0.998662	0.998662	RASGRF1/MMP2/CTNND2	3	613
DOID:11260	rabies	0.00652528	60/8007	0.684574	0.998662	0.998662	LRP6/PITX2/TLR3/CACNA1E	4	613
DOID:0060101	benign glioma	0.00163132	15/8007	0.697538	0.998662	0.998662	TERT	1	613
DOID:3948	adrenocortical carcinoma	0.00163132	15/8007	0.697538	0.998662	0.998662	BMP2	1	613
DOID:4844	benign ependymoma	0.00163132	15/8007	0.697538	0.998662	0.998662	TERT	1	613
DOID:2583	agammaglobulinemia	0.00326264	31/8007	0.698319	0.998662	0.998662	IL7/CD24	2	613
DOID:620	blood protein disease	0.00326264	31/8007	0.698319	0.998662	0.998662	IL7/CD24	2	613
DOID:14227	azoospermia	0.00489396	47/8007	0.709012	0.998662	0.998662	KITLG/INHBA/ART3	3	613
DOID:3454	brain infarction	0.00652528	62/8007	0.709381	0.998662	0.998662	PDE4D/RAMP1/FGF2/CYP4F2	4	613
DOID:2154	nephroblastoma	0.00815661	77/8007	0.712353	0.998662	0.998662	ESR1/HTRA2/NPHS1/TERT/AMER1	5	613
DOID:10595	Charcot-Marie-Tooth disease	0.00326264	32/8007	0.715002	0.998662	0.998662	GDAP1/PRX	2	613
DOID:2797	idiopathic interstitial pneumonia	0.00326264	32/8007	0.715002	0.998662	0.998662	MMP2/AKR1B10	2	613
DOID:0080014	chromosomal disease	0.0146819	135/8007	0.7155	0.998662	0.998662	GABRA3/FAAH/INHBA/GABRB2/GNRH1/KCNJ6/RCAN1/BACE1/SPANXB1	9	613
DOID:0050890	synucleinopathy	0.0244698	220/8007	0.71903	0.998662	0.998662	ACHE/RPH3A/ESR1/ASIC2/NEDD9/HTRA2/EPHX1/NTRK2/PPP2R2B/LPO/FADD/PRKN/LRRK2/AQP1/GRIN2B	15	613
DOID:3083	chronic obstructive pulmonary disease	0.0244698	220/8007	0.71903	0.998662	0.998662	SLC11A1/MSR1/EDN1/CHRNA3/MMP2/BAMBI/VWF/PDE4D/CYP2E1/FGF2/EPHX1/SCGB1A1/FOXO1/PIK3CD/LTC4S	15	613
DOID:10808	gastric ulcer	0.00163132	16/8007	0.720737	0.998662	0.998662	EDN1	1	613
DOID:2256	osteochondrodysplasia	0.00163132	16/8007	0.720737	0.998662	0.998662	COL9A2	1	613
DOID:2615	papilloma	0.00163132	16/8007	0.720737	0.998662	0.998662	MMP2	1	613
DOID:3265	chronic granulomatous disease	0.00163132	16/8007	0.720737	0.998662	0.998662	NOX1	1	613
DOID:5166	endometrial stromal tumor	0.00163132	16/8007	0.720737	0.998662	0.998662	PDGFRB	1	613
DOID:589	congenital hemolytic anemia	0.00163132	16/8007	0.720737	0.998662	0.998662	CDAN1	1	613
DOID:3748	esophagus squamous cell carcinoma	0.00652528	63/8007	0.721239	0.998662	0.998662	RUNX3/RARRES1/INHBA/S100A8	4	613
DOID:4045	muscle cancer	0.0114193	107/8007	0.721338	0.998662	0.998662	MMP2/MAPK8/CXCR4/FEM1A/ANKRD1/FOXO1/TERT	7	613
DOID:345	uterine disease	0.00489396	48/8007	0.722506	0.998662	0.998662	EDN1/MMP2/AQP1	3	613
DOID:1037	lymphoblastic leukemia	0.050571	443/8007	0.730288	0.998662	0.998662	CRY1/PHLPP1/ACHE/MMP2/PTHLH/CCL22/PLAT/IL7/AHR/PDE4D/TNFSF11/CXCR4/CYP2E1/PER2/LMO2/FGF2/IMPA2/EPHX1/AFF3/PDE3B/IKZF3/FCMR/TERT/SYK/RHOH/PDE7B/MLLT3/COL18A1/PDE4B/CRLF2/CD24	31	613
DOID:1227	neutropenia	0.00326264	33/8007	0.730904	0.998662	0.998662	SLCO1B3/GFI1	2	613
DOID:12987	agranulocytosis	0.00326264	33/8007	0.730904	0.998662	0.998662	SLCO1B3/GFI1	2	613
DOID:1483	gingival disease	0.00326264	33/8007	0.730904	0.998662	0.998662	EDN1/TERT	2	613
DOID:2115	B cell deficiency	0.00326264	33/8007	0.730904	0.998662	0.998662	IL7/CD24	2	613
DOID:3770	pulmonary fibrosis	0.0130506	123/8007	0.734781	0.998662	0.998662	EDN1/MMP2/IL7/CXCR4/GATA6/TERT/COL18A1/MICA	8	613
DOID:9952	acute lymphocytic leukemia	0.00489396	49/8007	0.735507	0.998662	0.998662	IL7/CXCR4/AFF3	3	613
DOID:5844	myocardial infarction	0.0309951	279/8007	0.738243	0.998662	0.998662	ITGA2B/ABCC9/EDN1/MMP2/ESR1/PLAT/VWF/TNFSF11/CXCR4/INHBA/PTGIS/RAMP1/FGF2/EPHX1/TAF1/LCN2/ZNF202/CYP4F2/ADRA2B	19	613
DOID:1485	cystic fibrosis	0.0146819	138/8007	0.739463	0.998662	0.998662	ITGA2B/IFRD1/MARCO/EDN1/CSK/ARSB/SPINK1/LGALS9/PRKCE	9	613
DOID:0060033	autoimmune disease of peripheral nervous system	0.00163132	17/8007	0.74216	0.998662	0.998662	MMP2	1	613
DOID:10487	Hirschsprung's disease	0.00163132	17/8007	0.74216	0.998662	0.998662	KCNN3	1	613
DOID:10976	membranous glomerulonephritis	0.00163132	17/8007	0.74216	0.998662	0.998662	NPHS1	1	613
DOID:1206	Rett syndrome	0.00163132	17/8007	0.74216	0.998662	0.998662	NTNG1	1	613
DOID:1273	respiratory syncytial virus infectious disease	0.00163132	17/8007	0.74216	0.998662	0.998662	SCGB1A1	1	613
DOID:12842	Guillain-Barre syndrome	0.00163132	17/8007	0.74216	0.998662	0.998662	MMP2	1	613
DOID:1882	atrial heart septal defect	0.00163132	17/8007	0.74216	0.998662	0.998662	CACNA1H	1	613
DOID:8689	anorexia nervosa	0.00163132	17/8007	0.74216	0.998662	0.998662	HTR1D	1	613
DOID:9675	pulmonary emphysema	0.00163132	17/8007	0.74216	0.998662	0.998662	MMP2	1	613
DOID:1176	bronchial disease	0.0163132	153/8007	0.744244	0.998662	0.998662	FYN/SLC11A1/EDN1/MMP2/CCL22/IL7/XCL1/CRLF2/LTC4S/PDE11A	10	613
DOID:2320	obstructive lung disease	0.0342577	308/8007	0.7445	0.998662	0.998662	FYN/SLC11A1/MSR1/EDN1/CHRNA3/MMP2/BAMBI/CCL22/IL7/VWF/PDE4D/CYP2E1/FGF2/XCL1/EPHX1/SCGB1A1/FOXO1/PIK3CD/CRLF2/LTC4S/PDE11A	21	613
DOID:9452	fatty liver disease	0.00978793	95/8007	0.745021	0.998662	0.998662	BAMBI/IL13RA2/CYP2E1/PLIN2/FGF19/GPT	6	613
DOID:10223	dermatomyositis	0.00326264	34/8007	0.746046	0.998662	0.998662	MMP2/IL1RAPL2	2	613
DOID:4251	conjunctival disease	0.00326264	34/8007	0.746046	0.998662	0.998662	TFF2/TLR3	2	613
DOID:8778	Crohn's disease	0.00489396	50/8007	0.748023	0.998662	0.998662	SLC11A1/TNFRSF9/IL18BP	3	613
DOID:2043	hepatitis B	0.0212072	197/8007	0.75227	0.998662	0.998662	MAP3K14/MMP2/ESR1/BMP7/MAPK8/CXCR4/MX1/TLR3/TERT/GPT/SRC/MICA/AQP1	13	613
DOID:633	myositis	0.00815661	81/8007	0.753276	0.998662	0.998662	MMP2/S100A8/NR3C2/BACE1/IL1RAPL2	5	613
DOID:2218	blood platelet disease	0.00978793	96/8007	0.754042	0.998662	0.998662	ITGA2B/ANKRD26/VWF/LCN2/LDHC/ZFPM1	6	613
DOID:4948	gallbladder carcinoma	0.00489396	51/8007	0.760061	0.998662	0.998662	MMP2/MIB1/CD24	3	613
DOID:8567	Hodgkin's lymphoma	0.00489396	51/8007	0.760061	0.998662	0.998662	MMP2/IL11RA/PIK3R1	3	613
DOID:3683	lung benign neoplasm	0.00326264	35/8007	0.760451	0.998662	0.998662	MAP2/PLAT	2	613
DOID:10325	silicosis	0.00163132	18/8007	0.761941	0.998662	0.998662	SCGB1A1	1	613
DOID:1852	intrahepatic cholestasis	0.00163132	18/8007	0.761941	0.998662	0.998662	EDN1	1	613
DOID:200	giant cell tumor	0.00163132	18/8007	0.761941	0.998662	0.998662	SRC	1	613
DOID:302	substance abuse	0.00163132	18/8007	0.761941	0.998662	0.998662	CHRNA3	1	613
DOID:3262	phagocyte bactericidal dysfunction	0.00163132	18/8007	0.761941	0.998662	0.998662	NOX1	1	613
DOID:4248	coronary stenosis	0.00163132	18/8007	0.761941	0.998662	0.998662	MMP2	1	613
DOID:660	adrenal cortex cancer	0.00163132	18/8007	0.761941	0.998662	0.998662	BMP2	1	613
DOID:8719	in situ carcinoma	0.00163132	18/8007	0.761941	0.998662	0.998662	MMP2	1	613
DOID:18	urinary system disease	0.0538336	478/8007	0.762982	0.998662	0.998662	KITLG/UTS2/EDN1/MMP2/ESR1/TRADD/CUBN/PITRM1/PDE4D/TNFSF11/BMP2/WNK4/IL18BP/STAT4/EGF/XCL1/S100A8/NPHP1/CISD2/LCN2/ANKRD1/NR3C2/NPHS1/TERT/GPT/ADRA1B/CLCN5/HSD11B2/CXCR2/TRPV2/MUC2/CRHR1/CD24	33	613
DOID:3121	gallbladder cancer	0.00489396	52/8007	0.771629	0.998662	0.998662	MMP2/MIB1/CD24	3	613
DOID:987	alopecia	0.00489396	52/8007	0.771629	0.998662	0.998662	NR3C2/NF1/MICA	3	613
DOID:0050621	respiratory system benign neoplasm	0.00326264	36/8007	0.774144	0.998662	0.998662	MAP2/PLAT	2	613
DOID:5158	pleural cancer	0.00326264	36/8007	0.774144	0.998662	0.998662	COBLL1/SRC	2	613
DOID:7474	malignant pleural mesothelioma	0.00326264	36/8007	0.774144	0.998662	0.998662	COBLL1/SRC	2	613
DOID:9352	type 2 diabetes mellitus	0.0228385	215/8007	0.775021	0.998662	0.998662	ITGA2B/SLC11A1/LRRC7/MMP2/PLTP/PLAT/VWF/CAPN10/S100A8/HSD11B2/LCK/AKR1B10/CACNA1E/CD24	14	613
DOID:1588	thrombocytopenia	0.00652528	68/8007	0.775163	0.998662	0.998662	ITGA2B/ANKRD26/VWF/ZFPM1	4	613
DOID:14330	Parkinson's disease	0.0195759	187/8007	0.779181	0.998662	0.998662	ACHE/ESR1/ASIC2/NEDD9/HTRA2/EPHX1/NTRK2/LPO/FADD/PRKN/LRRK2/GRIN2B	12	613
DOID:4481	allergic rhinitis	0.00978793	99/8007	0.779703	0.998662	0.998662	NOX1/EDN1/IL23A/SCGB1A1/TLR3/IFNLR1	6	613
DOID:11372	megacolon	0.00163132	19/8007	0.780208	0.998662	0.998662	KCNN3	1	613
DOID:2957	pulmonary tuberculosis	0.00163132	19/8007	0.780208	0.998662	0.998662	SLC11A1	1	613
DOID:3407	carotid artery disease	0.00163132	19/8007	0.780208	0.998662	0.998662	MMP2	1	613
DOID:11335	sarcoidosis	0.00815661	84/8007	0.781008	0.998662	0.998662	SLC11A1/TACR1/S100A8/SCGB1A1/CD24	5	613
DOID:12894	Sjogren's syndrome	0.00652528	69/8007	0.7849	0.998662	0.998662	IL7/STAT4/EGF/TLR3	4	613
DOID:13378	Kawasaki disease	0.00489396	54/8007	0.793397	0.998662	0.998662	SLC11A1/S100A8/COL11A2	3	613
DOID:326	ischemia	0.0212072	204/8007	0.794183	0.998662	0.998662	MAP3K14/EDN1/SLC5A1/PLAT/MAPK8/CXCR4/CYP2E1/SLC29A4/GPT/SLC8A1/ESRRG/LTC4S/ADRA2B	13	613
DOID:3996	urinary system cancer	0.0554649	500/8007	0.794924	0.998662	0.998662	KITLG/FGFR2/JADE1/EDN1/WNT11/MMP2/ESR1/BMP7/HTRA2/CXCR4/TRPC4/KHK/FGF2/EGF/CDR2/IGFBP4/GNRH1/PLIN2/NR3C2/DKK2/WIF1/NPHS1/S100A11/TLR3/TERT/CDH16/FADD/DES/HSD11B2/LCK/COL18A1/AMER1/AQP1/CD24	34	613
DOID:1883	hepatitis C	0.0244698	233/8007	0.795305	0.998662	0.998662	MSR1/PRKAB1/IL1R2/CYP2E1/RNASEL/FGF2/EPHX1/LCN2/MX1/TLR3/GPT/LGALS9/EIF2AK3/LCK/IL1RAPL2	15	613
DOID:10883	herpangina	0.00163132	20/8007	0.797075	0.998662	0.998662	S100A8	1	613
DOID:12140	Chagas disease	0.00163132	20/8007	0.797075	0.998662	0.998662	IL7	1	613
DOID:1920	hyperuricemia	0.00163132	20/8007	0.797075	0.998662	0.998662	EDN1	1	613
DOID:452	pleomorphic adenoma	0.00163132	20/8007	0.797075	0.998662	0.998662	TERT	1	613
DOID:540	strabismus	0.00163132	20/8007	0.797075	0.998662	0.998662	MMP2	1	613
DOID:799	varicose veins	0.00163132	20/8007	0.797075	0.998662	0.998662	HSPA2	1	613
DOID:8632	Kaposi's sarcoma	0.00163132	20/8007	0.797075	0.998662	0.998662	MMP2	1	613
DOID:783	end stage renal failure	0.00326264	38/8007	0.799489	0.998662	0.998662	ESR1/ADRA1B	2	613
DOID:866	vein disease	0.00326264	38/8007	0.799489	0.998662	0.998662	LRP6/HSPA2	2	613
DOID:883	parasitic helminthiasis infectious disease	0.00326264	38/8007	0.799489	0.998662	0.998662	EDN1/MAPK8	2	613
DOID:9261	nasopharynx carcinoma	0.00326264	38/8007	0.799489	0.998662	0.998662	MMP2/LGALS9	2	613
DOID:9835	refractive error	0.00652528	71/8007	0.803363	0.998662	0.998662	RASGRF1/MMP2/CRB1/CTNND2	4	613
DOID:9588	encephalitis	0.00489396	55/8007	0.803617	0.998662	0.998662	ZNF175/TLR3/MYBPC1	3	613
DOID:557	kidney disease	0.050571	461/8007	0.804957	0.998662	0.998662	KITLG/UTS2/EDN1/MMP2/ESR1/TRADD/CUBN/PITRM1/PDE4D/TNFSF11/BMP2/WNK4/IL18BP/STAT4/EGF/XCL1/S100A8/NPHP1/CISD2/LCN2/ANKRD1/NR3C2/NPHS1/GPT/ADRA1B/CLCN5/HSD11B2/CXCR2/TRPV2/CRHR1/CD24	31	613
DOID:2473	opportunistic mycosis	0.00326264	39/8007	0.811192	0.998662	0.998662	TLR3/CARD9	2	613
DOID:654	overnutrition	0.0342577	322/8007	0.811338	0.998662	0.998662	NRXN3/RORA/EDN1/PGR/MMP2/SLC15A1/ESR1/GCK/MAPK8/FAAH/MKKS/CTSK/S100A8/PIK3R1/NTRK2/LCN2/CAPN5/FGF19/GPT/HSD11B2/NOS1AP	21	613
DOID:10871	age related macular degeneration	0.00652528	72/8007	0.812101	0.998662	0.998662	RORA/LRP6/ELOVL4/TLR3	4	613
DOID:2007	degeneration of macula and posterior pole	0.00652528	72/8007	0.812101	0.998662	0.998662	RORA/LRP6/ELOVL4/TLR3	4	613
DOID:3856	male reproductive organ cancer	0.0473083	435/8007	0.812224	0.998662	0.998662	MAP3K14/RUNX3/USP2/MSR1/ACHE/MMP2/PTHLH/ESR1/BMP7/PTN/MAPK8/SLCO1B3/PDGFRB/RASL11A/BMP2/RNASEL/IL11RA/EGF/IGFBP4/S100A8/PIK3R1/WIF1/TERT/CTNND2/REPS2/CDK5R1/CACNA1H/SRC/MUC2	29	613
DOID:10113	trypanosomiasis	0.00163132	21/8007	0.812649	0.998662	0.998662	IL7	1	613
DOID:10575	calcium metabolism disease	0.00163132	21/8007	0.812649	0.998662	0.998662	PTHLH	1	613
DOID:11724	limb-girdle muscular dystrophy	0.00163132	21/8007	0.812649	0.998662	0.998662	SPATA18	1	613
DOID:2316	brain ischemia	0.00163132	21/8007	0.812649	0.998662	0.998662	LTC4S	1	613
DOID:235	colonic benign neoplasm	0.00163132	21/8007	0.812649	0.998662	0.998662	LOX	1	613
DOID:3953	adrenal gland cancer	0.00163132	21/8007	0.812649	0.998662	0.998662	BMP2	1	613
DOID:53	pituitary gland disease	0.00163132	21/8007	0.812649	0.998662	0.998662	GHR	1	613
DOID:8283	peritonitis	0.00163132	21/8007	0.812649	0.998662	0.998662	LCN2	1	613
DOID:5683	hereditary breast ovarian cancer	0.0228385	222/8007	0.812976	0.998662	0.998662	CASP10/FGFR2/PGR/ESR1/AHR/KAT2A/CXCR4/EGLN3/LSP1/RNASEL/PPP2R2B/UBE2L6/TERT/ERBB4	14	613
DOID:0060119	pharynx cancer	0.00326264	40/8007	0.822281	0.998662	0.998662	MMP2/LGALS9	2	613
DOID:12704	ataxia telangiectasia	0.00326264	40/8007	0.822281	0.998662	0.998662	TYR/TERT	2	613
DOID:2645	benign mesothelioma	0.00489396	57/8007	0.822784	0.998662	0.998662	COBLL1/SRC/MUC2	3	613
DOID:0050032	mineral metabolism disease	0.00163132	22/8007	0.82703	0.998662	0.998662	PTHLH	1	613
DOID:0060071	pre-malignant neoplasm	0.00163132	22/8007	0.82703	0.998662	0.998662	MMP2	1	613
DOID:10933	obsessive-compulsive disorder	0.00163132	22/8007	0.82703	0.998662	0.998662	NOS1AP	1	613
DOID:11123	Henoch-Schoenlein purpura	0.00163132	22/8007	0.82703	0.998662	0.998662	SCGB1A1	1	613
DOID:1557	hypersensitivity reaction type III disease	0.00163132	22/8007	0.82703	0.998662	0.998662	SCGB1A1	1	613
DOID:631	fibromyalgia	0.00163132	22/8007	0.82703	0.998662	0.998662	NR3C2	1	613
DOID:9809	hypersensitivity vasculitis	0.00163132	22/8007	0.82703	0.998662	0.998662	SCGB1A1	1	613
DOID:1602	lymphadenitis	0.00489396	58/8007	0.831755	0.998662	0.998662	SLC11A1/S100A8/COL11A2	3	613
DOID:9942	lymph node disease	0.00489396	58/8007	0.831755	0.998662	0.998662	SLC11A1/S100A8/COL11A2	3	613
DOID:5157	benign pleural mesothelioma	0.00326264	41/8007	0.832783	0.998662	0.998662	COBLL1/SRC	2	613
DOID:9970	obesity	0.0326264	313/8007	0.833219	0.998662	0.998662	NRXN3/RORA/EDN1/PGR/MMP2/SLC15A1/ESR1/GCK/MAPK8/FAAH/MKKS/CTSK/S100A8/NTRK2/LCN2/CAPN5/FGF19/GPT/HSD11B2/NOS1AP	20	613
DOID:4535	hypotrichosis	0.00489396	59/8007	0.840334	0.998662	0.998662	NR3C2/NF1/MICA	3	613
DOID:11077	brucellosis	0.00326264	42/8007	0.842722	0.998662	0.998662	SLC11A1/MICA	2	613
DOID:9778	irritable bowel syndrome	0.00652528	76/8007	0.843927	0.998662	0.998662	PRSS3/CARD8/EGF/CARD9	4	613
DOID:12336	male infertility	0.00978793	108/8007	0.844544	0.998662	0.998662	KITLG/ESR1/INHBA/HSPA2/GAMT/ART3	6	613
DOID:3082	interstitial lung disease	0.0163132	170/8007	0.848356	0.998662	0.998662	EDN1/MMP2/IL7/CXCR4/GATA6/CTSK/SCGB1A1/TERT/COL18A1/MICA	10	613
DOID:4007	bladder carcinoma	0.00489396	60/8007	0.848532	0.998662	0.998662	FGFR2/CXCR4/DES	3	613
DOID:583	hemolytic anemia	0.00489396	60/8007	0.848532	0.998662	0.998662	IL7/CDAN1/NF1	3	613
DOID:720	normocytic anemia	0.00489396	60/8007	0.848532	0.998662	0.998662	IL7/CDAN1/NF1	3	613
DOID:2452	thrombophilia	0.00163132	24/8007	0.85257	0.998662	0.998662	VWF	1	613
DOID:3907	lung squamous cell carcinoma	0.00163132	24/8007	0.85257	0.998662	0.998662	AKR1B10	1	613
DOID:1074	kidney failure	0.0146819	156/8007	0.854108	0.998662	0.998662	UTS2/EDN1/ESR1/TNFSF11/S100A8/NPHP1/LCN2/ADRA1B/CRHR1	9	613
DOID:3717	gastric adenocarcinoma	0.00815661	94/8007	0.856236	0.998662	0.998662	MMP2/S100A8/TAGLN/TERT/CLDN9	5	613
DOID:3393	coronary artery disease	0.0358891	348/8007	0.856498	0.998662	0.998662	ITGA2B/UTS2/ABCC9/EDN1/MMP2/ESR1/PLTP/PLAT/VWF/TNFSF11/CXCR4/INHBA/PTGIS/RAMP1/IL18BP/FGF2/EPHX1/TAF1/LCN2/ZNF202/CYP4F2/ADRA2B	22	613
DOID:680	tauopathy	0.045677	434/8007	0.857042	0.998662	0.998662	FYN/LRP6/CHRNA3/ACHE/ESR1/PLTP/PCDH11X/CARD8/DNMBP/MAPK8/PRKAB1/NEDD9/HTRA2/FAAH/DOCK2/RCAN1/KALRN/HECTD2/EIF2AK3/CDK5R1/CXCR2/COL18A1/PRKN/BACE1/COL25A1/LRRK2/AQP1/GRIN2B	28	613
DOID:5295	intestinal disease	0.0146819	157/8007	0.85908	0.998662	0.998662	SLC11A1/TNFRSF9/EDN1/SLC15A1/FAAH/IL18BP/S100A8/KCNN3/CARD9	9	613
DOID:37	skin disease	0.0358891	350/8007	0.863265	0.998662	0.998662	TG/KITLG/IL12RB2/MMP2/CCL22/GHR/ADM2/SPINK5/DSG1/EGF/HDC/LCN2/GJA1/S100A11/TLR3/SYK/GJB2/NAT1/AZU1/HCP5/DIO2/CRHR1	22	613
DOID:0060118	thoracic disease	0.00163132	25/8007	0.86389	0.998662	0.998662	ESR1	1	613
DOID:13543	hyperparathyroidism	0.00163132	25/8007	0.86389	0.998662	0.998662	CYP27B1	1	613
DOID:14069	cerebral malaria	0.00163132	25/8007	0.86389	0.998662	0.998662	COL18A1	1	613
DOID:1891	optic nerve disease	0.00163132	25/8007	0.86389	0.998662	0.998662	EPHX1	1	613
DOID:3463	breast disease	0.00163132	25/8007	0.86389	0.998662	0.998662	ESR1	1	613
DOID:4531	mucoepidermoid carcinoma	0.00163132	25/8007	0.86389	0.998662	0.998662	MIB1	1	613
DOID:5113	nutritional deficiency disease	0.00163132	25/8007	0.86389	0.998662	0.998662	EDN1	1	613
DOID:10591	pre-eclampsia	0.0277325	278/8007	0.865759	0.998662	0.998662	NOX1/UTS2/EDN1/MMP2/ESR1/VWF/TNFSF11/INHBA/GCM1/HDC/EPHX1/LCN2/NPHS1/HSD11B2/BOK/CRHR1/CD24	17	613
DOID:16	integumentary system disease	0.040783	394/8007	0.865917	0.998662	0.998662	TG/KITLG/IL12RB2/MMP2/CCL22/GHR/ADM2/SPINK5/DSG1/EGF/HDC/LCN2/NR3C2/GJA1/S100A11/TLR3/SYK/GJB2/NAT1/AZU1/NF1/MICA/HCP5/DIO2/CRHR1	25	613
DOID:7998	hyperthyroidism	0.00815661	96/8007	0.868369	0.998662	0.998662	TG/TNFRSF9/EDN1/CYP27B1/THRA	5	613
DOID:12361	Graves' disease	0.00652528	80/8007	0.871093	0.998662	0.998662	TG/TNFRSF9/EDN1/CYP27B1	4	613
DOID:374	nutrition disease	0.0342577	338/8007	0.871382	0.998662	0.998662	NRXN3/RORA/EDN1/PGR/MMP2/SLC15A1/ESR1/GCK/MAPK8/FAAH/MKKS/CTSK/S100A8/PIK3R1/NTRK2/LCN2/CAPN5/FGF19/GPT/HSD11B2/NOS1AP	21	613
DOID:10283	prostate cancer	0.0440457	425/8007	0.872865	0.998662	0.998662	MAP3K14/USP2/MSR1/ACHE/MMP2/PTHLH/ESR1/BMP7/PTN/MAPK8/SLCO1B3/PDGFRB/RASL11A/BMP2/RNASEL/IL11RA/EGF/IGFBP4/S100A8/PIK3R1/WIF1/CTNND2/REPS2/CDK5R1/CACNA1H/SRC/MUC2	27	613
DOID:0002116	pterygium	0.00163132	26/8007	0.874343	0.998662	0.998662	TFF2	1	613
DOID:0050851	glomerulosclerosis	0.00163132	26/8007	0.874343	0.998662	0.998662	NPHS1	1	613
DOID:10139	conjunctival degeneration	0.00163132	26/8007	0.874343	0.998662	0.998662	TFF2	1	613
DOID:10526	conjunctival pterygium	0.00163132	26/8007	0.874343	0.998662	0.998662	TFF2	1	613
DOID:10588	adrenoleukodystrophy	0.00163132	26/8007	0.874343	0.998662	0.998662	PLAT	1	613
DOID:1312	focal segmental glomerulosclerosis	0.00163132	26/8007	0.874343	0.998662	0.998662	NPHS1	1	613
DOID:986	alopecia areata	0.00163132	26/8007	0.874343	0.998662	0.998662	MICA	1	613
DOID:5041	esophageal cancer	0.0130506	145/8007	0.875479	0.998662	0.998662	SLC11A1/RUNX3/MMP2/BMP7/RARRES1/INHBA/S100A8/AKR1B10	8	613
DOID:9074	systemic lupus erythematosus	0.00652528	81/8007	0.877213	0.998662	0.998662	LCN2/CAMK4/CXCR2/CD24	4	613
DOID:9455	lipid storage disease	0.0114193	130/8007	0.878801	0.998662	0.998662	BAMBI/IL13RA2/CYP2E1/CYP27A1/PLIN2/FGF19/GPT	7	613
DOID:10159	osteonecrosis	0.00163132	27/8007	0.883995	0.998662	0.998662	ANXA6	1	613
DOID:421	hair disease	0.00489396	65/8007	0.884241	0.998662	0.998662	NR3C2/NF1/MICA	3	613
DOID:10952	nephritis	0.0130506	147/8007	0.884497	0.998662	0.998662	KITLG/MMP2/TRADD/IL18BP/XCL1/LCN2/ANKRD1/NPHS1	8	613
DOID:10652	Alzheimer's disease	0.0440457	430/8007	0.886692	0.998662	0.998662	FYN/LRP6/CHRNA3/ACHE/ESR1/PLTP/PCDH11X/CARD8/DNMBP/PRKAB1/NEDD9/HTRA2/FAAH/DOCK2/RCAN1/KALRN/HECTD2/EIF2AK3/CDK5R1/CXCR2/COL18A1/PRKN/BACE1/COL25A1/LRRK2/AQP1/GRIN2B	27	613
DOID:74	hematopoietic system disease	0.0489396	474/8007	0.888977	0.998662	0.998662	ITGA2B/SLC11A1/ANO2/KITLG/EDN1/MMP2/PLAT/IL7/ANKRD26/VWF/SLCO1B3/FANCE/CXCR4/CD72/FGF2/CDAN1/XCL1/EPHX1/PIK3R1/LCN2/SCGB1A1/GFI1/TERT/LDHC/LGALS9/PRKCE/ZFPM1/NF1/MICA/CD24	30	613
DOID:750	peptic ulcer disease	0.00489396	66/8007	0.890412	0.998662	0.998662	EDN1/CISD2/CXCR2	3	613
DOID:11201	parathyroid gland disease	0.00163132	28/8007	0.892906	0.998662	0.998662	CYP27B1	1	613
DOID:13141	uveitis	0.00163132	28/8007	0.892906	0.998662	0.998662	LCN2	1	613
DOID:8552	chronic myeloid leukemia	0.00163132	28/8007	0.892906	0.998662	0.998662	PER3	1	613
DOID:8670	eating disorder	0.00163132	28/8007	0.892906	0.998662	0.998662	HTR1D	1	613
DOID:9446	cholangitis	0.00163132	28/8007	0.892906	0.998662	0.998662	TLR3	1	613
DOID:4989	pancreatitis	0.00978793	117/8007	0.892985	0.998662	0.998662	PRSS3/EDN1/CYP2E1/EGF/LCN2/SPINK1	6	613
DOID:3211	lysosomal storage disease	0.0130506	150/8007	0.897005	0.998662	0.998662	BAMBI/ARSB/IL13RA2/CYP2E1/CYP27A1/PLIN2/FGF19/GPT	8	613
DOID:10579	leukodystrophy	0.00326264	49/8007	0.898519	0.998662	0.998662	PLAT/GJA3	2	613
DOID:0050735	X-linked disease	0.00163132	29/8007	0.901134	0.998662	0.998662	VWF	1	613
DOID:1389	polyneuropathy	0.00163132	29/8007	0.901134	0.998662	0.998662	MMP2	1	613
DOID:3007	breast ductal carcinoma	0.00163132	29/8007	0.901134	0.998662	0.998662	S100A8	1	613
DOID:0050624	gastrointestinal system benign neoplasm	0.00326264	50/8007	0.90479	0.998662	0.998662	LOX/TERT	2	613
DOID:3376	bone osteosarcoma	0.00326264	50/8007	0.90479	0.998662	0.998662	RASGRF1/BMP2	2	613
DOID:5517	stomach carcinoma	0.0130506	153/8007	0.908356	0.998662	0.998662	RUNX3/MMP2/LOX/IL11RA/S100A8/TAGLN/TERT/CLDN9	8	613
DOID:10907	microcephaly	0.00163132	30/8007	0.90873	0.998662	0.998662	TBX4	1	613
DOID:1967	leiomyosarcoma	0.00163132	30/8007	0.90873	0.998662	0.998662	MMP2	1	613
DOID:4230	smooth muscle cancer	0.00163132	30/8007	0.90873	0.998662	0.998662	MMP2	1	613
DOID:0060005	autoimmune disease of endocrine system	0.00652528	87/8007	0.908893	0.998662	0.998662	TG/TNFRSF9/EDN1/CYP27B1	4	613
DOID:8857	lupus erythematosus	0.00652528	87/8007	0.908893	0.998662	0.998662	LCN2/CAMK4/CXCR2/CD24	4	613
DOID:5656	cranial nerve disease	0.00489396	70/8007	0.912249	0.998662	0.998662	MMP2/HOXA1/EPHX1	3	613
DOID:4610	intestinal benign neoplasm	0.00163132	31/8007	0.915744	0.998662	0.998662	LOX	1	613
DOID:9744	type 1 diabetes mellitus	0.00163132	31/8007	0.915744	0.998662	0.998662	VWF	1	613
DOID:0060116	sensory system cancer	0.0114193	139/8007	0.91596	0.998662	0.998662	KITLG/MMP2/TACR1/NTRK2/TERT/CDK5R1/NF1	7	613
DOID:2174	ocular cancer	0.0114193	139/8007	0.91596	0.998662	0.998662	KITLG/MMP2/TACR1/NTRK2/TERT/CDK5R1/NF1	7	613
DOID:1107	esophageal carcinoma	0.00978793	123/8007	0.917599	0.998662	0.998662	RUNX3/MMP2/RARRES1/INHBA/S100A8/AKR1B10	6	613
DOID:11054	urinary bladder cancer	0.00815661	107/8007	0.920654	0.998662	0.998662	FGFR2/MMP2/CXCR4/S100A11/DES	5	613
DOID:3620	central nervous system cancer	0.00978793	124/8007	0.921183	0.998662	0.998662	MAP2/ACHE/MMP2/NTRK2/TERT/AQP1	6	613
DOID:5409	lung small cell carcinoma	0.00489396	72/8007	0.921616	0.998662	0.998662	MAP2/MMP2/CXCR4	3	613
DOID:0050589	inflammatory bowel disease	0.00652528	90/8007	0.921833	0.998662	0.998662	SLC11A1/TNFRSF9/IL18BP/CARD9	4	613
DOID:2237	hepatitis	0.0424144	431/8007	0.922513	0.998662	0.998662	MAP3K14/MSR1/MMP2/ESR1/BMP7/MAPK8/PRKAB1/IL1R2/CXCR4/CYP2E1/RNASEL/FGF2/EPHX1/LCN2/MX1/TLR3/TERT/GPT/FADD/LGALS9/EIF2AK3/LCK/IL1RAPL2/SRC/MICA/AQP1	26	613
DOID:5223	infertility	0.0179445	206/8007	0.9254	0.998662	0.998662	PGR/MMP2/ESR1/AHR/IL1R2/INHBA/HSPA2/GAMT/FMN2/MICA/SPANXB1	11	613
DOID:50	thyroid gland disease	0.0130506	159/8007	0.927897	0.998662	0.998662	TG/TNFRSF9/EDN1/TGM1/CYP27B1/THRA/PDGFC/DIO2	8	613
DOID:1094	attention deficit hyperactivity disorder	0.00163132	33/8007	0.928198	0.998662	0.998662	HTR1D	1	613
DOID:9408	acute myocardial infarction	0.00652528	92/8007	0.929519	0.998662	0.998662	EDN1/MMP2/INHBA/RAMP1	4	613
DOID:574	peripheral nervous system disease	0.00489396	74/8007	0.930061	0.998662	0.998662	PGR/MMP2/ESR1	3	613
DOID:2789	parasitic protozoa infectious disease	0.00978793	127/8007	0.93113	0.998662	0.998662	SLC11A1/EDN1/IL7/VWF/FUT9/COL18A1	6	613
DOID:1115	sarcoma	0.0163132	193/8007	0.932801	0.998662	0.998662	FGFR2/MMP2/GAB1/PDGFRB/TNFSF11/CXCR4/PIWIL1/FLI1/TERT/COL11A2	10	613
DOID:811	lipodystrophy	0.00163132	34/8007	0.933718	0.998662	0.998662	DIO2	1	613
DOID:10316	pneumoconiosis	0.00163132	35/8007	0.938814	0.998662	0.998662	SCGB1A1	1	613
DOID:2596	larynx cancer	0.00163132	35/8007	0.938814	0.998662	0.998662	MMP2	1	613
DOID:2355	anemia	0.0212072	244/8007	0.940953	0.998662	0.998662	ITGA2B/SLC11A1/KITLG/IL7/FANCE/FGF2/CDAN1/EPHX1/LCN2/TERT/LGALS9/PRKCE/NF1	13	613
DOID:76	stomach disease	0.00489396	77/8007	0.941171	0.998662	0.998662	NOX1/TERT/LTB4R	3	613
DOID:110	lens disease	0.00326264	59/8007	0.946973	0.998662	0.998662	GCNT2/GJA3	2	613
DOID:1428	endocrine pancreas disease	0.00326264	59/8007	0.946973	0.998662	0.998662	GCK/NR3C2	2	613
DOID:83	cataract	0.00326264	59/8007	0.946973	0.998662	0.998662	GCNT2/GJA3	2	613
DOID:1307	dementia	0.0114193	150/8007	0.947681	0.998662	0.998662	RPH3A/ESR1/CXCR4/TNFRSF19/PRKN/LRRK2/AQP1	7	613
DOID:1398	parasitic infectious disease	0.0114193	150/8007	0.947681	0.998662	0.998662	SLC11A1/EDN1/IL7/MAPK8/VWF/FUT9/COL18A1	7	613
DOID:48	male reproductive system disease	0.00978793	133/8007	0.947754	0.998662	0.998662	KITLG/ESR1/INHBA/HSPA2/GAMT/ART3	6	613
DOID:11714	gestational diabetes	0.00326264	60/8007	0.950368	0.998662	0.998662	GCK/MICA	2	613
DOID:2377	multiple sclerosis	0.0130506	169/8007	0.952491	0.998662	0.998662	SLC11A1/PLAT/VIPR2/CYP27B1/MX1/GFI1/CXCR2/CD24	8	613
DOID:1924	hypogonadism	0.00163132	39/8007	0.955575	0.998662	0.998662	GNRH1	1	613
DOID:26	pancreas disease	0.0130506	171/8007	0.956402	0.998662	0.998662	PRSS3/EDN1/GCK/CYP2E1/EGF/LCN2/NR3C2/SPINK1	8	613
DOID:655	inherited metabolic disorder	0.0293638	331/8007	0.95663	0.998662	0.998662	ABCC9/ESR1/BAMBI/VWF/LOX/ARSB/IL13RA2/BMP2/CYP2E1/CYP27A1/SMAD6/PLIN2/KCNJ6/FGF19/KCNJ3/TERT/GPT/UGT8	18	613
DOID:1279	ocular motility disease	0.00163132	40/8007	0.958992	0.998662	0.998662	MMP2	1	613
DOID:3111	cystadenocarcinoma	0.00163132	40/8007	0.958992	0.998662	0.998662	USP2	1	613
DOID:3114	serous cystadenocarcinoma	0.00163132	40/8007	0.958992	0.998662	0.998662	USP2	1	613
DOID:399	tuberculosis	0.0114193	156/8007	0.96005	0.998662	0.998662	SLC11A1/CCL22/CXCR4/LCN2/LDHC/CXCR2/PRKN	7	613
DOID:4195	hyperglycemia	0.00978793	139/8007	0.960686	0.998662	0.998662	EDN1/GCK/CAPN10/FOXO1/SPHKAP/GPT	6	613
DOID:12365	malaria	0.00652528	103/8007	0.960828	0.998662	0.998662	EDN1/VWF/FUT9/COL18A1	4	613
DOID:303	substance-related disorder	0.00326264	64/8007	0.961983	0.998662	0.998662	PER3/CHRNA3	2	613
DOID:643	progressive multifocal leukoencephalopathy	0.00326264	64/8007	0.961983	0.998662	0.998662	CEBPE/MAPK11	2	613
DOID:2893	cervix carcinoma	0.00652528	104/8007	0.962918	0.998662	0.998662	ATP2A3/MMP2/CXCR4/VIL1	4	613
DOID:3213	demyelinating disease	0.0130506	175/8007	0.963373	0.998662	0.998662	SLC11A1/PLAT/VIPR2/CYP27B1/MX1/GFI1/CXCR2/CD24	8	613
DOID:4029	gastritis	0.00326264	65/8007	0.964451	0.998662	0.998662	TERT/LTB4R	2	613
DOID:28	endocrine system disease	0.0358891	399/8007	0.964653	0.998662	0.998662	PRSS3/TG/TNFRSF9/EDN1/TGM1/GCK/VWF/CYP27B1/GHR/TNFSF11/THRA/CYP2E1/EGF/PDGFC/GNRH1/LCN2/NR3C2/FGF19/SPINK1/HSD11B2/MICA/DIO2	22	613
DOID:4362	cervical cancer	0.00652528	105/8007	0.964903	0.998662	0.998662	ATP2A3/MMP2/CXCR4/VIL1	4	613
DOID:229	female reproductive system disease	0.0146819	193/8007	0.965132	0.998662	0.998662	TG/KITLG/EDN1/PGR/MMP2/ESR1/GDF9/CXCR2/AQP1	9	613
DOID:1443	cerebral degeneration	0.00326264	67/8007	0.968933	0.998662	0.998662	PLAT/GJA3	2	613
DOID:0060058	lymphoma	0.00489396	88/8007	0.969368	0.998662	0.998662	MMP2/IL11RA/PIK3R1	3	613
DOID:10603	glucose intolerance	0.00163132	44/8007	0.970232	0.998662	0.998662	GPT	1	613
DOID:3113	papillary carcinoma	0.00163132	45/8007	0.972523	0.998662	0.998662	PRKCE	1	613
DOID:3963	thyroid carcinoma	0.0146819	200/8007	0.974204	0.998662	0.998662	TG/MMP2/ESR1/GRAP2/MAPK8/CXCR4/EGF/TERT/DIO2	9	613
DOID:10608	celiac disease	0.00489396	91/8007	0.974477	0.998662	0.998662	TGM1/GTF2A1/MICA	3	613
DOID:2490	congenital nervous system abnormality	0.00163132	46/8007	0.974639	0.998662	0.998662	TBX4	1	613
DOID:3480	uveal disease	0.00163132	46/8007	0.974639	0.998662	0.998662	LCN2	1	613
DOID:9973	substance dependence	0.00163132	47/8007	0.976592	0.998662	0.998662	PER3	1	613
DOID:5082	liver cirrhosis	0.0163132	220/8007	0.97737	0.998662	0.998662	UTS2/IL12RB2/SLC10A1/BMP7/STEAP3/CYP2E1/FGF2/EGF/TERT/AQP1	10	613
DOID:8469	influenza	0.00652528	113/8007	0.977571	0.998662	0.998662	MAPK8/PIK3R1/MX1/TLR3	4	613
DOID:104	bacterial infectious disease	0.0212072	271/8007	0.97832	0.998662	0.998662	SLC11A1/TRADD/CCL22/VWF/IL23A/CXCR4/LCN2/LDHC/PTAFR/CXCR2/LCK/PRKN/MICA	13	613
DOID:0050338	primary bacterial infectious disease	0.0179445	238/8007	0.978459	0.998662	0.998662	SLC11A1/TRADD/CCL22/VWF/CXCR4/LCN2/LDHC/CXCR2/LCK/PRKN/MICA	11	613
DOID:3310	atopic dermatitis	0.00978793	152/8007	0.979304	0.998662	0.998662	KITLG/IL12RB2/CCL22/ADM2/SPINK5/S100A11	6	613
DOID:0060049	autoimmune disease of urogenital tract	0.00326264	73/8007	0.979347	0.998662	0.998662	IL12RB2/SLC10A1	2	613
DOID:12236	primary biliary cirrhosis	0.00326264	73/8007	0.979347	0.998662	0.998662	IL12RB2/SLC10A1	2	613
DOID:3744	cervical squamous cell carcinoma	0.00326264	73/8007	0.979347	0.998662	0.998662	ATP2A3/MMP2	2	613
DOID:2723	dermatitis	0.0130506	189/8007	0.980556	0.998662	0.998662	KITLG/IL12RB2/CCL22/ADM2/SPINK5/S100A11/NAT1/AZU1	8	613
DOID:768	retinoblastoma	0.00652528	116/8007	0.9811	0.998662	0.998662	TACR1/NTRK2/TERT/CDK5R1	4	613
DOID:771	retinal cell cancer	0.00652528	116/8007	0.9811	0.998662	0.998662	TACR1/NTRK2/TERT/CDK5R1	4	613
DOID:4645	retinal cancer	0.00652528	118/8007	0.983153	0.998662	0.998662	TACR1/NTRK2/TERT/CDK5R1	4	613
DOID:3498	pancreatic ductal adenocarcinoma	0.00489396	98/8007	0.983435	0.998662	0.998662	PLAT/EPHA1/SYK	3	613
DOID:3565	meningioma	0.00326264	77/8007	0.984316	0.998662	0.998662	MMP2/TERT	2	613
DOID:1781	thyroid cancer	0.0146819	213/8007	0.985584	0.998662	0.998662	TG/MMP2/ESR1/GRAP2/MAPK8/CXCR4/EGF/TERT/DIO2	9	613
DOID:2018	hyperinsulinism	0.00163132	54/8007	0.986645	0.998662	0.998662	GCK	1	613
DOID:1184	nephrotic syndrome	0.00163132	55/8007	0.987674	0.998662	0.998662	NPHS1	1	613
DOID:2527	nephrosis	0.00163132	57/8007	0.989501	0.998662	0.998662	NPHS1	1	613
DOID:688	embryonal cancer	0.0293638	373/8007	0.990032	0.998662	0.998662	CASP10/SLC11A1/RUNX3/MMP2/PTHLH/BMP7/WNT3/TP53AIP1/GDF11/RNASEL/PIK3R1/LCN2/S100A11/HDAC11/SOX17/ZNF202/MUC2/CD24	18	613
DOID:3969	papillary thyroid carcinoma	0.00489396	108/8007	0.991195	0.998662	0.998662	TG/MAPK8/CXCR4	3	613
DOID:2994	germ cell cancer	0.0326264	410/8007	0.991588	0.998662	0.998662	CASP10/SLC11A1/RUNX3/MMP2/PTHLH/BMP7/WNT3/TP53AIP1/GDF11/RNASEL/PIK3R1/LCN2/GJA1/S100A11/HDAC11/SOX17/ZNF202/MUC2/AQP1/CD24	20	613
DOID:0060031	autoimmune disease of gastrointestinal tract	0.00489396	109/8007	0.991741	0.998662	0.998662	TGM1/GTF2A1/MICA	3	613
DOID:289	endometriosis	0.00326264	88/8007	0.992721	0.998662	0.998662	MMP2/CXCR2	2	613
DOID:526	Human immunodeficiency virus infectious disease	0.00978793	173/8007	0.993115	0.998662	0.998662	CHRNA3/ESR1/IL7/PTN/MAPK8/CXCR4	6	613
DOID:219	colon cancer	0.0195759	282/8007	0.993219	0.998662	0.998662	MSR1/LPAR2/ACHE/MMP2/PTHLH/BMP7/IL18BP/CAPN10/LCN2/ENPP3/PRKCE/MUC2	12	613
DOID:10155	intestinal cancer	0.0212072	300/8007	0.993441	0.998662	0.998662	MSR1/LPAR2/ACHE/MMP2/PTHLH/BMP7/B4GALNT1/IL18BP/CAPN10/LCN2/ENPP3/PRKCE/MUC2	13	613
DOID:4766	embryoma	0.0261011	352/8007	0.993761	0.998662	0.998662	CASP10/SLC11A1/RUNX3/MMP2/PTHLH/BMP7/WNT3/TP53AIP1/GDF11/RNASEL/PIK3R1/LCN2/S100A11/HDAC11/MUC2/CD24	16	613
DOID:15	reproductive system disease	0.0293638	386/8007	0.993946	0.998662	0.998662	TG/KITLG/EDN1/PGR/MMP2/ESR1/AHR/IL1R2/INHBA/HSPA2/GAMT/FMN2/ART3/GDF9/CXCR2/MICA/SPANXB1/AQP1	18	613
DOID:1793	pancreatic cancer	0.0228385	319/8007	0.993954	0.998662	0.998662	RUNX3/MMP2/PLAT/PTN/LOX/CXCR4/PIWIL1/RNASEL/EPHA1/LCN2/TERT/SYK/XRCC2/MUC2	14	613
DOID:3146	lipid metabolism disorder	0.00326264	92/8007	0.994513	0.998662	0.998662	ESR1/TERT	2	613
DOID:9256	colorectal cancer	0.0195759	287/8007	0.994571	0.998662	0.998662	MSR1/LPAR2/ACHE/MMP2/PTHLH/BMP7/IL18BP/CAPN10/LCN2/ENPP3/PRKCE/MUC2	12	613
DOID:5672	large intestine cancer	0.0195759	288/8007	0.994809	0.998662	0.998662	MSR1/LPAR2/ACHE/MMP2/PTHLH/BMP7/IL18BP/CAPN10/LCN2/ENPP3/PRKCE/MUC2	12	613
DOID:4905	pancreatic carcinoma	0.0146819	237/8007	0.9954	0.998662	0.998662	PLAT/PTN/CXCR4/PIWIL1/EPHA1/LCN2/TERT/SYK/MUC2	9	613
DOID:4074	pancreas adenocarcinoma	0.00815661	161/8007	0.995533	0.998662	0.998662	PLAT/CXCR4/EPHA1/LCN2/SYK	5	613
DOID:10534	stomach cancer	0.0179445	274/8007	0.995602	0.998662	0.998662	RUNX3/MMP2/CCL22/LOX/IL11RA/S100A8/PTPRG/TAGLN/S100A11/TERT/CLDN9	11	613
DOID:0060180	colitis	0.00163132	69/8007	0.995995	0.998662	0.998662	CARD9	1	613
DOID:8577	ulcerative colitis	0.00163132	69/8007	0.995995	0.998662	0.998662	CARD9	1	613
DOID:2277	gonadal disease	0.00163132	70/8007	0.996304	0.998662	0.998662	GNRH1	1	613
DOID:1168	familial hyperlipidemia	0.00163132	82/8007	0.998592	0.999217	0.999217	ESR1	1	613
DOID:1520	colon carcinoma	0.00652528	168/8007	0.999217	0.999217	0.999217	IL18BP/CAPN10/ENPP3/PRKCE	4	613
